# Supplementary material for: Transcriptome Analysis Revealed Changes of Multiple Genes Involved in Haliotis discus hannai Innate Immunity during Vibrio parahemolyticus Infection
Source: PLoS One. 2016 Apr 18;11(4):e0153474. doi: 10.1371/journal.pone.0153474 (PMC4835058; doi:10.1371/journal.pone.0153474)
Supplement: S2 Table — (XLSX) [file pone.0153474.s003.xlsx]

## Sheet: log 2 Fold regulated genes
Venn diagram clasifications (Tissue Specific Expressions)	total	Transcript_id	Length	Blood	Gill	Hepatopancreas	Mantle	Descriptions	Length	Blast Similartiy	Species	Gene Ontology	Enzyme	Pathways
Blood	9726	c240268_g1_i6	3933	-4.34727	-1.25601	-1.18068	0.753895	zxd family zinc finger c	3933	50.85	Strongylocentrotus purpuratus (Purple sea urchin)	NA	NA	NA
Blood	9726	c193186_g1_i1	1903	3.58289	1.28062	-0.414606	-0.35499	zrt-and irt-like protein 14 short=zip-14	1903	55.25	Lottia gigantea (Giant owl limpet)	GO:0005886:: C:: plasma membrane;; GO:0012505:: C:: endomembrane system;; GO:0016021:: C:: integral component of membrane;; GO:0043231:: C:: intracellular membrane-bounded organelle;; GO:0044444:: C:: cytoplasmic part;; GO:0046915:: F:: transition metal ion transmembrane transporter activity;; GO:0072509:: F:: divalent inorganic cation transmembrane transporter activity;; GO:0006826:: P:: iron io…	NA	NA
Blood	9726	c236743_g2_i3	2086	-7.11351	-6.71585	1.60703	3.82958	zonapellucida domain a	2086	69.2	Haliotis discus hannai (Japanese abalone)	NA	NA	NA
Blood	9726	c252307_g1_i3	1341	2.66421	-0.000610555	-0.162409	0.271031	zn-dependent peptidase	1341	75.95	Lottia gigantea (Giant owl limpet)	GO:0003824:: F:: catalytic activity;; GO:0046872:: F:: metal ion binding;; GO:0008152:: P:: metabolic process	NA	NA
Blood	9726	c238369_g1_i2	2047	2.9283	0.0900441	-0.168265	0.485854	zinctransporter slc39a7	2047	64.95	Lottia gigantea (Giant owl limpet)	GO:0044765:: P:: single-organism transport	NA	NA
Blood	9726	c238369_g1_i1	2074	3.3637	-0.0204284	-0.161418	0.494909	zinctransporter slc39a7	2074	64.95	Lottia gigantea (Giant owl limpet)	GO:0044765:: P:: single-organism transport	NA	NA
Blood	9726	c218312_g1_i2	1746	4.17236	0.841223	-1.50493	-0.499313	zinctransporter 7	1746	85.95	Lottia gigantea (Giant owl limpet)	GO:0005794:: C:: Golgi apparatus;; GO:0016021:: C:: integral component of membrane;; GO:0016023:: C:: cytoplasmic membrane-bounded vesicle;; GO:0032040:: C:: small-subunit processome;; GO:0048471:: C:: perinuclear region of cytoplasm;; GO:0070062:: C:: extracellular exosome;; GO:0005385:: F:: zinc ion transmembrane transporter activity;; GO:0032440:: F:: 2-alkenal reductase [NAD(P)] activity;; GO…	NA	NA
Blood	9726	c232005_g2_i1	1686	3.22825	0.889107	-0.895862	-0.190496	zinctransporter 2	1686	61.9	Lottia gigantea (Giant owl limpet)	GO:0016020:: C:: membrane;; GO:0006812:: P:: cation transport;; GO:0055085:: P:: transmembrane transport	NA	NA
Blood	9726	c220392_g3_i5	808	-8.31908	-1.68488	0	0.388671	zincknuckle protein	808	58	Lottia gigantea (Giant owl limpet)	GO:0003824:: F:: catalytic activity;; GO:0043170:: P:: macromolecule metabolic process;; GO:0044238:: P:: primary metabolic process	NA	NA
Blood	9726	c243771_g1_i3	2509	2.41468	1.37731	-1.35724	-1.45329	zincfinger with ufm1-specific peptidase domain protein	2509	70.1	Crassostrea gigas (Pacific oyster) (Crassostrea angulata)	GO:0046872:: F:: metal ion binding	NA	NA
Blood	9726	c234109_g1_i1	6516	3.30602	0.182932	-0.498409	0.0998774	zincfinger swim domain-containing protein 8	6516	55.3	Crassostrea gigas (Pacific oyster) (Crassostrea angulata)	GO:0008270:: F:: zinc ion binding	NA	NA
Blood	9726	c229102_g1_i1	6446	3.34662	0.425305	-0.188386	0.754754	zincfinger swim domain-containing protein 8	6446	54.75	Crassostrea gigas (Pacific oyster) (Crassostrea angulata)	GO:0008270:: F:: zinc ion binding	NA	NA
Blood	9726	c205477_g3_i3	540	-3.21312	-1.12428	1.90909	1.7231	zincfinger swim domain-containing protein 7	540	70.55	Crassostrea gigas (Pacific oyster) (Crassostrea angulata)	GO:0097196:: C:: Shu complex;; GO:0008270:: F:: zinc ion binding;; GO:0000724:: P:: double-strand break repair via homologous recombination;; GO:0050821:: P:: protein stabilization	NA	NA
Blood	9726	c205477_g3_i19	1405	-4.45469	-5.80215	2.19363	0.629161	zincfinger swim domain-containing protein 7	1405	70.75	Crassostrea gigas (Pacific oyster) (Crassostrea angulata)	GO:0097196:: C:: Shu complex;; GO:0008270:: F:: zinc ion binding;; GO:0000724:: P:: double-strand break repair via homologous recombination;; GO:0050821:: P:: protein stabilization	NA	NA
Blood	9726	c182348_g1_i1	1026	6.97989	1.2622	-0.774116	0.293104	zincfinger protein with krab and scan domains 4	1026	53.15	Gasterosteus aculeatus (Three-spined stickleback)	GO:0005488:: F:: binding;; GO:0048522:: P:: positive regulation of cellular process	NA	NA
Blood	9726	c218199_g1_i2	5372	2.6844	-0.105904	-0.312948	1.03972	zincfinger protein ush	5372	44.1	Crassostrea gigas (Pacific oyster) (Crassostrea angulata)	NA	NA	NA
Blood	9726	c232078_g1_i2	4990	3.40307	0.145019	-1.05774	-0.149466	zincfinger protein htf10	4990	45.35	Homo sapiens (Human)	NA	NA	NA
Blood	9726	c233574_g1_i3	2814	2.91832	0.917714	-0.904359	-0.230039	zincfinger protein 91	2814	55.9	Lottia gigantea (Giant owl limpet)	GO:0003676:: F:: nucleic acid binding;; GO:0046872:: F:: metal ion binding	NA	NA
Blood	9726	c233574_g1_i2	2774	2.73807	0.795011	-0.523546	-0.115164	zincfinger protein 91	2774	55.35	Lottia gigantea (Giant owl limpet)	GO:0003676:: F:: nucleic acid binding;; GO:0046872:: F:: metal ion binding	NA	NA
Blood	9726	c245982_g2_i2	1127	-3.16418	-1.4104	1.39437	0.852094	zincfinger protein 862	1127	49.4	Sarcophilus harrisii (Tasmanian devil) (Sarcophilus laniarius)	NA	NA	NA
Blood	9726	c238485_g4_i5	3149	5.21138	0.231423	0.0449232	-0.676278	zincfinger protein 862	3149	44.95	Amphimedon queenslandica (Sponge)	NA	NA	NA
Blood	9726	c248256_g2_i1	5816	3.93252	1.22097	-0.944467	-0.489788	zincfinger protein 729	5816	38.25	Acyrthosiphon pisum (Pea aphid)	NA	NA	NA
Blood	9726	c213531_g1_i5	591	-2.99598	-1.7419	1.7438	0.977904	zincfinger protein 706	591	81.1	Lottia gigantea (Giant owl limpet)	NA	NA	NA
Blood	9726	c216123_g1_i1	2902	5.08414	1.22959	-0.261933	-0.0408355	zincfinger protein 674	2902	46.45	Crassostrea gigas (Pacific oyster) (Crassostrea angulata)	NA	NA	NA
Blood	9726	c233482_g14_i2	915	-3.52912	-5.80215	3.64683	5.02246	zincfinger protein 626 isoform 1	915	57.6	Ornithorhynchus anatinus (Duckbill platypus)	GO:0005488:: F:: binding	NA	NA
Blood	9726	c245244_g1_i3	3670	3.20547	0.529026	-1.09341	-0.480354	zincfinger protein 598	3670	67.3	Lottia gigantea (Giant owl limpet)	GO:0046872:: F:: metal ion binding	NA	NA
Blood	9726	c245244_g1_i2	1250	3.91617	-0.717388	0.154377	0.450656	zincfinger protein 598	1250	54.6	Crassostrea gigas (Pacific oyster) (Crassostrea angulata)	NA	NA	NA
Blood	9726	c245787_g1_i2	2558	3.17391	0.654881	-1.10759	-1.2903	zincfinger protein 598	2558	67.4	Lottia gigantea (Giant owl limpet)	GO:0046872:: F:: metal ion binding	NA	NA
Blood	9726	c229584_g7_i3	994	-2.49364	-1.50847	0.47574	0.128771	zincfinger protein 543	994	59.45	Anolis carolinensis (Green anole) (American chameleon)	NA	NA	NA
Blood	9726	c213393_g1_i1	1974	3.22825	1.22255	-1.16375	-0.541559	zincfinger protein 41	1974	58.25	Lottia gigantea (Giant owl limpet)	GO:0003676:: F:: nucleic acid binding;; GO:0046872:: F:: metal ion binding	NA	NA
Blood	9726	c238764_g1_i1	5124	3.94553	1.59938	-1.47544	-0.662046	zincfinger protein 40	5124	81.7	Crassostrea gigas (Pacific oyster) (Crassostrea angulata)	GO:0005634:: C:: nucleus;; GO:0003677:: F:: DNA binding;; GO:0046872:: F:: metal ion binding;; GO:0035914:: P:: skeletal muscle cell differentiation;; GO:0045893:: P:: positive regulation of transcription, DNA-templated	NA	NA
Blood	9726	c240761_g1_i3	3689	4.53549	1.419	-1.68882	-0.697662	zincfinger protein 40	3689	64.6	Crassostrea gigas (Pacific oyster) (Crassostrea angulata)	GO:0005488:: F:: binding	NA	NA
Blood	9726	c240761_g1_i1	3656	4.93228	1.13251	-1.25605	-0.950439	zincfinger protein 40	3656	64.6	Crassostrea gigas (Pacific oyster) (Crassostrea angulata)	GO:0005488:: F:: binding	NA	NA
Blood	9726	c242272_g1_i3	7534	2.81531	0.501001	-0.31183	-0.138707	zincfinger protein 37	7534	49.8	Crassostrea gigas (Pacific oyster) (Crassostrea angulata)	NA	NA	NA
Blood	9726	c249088_g1_i5	5626	3.83005	0.712857	-0.721016	-0.11281	zincfinger protein 366	5626	73.55	Lottia gigantea (Giant owl limpet)	GO:0003676:: F:: nucleic acid binding;; GO:0046872:: F:: metal ion binding;; GO:0048523:: P:: negative regulation of cellular process	NA	NA
Blood	9726	c226553_g1_i1	3177	2.93542	0.334811	-0.762281	-0.0135219	zincfinger protein 336	3177	50.45	Lottia gigantea (Giant owl limpet)	GO:0044424:: C:: intracellular part;; GO:0003676:: F:: nucleic acid binding;; GO:0046872:: F:: metal ion binding	NA	NA
Blood	9726	c245493_g1_i2	4098	2.95737	-0.0849341	-0.506897	-0.536231	zincfinger protein 318	4098	40.85	Branchiostoma floridae (Florida lancelet) (Amphioxus)	GO:0005488:: F:: binding	NA	NA
Blood	9726	c237094_g2_i1	2446	3.55011	1.16401	-0.787881	-0.0579105	zincfinger protein 271	2446	65.6	Macaca mulatta (Rhesus macaque)	GO:0005488:: F:: binding;; GO:0002437:: P:: inflammatory response to antigenic stimulus;; GO:0045629:: P:: negative regulation of T-helper 2 cell differentiation	NA	NA
Blood	9726	c242173_g1_i1	4294	2.73202	0.483235	-0.620467	0.0830785	zincfinger protein 26	4294	45.65	Danio rerio (Zebrafish) (Brachydanio rerio)	NA	NA	NA
Blood	9726	c237998_g1_i1	3688	8.33546	0.885478	-0.563327	-0.738536	zincfinger protein 26	3688	40.8	Bos mutus	NA	NA	NA
Blood	9726	c240312_g2_i1	1540	-3.25854	-1.23237	1.42402	0.320622	zincfinger protein 26	1540	46.05	Crassostrea gigas (Pacific oyster) (Crassostrea angulata)	NA	NA	NA
Blood	9726	c240312_g2_i2	1683	-3.47236	-0.468956	0.861488	0.946361	zincfinger protein 26	1683	43.5	Crassostrea gigas (Pacific oyster) (Crassostrea angulata)	NA	NA	NA
Blood	9726	c240312_g2_i5	1599	-3.8927	-0.148812	0.47574	0.179061	zincfinger protein 26	1599	46.05	Crassostrea gigas (Pacific oyster) (Crassostrea angulata)	NA	NA	NA
Blood	9726	c211851_g1_i1	1776	7.56104	0.615035	-1.73521	-0.386693	zincfinger protein 2 like protein	1776	66.1	Acyrthosiphon pisum (Pea aphid)	GO:0005488:: F:: binding	NA	NA
Blood	9726	c215725_g1_i1	1023	4.33158	0.860677	-1.01299	-0.929046	zincfinger protein 183	1023	76.6	Lottia gigantea (Giant owl limpet)	GO:0008270:: F:: zinc ion binding	NA	NA
Blood	9726	c232037_g2_i2	3296	4.1563	0.721732	-1.04289	-0.192018	zincfinger protein 143	3296	70.2	Lottia gigantea (Giant owl limpet)	GO:0005654:: C:: nucleoplasm;; GO:0003676:: F:: nucleic acid binding;; GO:0005515:: F:: protein binding;; GO:0006357:: P:: regulation of transcription from RNA polymerase II promoter;; GO:0006359:: P:: regulation of transcription from RNA polymerase III promoter;; GO:0006366:: P:: transcription from RNA polymerase II promoter;; GO:0006383:: P:: transcription from RNA polymerase III promoter	NA	NA
Blood	9726	c232037_g2_i1	3224	3.56869	0.41359	-1.51545	-0.189739	zincfinger protein 143	3224	61.9	Lottia gigantea (Giant owl limpet)	GO:0005634:: C:: nucleus;; GO:0003676:: F:: nucleic acid binding;; GO:0005515:: F:: protein binding;; GO:0006351:: P:: transcription, DNA-templated;; GO:0006355:: P:: regulation of transcription, DNA-templated	NA	NA
Blood	9726	c218357_g1_i1	4702	3.27644	1.80503	-1.18602	0.0128808	zincfinger protein 136	4702	50.3	Crassostrea gigas (Pacific oyster) (Crassostrea angulata)	GO:0005488:: F:: binding	NA	NA
Blood	9726	c196056_g1_i1	975	-3.11825	-2.07792	6.35192	-0.31213	zincfinger protein 132	975	50	Culex quinquefasciatus (Southern house mosquito) (Culex pungens)	NA	NA	NA
Blood	9726	c247203_g1_i1	5314	3.26051	1.20833	-1.14964	-0.511991	zincfinger protein 103 short=zfp-103	5314	52.35	Lottia gigantea (Giant owl limpet)	GO:0005783:: C:: endoplasmic reticulum;; GO:0003824:: F:: catalytic activity;; GO:0005488:: F:: binding;; GO:0044267:: P:: cellular protein metabolic process	NA	NA
Blood	9726	c229345_g2_i1	1735	3.30615	0.895143	-0.604307	0.0251004	zincfinger protein	1735	54.3	Lottia gigantea (Giant owl limpet)	GO:0005488:: F:: binding	NA	NA
Blood	9726	c237287_g4_i1	1899	3.15848	1.50193	-1.00519	-0.698936	zincfinger protein	1899	72.65	Capitella teleta (Polychaete worm)	GO:0005720:: C:: nuclear heterochromatin;; GO:0005814:: C:: centriole;; GO:0005829:: C:: cytosol;; GO:0030496:: C:: midbody;; GO:0033010:: C:: paranodal junction;; GO:0033270:: C:: paranode region of axon;; GO:0043204:: C:: perikaryon;; GO:0043220:: C:: Schmidt-Lanterman incisure;; GO:0044224:: C:: juxtaparanode region of axon;; GO:0048471:: C:: perinuclear region of cytoplasm;; GO:0072686:: C:: …	NA	NA
Blood	9726	c244319_g1_i1	2213	3.22825	0.518639	-0.193877	0.452105	zincfinger protein	2213	48	Crassostrea gigas (Pacific oyster) (Crassostrea angulata)	GO:0003676:: F:: nucleic acid binding;; GO:0046872:: F:: metal ion binding	NA	NA
Blood	9726	c240271_g1_i3	2481	3.3599	0.750923	-0.800825	-0.437356	zincfinger protein	2481	62.05	Strongylocentrotus purpuratus (Purple sea urchin)	NA	NA	NA
Blood	9726	c242573_g2_i1	3410	4.98271	0.794165	-0.520818	-0.229938	zincfinger protein	3410	43.65	Lottia gigantea (Giant owl limpet)	NA	NA	NA
Blood	9726	c189407_g1_i2	515	-4.07338	-4.12429	3.64683	-0.629864	zincfinger protein	515	53.65	Sarcophilus harrisii (Tasmanian devil) (Sarcophilus laniarius)	NA	NA	NA
Blood	9726	c207073_g1_i1	2814	3.21632	1.21462	-1.58049	-0.533183	zincfinger mynd domain-containing protein 19	2814	79.2	Lottia gigantea (Giant owl limpet)	GO:0005737:: C:: cytoplasm;; GO:0016020:: C:: membrane;; GO:0045202:: C:: synapse;; GO:0046872:: F:: metal ion binding	NA	NA
Blood	9726	c234709_g1_i1	3063	3.12046	0.701897	-0.525504	0.254587	zincfinger mynd domain-containing protein 11	3063	65.15	Lottia gigantea (Giant owl limpet)	GO:0046872:: F:: metal ion binding	NA	NA
Blood	9726	c244206_g1_i2	5267	2.76187	0.773624	-1.22254	-0.330295	zincfinger mym-type protein 3	5267	64	Strigamia maritima (European centipede) (Geophilus maritimus)	GO:0005488:: F:: binding	NA	NA
Blood	9726	c243439_g1_i3	1016	-8.38302	-2.49436	1.39437	3.24746	zincfinger mym-type protein 3	1016	59.88	Lottia gigantea (Giant owl limpet)	GO:0016787:: F:: hydrolase activity;; GO:0044238:: P:: primary metabolic process;; GO:0044260:: P:: cellular macromolecule metabolic process	NA	NA
Blood	9726	c242431_g1_i6	5105	2.87533	0.702119	-0.884944	-0.136218	zincfinger fyve domain-containing protein 9	5105	67.1	Crassostrea gigas (Pacific oyster) (Crassostrea angulata)	GO:0046872:: F:: metal ion binding	NA	NA
Blood	9726	c229955_g2_i1	1869	2.66421	-0.0163226	-0.692031	0.0452405	zincfinger fyve domain-containing protein 28	1869	79.55	Crassostrea gigas (Pacific oyster) (Crassostrea angulata)	GO:0005829:: C:: cytosol;; GO:0031901:: C:: early endosome membrane;; GO:0032266:: F:: phosphatidylinositol-3-phosphate binding;; GO:0046872:: F:: metal ion binding;; GO:0007175:: P:: negative regulation of epidermal growth factor-activated receptor activity	NA	NA
Blood	9726	c247920_g1_i1	2578	3.54888	1.15679	-0.706287	-0.12337	zincfinger fyve domain-containing protein 27	2578	42.3	Lottia gigantea (Giant owl limpet)	GO:0016020:: C:: membrane;; GO:0044464:: C:: cell part	NA	NA
Blood	9726	c212676_g7_i2	1251	5.16845	0.955806	-1.13936	-0.345068	zincfinger fyve domain-containing protein 21	1251	61.2	Crassostrea gigas (Pacific oyster) (Crassostrea angulata)	NA	NA	NA
Blood	9726	c216598_g1_i1	2844	4.42334	1.40141	-0.889904	-0.287988	zincfinger fyve domain-containing protein 1	2844	63.9	Lottia gigantea (Giant owl limpet)	GO:0000407:: C:: pre-autophagosomal structure;; GO:0005776:: C:: autophagic vacuole;; GO:0005795:: C:: Golgi stack;; GO:0044233:: C:: ER-mitochondrion membrane contact site;; GO:0048471:: C:: perinuclear region of cytoplasm;; GO:0097629:: C:: extrinsic component of omegasome membrane;; GO:0005515:: F:: protein binding;; GO:0005545:: F:: 1-phosphatidylinositol binding;; GO:0005547:: F:: phosphatid…	NA	NA
Blood	9726	c230918_g1_i4	1866	3.11813	0.670834	-1.37228	-0.463379	zincfinger cchc domain-containing protein 8	1866	55.4	Lottia gigantea (Giant owl limpet)	GO:0005488:: F:: binding	NA	NA
Blood	9726	c211298_g1_i2	1671	3.55011	1.35956	-1.52129	-0.760445	zincfinger cchc domain-containing protein 10	1671	77.05	Lottia gigantea (Giant owl limpet)	GO:0003676:: F:: nucleic acid binding;; GO:0008270:: F:: zinc ion binding	NA	NA
Blood	9726	c248478_g2_i1	1913	2.93347	-0.194282	0.139784	0.142554	zincfinger ccch-type containing 13	1913	53.55	Lottia gigantea (Giant owl limpet)	NA	NA	NA
Blood	9726	c247164_g1_i1	3556	3.32081	0.748915	-0.919721	-0.58203	zincfinger ccch domain-containing protein 13	3556	38.8	Lottia gigantea (Giant owl limpet)	NA	NA	NA
Blood	9726	c250274_g1_i1	2957	3.80543	-0.171733	0.892008	0.203157	zincfinger c3h1 domain-containing protein	2957	51.45	Spermophilus tridecemlineatus (Thirteen-lined ground squirrel) (Ictidomys tridecemlineatus)	NA	NA	NA
Blood	9726	c250623_g1_i3	2872	4.4445	0.253892	-0.170369	-0.408605	zincfinger c3h1 domain-containing protein	2872	47.6	Lottia gigantea (Giant owl limpet)	NA	NA	NA
Blood	9726	c227059_g3_i1	1316	7.25798	0.431163	0.299231	-0.729893	zincfinger bed domain-containing protein 1	1316	58	Danio rerio (Zebrafish) (Brachydanio rerio)	NA	NA	NA
Blood	9726	c227059_g1_i1	1746	7.49103	1.49648	-1.01745	-0.61967	zincfinger bed domain-containing protein 1	1746	48.75	Danio rerio (Zebrafish) (Brachydanio rerio)	NA	NA	NA
Blood	9726	c227174_g6_i11	995	-3.39982	-3.06477	2.90421	1.511	zincfinger bed domain-containing protein 1	995	71.75	Capitella teleta (Polychaete worm)	GO:0003676:: F:: nucleic acid binding	NA	NA
Blood	9726	c221981_g6_i1	3660	3.27644	1.68125	-1.23831	0.263978	zincfinger and acyl- -binding protein domain containing protein	3660	43	Lottia gigantea (Giant owl limpet)	NA	NA	NA
Blood	9726	c248087_g2_i3	4930	2.86252	0.629969	-0.967876	-0.296693	zincfinger	4930	43.95	Danio rerio (Zebrafish) (Brachydanio rerio)	NA	NA	NA
Blood	9726	c201580_g1_i1	1079	3.12496	0.111329	1.44444	1.48537	zinc-bindingalcohol dehydrogenase domain-containing protein 2	1079	47.2	Crassostrea gigas (Pacific oyster) (Crassostrea angulata)	NA	NA	NA
Blood	9726	c224313_g1_i1	3821	3.7482	1.17037	-0.679853	-0.236875	zinc metalloproteinase yil108w	3821	56.4	Lottia gigantea (Giant owl limpet)	NA	NA	NA
Blood	9726	c231833_g2_i1	3057	3.2342	0.0691945	-0.411853	-0.03376	zinc finger protein	3057	52.4	Lottia gigantea (Giant owl limpet)	NA	NA	NA
Blood	9726	c217406_g2_i3	797	3.62239	-0.703698	0.283659	1.31871	yorkiehomolog isoform 3	797	54.75	Lottia gigantea (Giant owl limpet)	GO:0009987:: P:: cellular process;; GO:0048513:: P:: organ development;; GO:0050794:: P:: regulation of cellular process	NA	NA
Blood	9726	c247386_g3_i10	2147	4.06716	-0.0722007	0.547629	-0.20957	yip1-interactingfactor homolog b	2147	75.95	Crassostrea gigas (Pacific oyster) (Crassostrea angulata)	GO:0016020:: C:: membrane	NA	NA
Blood	9726	c231710_g1_i1	1232	5.37134	-0.311074	-0.548524	0.665068	yip1-interactingfactor homolog b	1232	77.8	Lottia gigantea (Giant owl limpet)	GO:0016020:: C:: membrane	NA	NA
Blood	9726	c235395_g1_i1	1196	-2.31954	-1.41427	0.785216	0.590297	yip1family member 5	1196	73.9	Lottia gigantea (Giant owl limpet)	GO:0005783:: C:: endoplasmic reticulum;; GO:0005794:: C:: Golgi apparatus;; GO:0044425:: C:: membrane part;; GO:0044446:: C:: intracellular organelle part;; GO:0098588:: C:: bounding membrane of organelle;; GO:0006810:: P:: transport	NA	NA
Blood	9726	c228172_g1_i2	791	-8.64011	-2.62595	4.14369	1.04748	yip1family member 5	791	73.05	Lottia gigantea (Giant owl limpet)	GO:0005783:: C:: endoplasmic reticulum;; GO:0005794:: C:: Golgi apparatus;; GO:0044425:: C:: membrane part;; GO:0044446:: C:: intracellular organelle part;; GO:0098588:: C:: bounding membrane of organelle;; GO:0006810:: P:: transport	NA	NA
Blood	9726	c76001_g1_i2	824	4.232	1.08364	-1.1417	-1.02662	yes-associatedprotein 1	824	59.9	Lottia gigantea (Giant owl limpet)	NA	NA	NA
Blood	9726	c224208_g1_i1	2086	4.02264	1.8805	-1.10712	-0.423535	y+lamino acid transporter 2	2086	68.8	Lottia gigantea (Giant owl limpet)	GO:0016020:: C:: membrane;; GO:0015171:: F:: amino acid transmembrane transporter activity;; GO:0003333:: P:: amino acid transmembrane transport	NA	NA
Blood	9726	c244316_g7_i3	2931	3.91617	-1.19958	-2.65911	-1.11184	y+lamino acid transporter 2	2931	58.85	Lottia gigantea (Giant owl limpet)	GO:0016020:: C:: membrane;; GO:0006865:: P:: amino acid transport;; GO:0044763:: P:: single-organism cellular process	NA	NA
Blood	9726	c244316_g7_i4	2868	7.97417	-1.09599	-1.71341	-0.112737	y+lamino acid transporter 2	2868	58.85	Lottia gigantea (Giant owl limpet)	GO:0016020:: C:: membrane;; GO:0006865:: P:: amino acid transport;; GO:0044763:: P:: single-organism cellular process	NA	NA
Blood	9726	c233757_g4_i2	1758	-3.33063	-1.33714	1.15065	0.814044	y short=rnase oy -	1758	52.5	Crassostrea gigas (Pacific oyster) (Crassostrea angulata)	GO:0016787:: F:: hydrolase activity;; GO:0008152:: P:: metabolic process	NA	NA
Blood	9726	c235753_g1_i3	4357	2.56236	1.05114	-0.407809	-0.343526	xylosylproteinbeta4-	4357	67.05	Capitella teleta (Polychaete worm)	GO:0016757:: F:: transferase activity, transferring glycosyl groups	NA	NA
Blood	9726	c239922_g1_i1	1556	-2.31573	-1.29079	1.09593	0.877818	x-linkedinhibitor of apoptosis protein short=x-linked iap	1556	50.85	Pan troglodytes (Chimpanzee)	GO:0005634:: C:: nucleus;; GO:0043234:: C:: protein complex;; GO:0044444:: C:: cytoplasmic part;; GO:0003824:: F:: catalytic activity;; GO:0004869:: F:: cysteine-type endopeptidase inhibitor activity;; GO:0005515:: F:: protein binding;; GO:0008152:: P:: metabolic process;; GO:0009966:: P:: regulation of signal transduction;; GO:0031398:: P:: positive regulation of protein ubiquitination;; GO:0043…	NA	NA
Blood	9726	c238194_g2_i6	2063	-3.10875	-0.5238	0.742663	0.540663	xiaphomolog xlx short=xlx	2063	45.95	Xenopus laevis (African clawed frog)	GO:0030414:: F:: peptidase inhibitor activity;; GO:0046872:: F:: metal ion binding;; GO:0006915:: P:: apoptotic process;; GO:0010466:: P:: negative regulation of peptidase activity;; GO:0043066:: P:: negative regulation of apoptotic process	NA	NA
Blood	9726	c238426_g3_i2	885	-2.46561	-1.7324	1.43077	0.43687	x-box-bindingprotein 1	885	50.55	Crassostrea gigas (Pacific oyster) (Crassostrea angulata)	GO:0003700:: F:: sequence-specific DNA binding transcription factor activity;; GO:0043565:: F:: sequence-specific DNA binding;; GO:0006355:: P:: regulation of transcription, DNA-templated	NA	NA
Blood	9726	c238481_g1_i7	2426	-3.79225	0.673048	1.77649	1.20592	x-boxbinding protein	2426	42.56	Lottia gigantea (Giant owl limpet)	NA	NA	NA
Blood	9726	c229619_g4_i5	1528	-4.28805	-1.21526	1.61705	1.03383	xanthinedehydrogenase oxidase	1528	67.6	Nematostella vectensis (Starlet sea anemone)	GO:0016725:: F:: oxidoreductase activity, acting on CH or CH2 groups;; GO:0046872:: F:: metal ion binding;; GO:0050662:: F:: coenzyme binding;; GO:0051536:: F:: iron-sulfur cluster binding;; GO:0097159:: F:: organic cyclic compound binding;; GO:1901363:: F:: heterocyclic compound binding;; GO:0009966:: P:: regulation of signal transduction;; GO:0031325:: P:: positive regulation of cellular metabo…	NA	NA
Blood	9726	c224540_g4_i2	1811	3.26106	0.971523	-0.384334	-0.62588	wwdomain-containing oxidoreductase	1811	75.05	Crassostrea gigas (Pacific oyster) (Crassostrea angulata)	GO:0005739:: C:: mitochondrion;; GO:0005794:: C:: Golgi apparatus;; GO:0005829:: C:: cytosol;; GO:0005886:: C:: plasma membrane;; GO:0005902:: C:: microvillus;; GO:0090575:: C:: RNA polymerase II transcription factor complex;; GO:0001105:: F:: RNA polymerase II transcription coactivator activity;; GO:0004032:: F:: alditol:NADP+ 1-oxidoreductase activity;; GO:0019899:: F:: enzyme binding;; GO:0033…	ec:1.1.1.2;; ec:1.1.1.21	Pentose and glucuronate interconversions;; Galactose metabolism;; Glycolysis / Gluconeogenesis;; Glycerolipid metabolism;; Caprolactam degradation;; Fructose and mannose metabolism
Blood	9726	c244427_g2_i2	1411	3.18355	1.2552	-1.54458	-0.330384	wwdomain-containing adapter protein with coiled-coil	1411	44.9	Anoplophora glabripennis (Asian longhorn beetle) (Anoplophora nobilis)	GO:0009987:: P:: cellular process	NA	NA
Blood	9726	c240976_g1_i4	3501	2.7011	0.177836	0.260129	0.927187	wolframin	3501	46.85	Lottia gigantea (Giant owl limpet)	GO:0005783:: C:: endoplasmic reticulum;; GO:0044425:: C:: membrane part;; GO:0005515:: F:: protein binding;; GO:0031323:: P:: regulation of cellular metabolic process;; GO:0034976:: P:: response to endoplasmic reticulum stress;; GO:0043066:: P:: negative regulation of apoptotic process;; GO:0044763:: P:: single-organism cellular process;; GO:0048878:: P:: chemical homeostasis;; GO:0050877:: P:: n…	NA	NA
Blood	9726	c229776_g1_i4	858	4.4879	0.0149958	-0.927904	-0.0838938	williams-beurensyndrome chromosomal region 27 protein	858	53.9	Crassostrea gigas (Pacific oyster) (Crassostrea angulata)	NA	NA	NA
Blood	9726	c240147_g1_i5	4128	3.84525	0.799849	-0.376424	-0.336742	williams-beurensyndrome chromosomal region 14 protein	4128	71.55	Crassostrea gigas (Pacific oyster) (Crassostrea angulata)	GO:0043229:: C:: intracellular organelle;; GO:0046983:: F:: protein dimerization activity;; GO:0006357:: P:: regulation of transcription from RNA polymerase II promoter;; GO:0010565:: P:: regulation of cellular ketone metabolic process;; GO:0042326:: P:: negative regulation of phosphorylation;; GO:0042593:: P:: glucose homeostasis;; GO:0043467:: P:: regulation of generation of precursor metabolit…	NA	NA
Blood	9726	c238085_g1_i4	2017	4.11909	1.23763	-1.08921	-0.942301	williams-beurensyndrome chromosomal region 14 protein	2017	78.4	Crassostrea gigas (Pacific oyster) (Crassostrea angulata)	GO:0005654:: C:: nucleoplasm;; GO:0005667:: C:: transcription factor complex;; GO:0005829:: C:: cytosol;; GO:0000978:: F:: RNA polymerase II core promoter proximal region sequence-specific DNA binding;; GO:0001078:: F:: RNA polymerase II core promoter proximal region sequence-specific DNA binding transcription factor activity involved in negative regulation of transcription;; GO:0008134:: F:: tra…	NA	NA
Blood	9726	c252149_g4_i1	4943	7.33992	2.68581	-1.16995	-0.197981	willebrand factor type egf and pentraxin domain-containing protein 1	4943	43.75	Crassostrea gigas (Pacific oyster) (Crassostrea angulata)	NA	NA	NA
Blood	9726	c252421_g1_i3	2511	3.4883	0.163377	-0.368912	-0.186196	wholegenome shotgun reference scaffold scaffold scaffold_71	2511	47.33	Crassostrea gigas (Pacific oyster) (Crassostrea angulata)	NA	NA	NA
Blood	9726	c228717_g2_i2	975	5.04865	0.303849	0.620473	1.09437	wholegenome shotgun reference scaffold scaffold scaffold_51	975	40.85	Trichoplax adhaerens (Trichoplax reptans)	NA	NA	NA
Blood	9726	c247875_g1_i2	1073	2.89831	1.073	-1.15557	-0.349362	wholegenome shotgun reference scaffold scaffold scaffold_5	1073	69.5	Crassostrea gigas (Pacific oyster) (Crassostrea angulata)	GO:0048522:: P:: positive regulation of cellular process	NA	NA
Blood	9726	c235461_g1_i3	1766	7.33992	0.987268	-0.203197	-0.216496	wholegenome shotgun reference scaffold scaffold scaffold_4	1766	57.54	Branchiostoma floridae (Florida lancelet) (Amphioxus)	NA	NA	NA
Blood	9726	c225219_g1_i1	1505	4.44896	1.25263	-0.816446	-0.403699	wholegenome shotgun reference scaffold scaffold scaffold_11	1505	62	Crassostrea gigas (Pacific oyster) (Crassostrea angulata)	NA	NA	NA
Blood	9726	c252712_g1_i1	519	3.15624	1.09515	0.873347	0.579144	wholegenome shotgun reference scaffold scaffold scaffold_1	519	65.85	Crassostrea gigas (Pacific oyster) (Crassostrea angulata)	GO:0003779:: F:: actin binding	NA	NA
Blood	9726	c226647_g2_i1	1396	3.36702	0.787108	-1.38168	-0.214602	wholegenome shotgun reference scaffold scaffold scaffold_1	1396	59.55	Branchiostoma floridae (Florida lancelet) (Amphioxus)	NA	NA	NA
Blood	9726	c215079_g2_i2	1837	4.42334	1.53205	-1.56341	-0.600352	wholegenome shotgun allelic scaffold scaffold scaffolda_402	1837	57	Lottia gigantea (Giant owl limpet)	GO:0016020:: C:: membrane	NA	NA
Blood	9726	c240225_g1_i1	1555	-3.27102	-1.42489	1.85436	0.721325	wholegenome shotgun allelic scaffold scaffold scaffolda_21	1555	60.05	Lottia gigantea (Giant owl limpet)	GO:0016787:: F:: hydrolase activity;; GO:0016070:: P:: RNA metabolic process	NA	NA
Blood	9726	c202168_g1_i1	2302	5.61461	0.590604	-1.34652	-1.03522	wholegenome shotgun allelic scaffold scaffold scaffolda_209	2302	56.8	Lottia gigantea (Giant owl limpet)	NA	NA	NA
Blood	9726	c237058_g1_i5	8936	6.20901	0.795291	-0.293641	-1.36736	wholegenome shotgun allelic scaffold scaffold scaffolda_203	8936	46.5	Capitella teleta (Polychaete worm)	NA	NA	NA
Blood	9726	c237058_g1_i7	9115	9.94389	0.733667	-0.275791	-0.978295	wholegenome shotgun allelic scaffold scaffold scaffolda_203	9115	46.65	Capitella teleta (Polychaete worm)	NA	NA	NA
Blood	9726	c237058_g1_i1	9085	4.85851	0.816697	-0.484662	-0.964696	wholegenome shotgun allelic scaffold scaffold scaffolda_203	9085	46.5	Capitella teleta (Polychaete worm)	NA	NA	NA
Blood	9726	c196811_g1_i5	6160	3.01407	0.570734	-0.536457	0.022754	whirlin	6160	47.65	Crassostrea gigas (Pacific oyster) (Crassostrea angulata)	GO:0044464:: C:: cell part	NA	NA
Blood	9726	c236089_g5_i1	2944	3.09363	1.04417	-1.04838	-0.13829	wh1domain protein	2944	82.7	Lottia gigantea (Giant owl limpet)	GO:0046907:: P:: intracellular transport	NA	NA
Blood	9726	c236089_g5_i4	956	4.51915	1.42955	-1.53685	-1.12909	wh1domain protein	956	84.6	Lottia gigantea (Giant owl limpet)	GO:0046907:: P:: intracellular transport	NA	NA
Blood	9726	c236089_g5_i2	2977	2.83486	0.844898	-0.603626	-0.137307	wh1domain protein	2977	81.65	Lottia gigantea (Giant owl limpet)	GO:0044464:: C:: cell part;; GO:0044699:: P:: single-organism process;; GO:0046907:: P:: intracellular transport	NA	NA
Blood	9726	c249830_g2_i1	850	-2.78468	-5.9373	1.02178	-1.04622	wernersyndrome atp-dependent helicase-like protein	850	56.75	Crassostrea gigas (Pacific oyster) (Crassostrea angulata)	NA	NA	NA
Blood	9726	c245562_g2_i1	2207	-8.21753	0.248579	-0.458254	-0.506988	wdrepeat-containing protein kiaa1875	2207	48.85	Crassostrea gigas (Pacific oyster) (Crassostrea angulata)	NA	NA	NA
Blood	9726	c242457_g1_i2	2711	3.07507	0.607416	-0.317029	-0.194567	wdrepeat-containing protein 75	2711	53.7	Crassostrea gigas (Pacific oyster) (Crassostrea angulata)	NA	NA	NA
Blood	9726	c243527_g1_i4	1442	-3.27424	-1.35802	1.48336	1.81547	wdrepeat-containing protein 73	1442	47.05	Lottia gigantea (Giant owl limpet)	NA	NA	NA
Blood	9726	c253947_g1_i2	6094	3.64254	0.578276	-0.0719981	0.0922993	wdrepeat-containing protein 7	6094	61.25	Crassostrea gigas (Pacific oyster) (Crassostrea angulata)	NA	NA	NA
Blood	9726	c253947_g1_i3	6051	3.1666	0.241534	0.0623319	0.138463	wdrepeat-containing protein 7	6051	61.25	Crassostrea gigas (Pacific oyster) (Crassostrea angulata)	NA	NA	NA
Blood	9726	c252597_g4_i1	2973	-3.35604	-1.7895	0.96264	0.268079	wdrepeat-containing protein 6	2973	44.3	Lottia gigantea (Giant owl limpet)	NA	NA	NA
Blood	9726	c203104_g1_i3	1189	-4.30527	-1.8146	1.6572	0.640417	wdrepeat-containing protein 59	1189	71.25	Mustela putorius furo (European domestic ferret) (Mustela furo)	NA	NA	NA
Blood	9726	c203104_g1_i1	500	-4.61303	-5.08232	5.15288	2.34244	wdrepeat-containing protein 59	500	70.3	Nematostella vectensis (Starlet sea anemone)	NA	NA	NA
Blood	9726	c203104_g1_i4	2033	-2.55367	-1.30898	0.0836772	0.243979	wdrepeat-containing protein 59	2033	70.65	Lottia gigantea (Giant owl limpet)	NA	NA	NA
Blood	9726	c242334_g1_i5	602	-2.80113	-2.04356	2.33307	1.58584	wdrepeat-containing protein 59	602	63.45	Ixodes ricinus (Common tick)	NA	NA	NA
Blood	9726	c243050_g2_i4	2281	4.37557	1.74728	-1.48256	-0.53822	wdrepeat-containing protein 47	2281	73.45	Lottia gigantea (Giant owl limpet)	GO:0000166:: F:: nucleotide binding;; GO:0004812:: F:: aminoacyl-tRNA ligase activity;; GO:0006418:: P:: tRNA aminoacylation for protein translation	NA	NA
Blood	9726	c252606_g1_i3	4265	2.53038	0.670951	-0.781871	-0.324483	wdrepeat-containing protein 42a	4265	80.25	Lottia gigantea (Giant owl limpet)	GO:0005634:: C:: nucleus;; GO:0005777:: C:: peroxisome;; GO:0080008:: C:: Cul4-RING E3 ubiquitin ligase complex;; GO:0005515:: F:: protein binding;; GO:0016567:: P:: protein ubiquitination	NA	NA
Blood	9726	c252606_g1_i2	4031	3.33806	0.832548	-1.1423	-0.64444	wdrepeat-containing protein 42a	4031	78.75	Lottia gigantea (Giant owl limpet)	GO:0005634:: C:: nucleus;; GO:0005777:: C:: peroxisome;; GO:0080008:: C:: Cul4-RING E3 ubiquitin ligase complex;; GO:0005515:: F:: protein binding;; GO:0016567:: P:: protein ubiquitination	NA	NA
Blood	9726	c205572_g1_i1	1704	3.70527	0.749	-0.448929	-0.0226368	wdrepeat-containing protein 40a	1704	64.8	Lottia gigantea (Giant owl limpet)	NA	NA	NA
Blood	9726	c220649_g6_i1	2611	3.29434	0.47504	-0.754929	-0.704037	wdrepeat-containing protein 33	2611	81.15	Lottia gigantea (Giant owl limpet)	GO:0005847:: C:: mRNA cleavage and polyadenylation specificity factor complex;; GO:0044822:: F:: poly(A) RNA binding;; GO:0006378:: P:: mRNA polyadenylation;; GO:0006379:: P:: mRNA cleavage	NA	NA
Blood	9726	c244793_g1_i2	2741	4.37557	0.401783	-0.921572	0.144043	wdrepeat-containing protein 24	2741	62.85	Lottia gigantea (Giant owl limpet)	NA	NA	NA
Blood	9726	c243795_g1_i1	2669	6.97989	0.287412	-0.748606	0.321516	wdrepeat-containing protein 24	2669	63.35	Lottia gigantea (Giant owl limpet)	NA	NA	NA
Blood	9726	c218379_g1_i1	2305	3.18355	1.21351	-1.06929	-0.445002	wdrepeat-containing protein 20	2305	70.6	Lottia gigantea (Giant owl limpet)	NA	NA	NA
Blood	9726	c224050_g1_i1	2559	2.98905	0.260988	-0.48309	0.106507	wdrepeat-containing protein 13	2559	71.15	Lottia gigantea (Giant owl limpet)	GO:0005654:: C:: nucleoplasm;; GO:0005737:: C:: cytoplasm	NA	NA
Blood	9726	c215545_g6_i3	1336	4.44915	0.453966	-0.172296	-0.103783	wdrepeat domain phosphoinositide-interacting protein 3	1336	89.15	Lottia gigantea (Giant owl limpet)	GO:0005829:: C:: cytosol;; GO:0019898:: C:: extrinsic component of membrane;; GO:0034045:: C:: pre-autophagosomal structure membrane;; GO:0032266:: F:: phosphatidylinositol-3-phosphate binding;; GO:0080025:: F:: phosphatidylinositol-3,5-bisphosphate binding;; GO:0000045:: P:: autophagic vacuole assembly;; GO:0000422:: P:: mitochondrion degradation;; GO:0006497:: P:: protein lipidation;; GO:000699…	NA	NA
Blood	9726	c249737_g3_i3	3752	2.28239	1.20143	-1.5238	-0.830088	wdrepeat domain phosphoinositide-interacting protein 2	3752	77.25	Lottia gigantea (Giant owl limpet)	GO:0005654:: C:: nucleoplasm;; GO:0005776:: C:: autophagic vacuole;; GO:0005829:: C:: cytosol;; GO:0019898:: C:: extrinsic component of membrane;; GO:0034045:: C:: pre-autophagosomal structure membrane;; GO:0043234:: C:: protein complex;; GO:0032266:: F:: phosphatidylinositol-3-phosphate binding;; GO:0080025:: F:: phosphatidylinositol-3,5-bisphosphate binding;; GO:0000045:: P:: autophagic vacuole…	NA	NA
Blood	9726	c220649_g6_i2	2042	3.26467	1.13488	-1.40477	-0.975391	wdrepeat domain 33	2042	83.75	Ixodes scapularis (Black-legged tick) (Deer tick)	NA	NA	NA
Blood	9726	c248239_g2_i2	3071	2.74277	0.598085	-0.817496	0.152665	wdrepeat domain 26	3071	75.05	Lottia gigantea (Giant owl limpet)	GO:0005654:: C:: nucleoplasm;; GO:0005737:: C:: cytoplasm	NA	NA
Blood	9726	c243044_g4_i1	2530	-2.4616	-1.89542	2.77195	1.61042	wdrepeat and hmg-box dna-binding protein 1	2530	59.4	Crassostrea gigas (Pacific oyster) (Crassostrea angulata)	GO:0044424:: C:: intracellular part;; GO:0005515:: F:: protein binding	NA	NA
Blood	9726	c243044_g1_i1	3470	-2.34958	-0.488774	1.46132	0.747152	wdrepeat and hmg-box dna-binding protein 1	3470	59.85	Crassostrea gigas (Pacific oyster) (Crassostrea angulata)	GO:0005488:: F:: binding	NA	NA
Blood	9726	c254193_g1_i2	6867	4.14938	0.906733	-0.592357	0.118887	wdrepeat and fyve domain-containing protein 3	6867	69.95	Lottia gigantea (Giant owl limpet)	GO:0005737:: C:: cytoplasm;; GO:0043231:: C:: intracellular membrane-bounded organelle;; GO:0003824:: F:: catalytic activity;; GO:0043167:: F:: ion binding;; GO:0008152:: P:: metabolic process	NA	NA
Blood	9726	c240146_g1_i1	3253	2.66421	1.22802	-1.10205	-0.578387	wdrepeat and fyve domain-containing protein 2	3253	79.05	Lottia gigantea (Giant owl limpet)	GO:0016020:: C:: membrane;; GO:0046872:: F:: metal ion binding	NA	NA
Blood	9726	c235866_g6_i2	3433	3.47241	0.92125	-1.02254	-0.212273	wdand tetratricopeptide repeats protein 1	3433	64.95	Crassostrea gigas (Pacific oyster) (Crassostrea angulata)	GO:0044699:: P:: single-organism process;; GO:0065007:: P:: biological regulation	NA	NA
Blood	9726	c243050_g2_i6	5258	4.02264	1.03683	-1.03086	-0.49093	wd40 repeat protein	5258	76.15	Lottia gigantea (Giant owl limpet)	NA	NA	NA
Blood	9726	c248110_g1_i4	5269	2.64879	0.170798	-0.0257209	0.0768469	washcomplex subunit fam21	5269	73.9	Lottia gigantea (Giant owl limpet)	GO:0005769:: C:: early endosome;; GO:0016020:: C:: membrane;; GO:0071203:: C:: WASH complex;; GO:0042147:: P:: retrograde transport, endosome to Golgi	NA	NA
Blood	9726	c193319_g1_i1	774	3.4691	1.04723	-0.701167	0.179894	washcomplex subunit ccdc53	774	56.35	Crassostrea gigas (Pacific oyster) (Crassostrea angulata)	GO:0015629:: C:: actin cytoskeleton;; GO:0043231:: C:: intracellular membrane-bounded organelle	NA	NA
Blood	9726	c197399_g1_i1	4533	3.23478	0.427383	-0.214996	0.55593	vwfaand cache domain-containing protein 1	4533	61.6	Lottia gigantea (Giant owl limpet)	NA	NA	NA
Blood	9726	c231305_g1_i1	1960	2.54757	0.466406	-0.87784	-0.0802547	v-typeproton atpase subunit d	1960	91.3	Lottia gigantea (Giant owl limpet)	GO:0005765:: C:: lysosomal membrane;; GO:0005813:: C:: centrosome;; GO:0005929:: C:: cilium;; GO:0016471:: C:: vacuolar proton-transporting V-type ATPase complex;; GO:0070062:: C:: extracellular exosome;; GO:0042626:: F:: ATPase activity, coupled to transmembrane movement of substances;; GO:0042384:: P:: cilium assembly;; GO:0055085:: P:: transmembrane transport;; GO:0061512:: P:: protein localiz…	ec:3.6.1.15;; ec:3.6.1.3	Purine metabolism;; Thiamine metabolism
Blood	9726	c247337_g4_i2	1419	3.18124	0.247256	-0.958066	0.0556577	vtype proton atpase 21 kda proteolipid subunit	1419	81.5	Lottia gigantea (Giant owl limpet)	GO:0005768:: C:: endosome;; GO:0016021:: C:: integral component of membrane;; GO:0033179:: C:: proton-transporting V-type ATPase, V0 domain;; GO:0015078:: F:: hydrogen ion transmembrane transporter activity;; GO:0015991:: P:: ATP hydrolysis coupled proton transport;; GO:0048066:: P:: developmental pigmentation;; GO:0060041:: P:: retina development in camera-type eye	NA	NA
Blood	9726	c244296_g1_i3	5357	3.78399	1.0386	-1.10873	-0.477614	vps10domain-containing receptor 1 isoform a	5357	50.3	Capitella teleta (Polychaete worm)	NA	NA	NA
Blood	9726	c233633_g1_i7	1818	3.57146	0.506511	1.59716	1.83759	vonwillebrand factor d and egf domain-containing protein	1818	52.95	Crassostrea gigas (Pacific oyster) (Crassostrea angulata)	NA	NA	NA
Blood	9726	c225013_g1_i1	3594	4.34587	1.16042	-2.00803	-1.78441	vonwillebrand factor d and egf domain-containing protein	3594	42.35	Lottia gigantea (Giant owl limpet)	NA	NA	NA
Blood	9726	c252897_g3_i2	7518	4.11909	0.308025	0.531355	0.0836746	vonwillebrand factor d and egf domain-containing protein	7518	44.95	Lottia gigantea (Giant owl limpet)	NA	NA	NA
Blood	9726	c233633_g1_i2	1998	3.28619	0.865756	1.31494	1.61937	vonwillebrand factor d and egf domain-containing protein	1998	52.95	Crassostrea gigas (Pacific oyster) (Crassostrea angulata)	NA	NA	NA
Blood	9726	c225326_g1_i16	1181	5.19689	1.1321	-0.805241	-1.66873	vonwillebrand factor a domain-containing protein 5a	1181	69.45	Capitella teleta (Polychaete worm)	GO:0003677:: F:: DNA binding	NA	NA
Blood	9726	c225326_g1_i14	2468	4.53613	0.165533	-0.421095	-1.25306	vonwillebrand factor a domain-containing protein 5a	2468	61.4	Helobdella robusta (Californian leech)	NA	NA	NA
Blood	9726	c225326_g1_i25	1206	4.0811	0.11207	-1.20321	-1.92366	vonwillebrand factor a domain-containing protein 5a	1206	57.7	Helobdella robusta (Californian leech)	NA	NA	NA
Blood	9726	c225326_g1_i20	1868	4.93711	-0.149802	-0.831097	-0.56049	vonwillebrand factor a domain-containing protein 5a	1868	61.95	Helobdella robusta (Californian leech)	NA	NA	NA
Blood	9726	c225326_g1_i17	1401	4.04222	-0.690101	0.401675	-1.2815	vonwillebrand factor a domain-containing protein 5a	1401	52.1	Xenopus tropicalis (Western clawed frog) (Silurana tropicalis)	GO:0005634:: C:: nucleus	NA	NA
Blood	9726	c204058_g1_i1	2133	2.60675	-0.159601	0.158891	-1.96341	vonwillebrand factor a domain-containing protein 5a	2133	53.85	Branchiostoma floridae (Florida lancelet) (Amphioxus)	NA	NA	NA
Blood	9726	c225326_g1_i1	1343	3.89851	-0.20146	-0.619873	-0.937423	vonwillebrand factor a domain-containing protein 5a	1343	58.9	Helobdella robusta (Californian leech)	GO:0005634:: C:: nucleus	NA	NA
Blood	9726	c205447_g1_i1	913	3.07694	-0.147255	0.640311	-0.966941	vonwillebrand factor a domain-containing protein 5a	913	54.6	Branchiostoma floridae (Florida lancelet) (Amphioxus)	NA	NA	NA
Blood	9726	c225326_g1_i23	2248	3.64782	0.311878	-0.801324	-1.56651	vonwillebrand factor a domain-containing protein 5a	2248	62	Helobdella robusta (Californian leech)	NA	NA	NA
Blood	9726	c225326_g1_i6	1015	5.03143	-1.41972	-0.0747026	-0.31213	vonwillebrand factor a domain-containing protein 5a	1015	71.5	Capitella teleta (Polychaete worm)	GO:0003677:: F:: DNA binding	NA	NA
Blood	9726	c245136_g5_i2	3512	7.07867	0.123714	-0.12628	0.249756	vonwillebrand factor a domain-containing protein 3b	3512	52.5	Branchiostoma floridae (Florida lancelet) (Amphioxus)	NA	NA	NA
Blood	9726	c243963_g1_i1	3303	2.87378	0.784031	-0.474079	0.100572	voltage-dependentcalcium channel protein tpc2	3303	58.5	Lottia gigantea (Giant owl limpet)	GO:0005765:: C:: lysosomal membrane;; GO:0010008:: C:: endosome membrane;; GO:0019901:: F:: protein kinase binding;; GO:0042802:: F:: identical protein binding;; GO:0072345:: F:: NAADP-sensitive calcium-release channel activity;; GO:0006816:: P:: calcium ion transport;; GO:0006874:: P:: cellular calcium ion homeostasis;; GO:0034220:: P:: ion transmembrane transport	NA	NA
Blood	9726	c246782_g2_i6	1029	-2.40564	-1.80875	1.59582	0.779968	voltage-dependent anion-selective channel	1029	94.25	Haliotis diversicolor (Abalone) (Sulculus diversicolor)	GO:0005634:: C:: nucleus;; GO:0005741:: C:: mitochondrial outer membrane;; GO:0005743:: C:: mitochondrial inner membrane;; GO:0042645:: C:: mitochondrial nucleoid;; GO:0070062:: C:: extracellular exosome;; GO:0008308:: F:: voltage-gated anion channel activity;; GO:0001662:: P:: behavioral fear response;; GO:0006820:: P:: anion transport;; GO:0007270:: P:: neuron-neuron synaptic transmission;; GO:…	NA	NA
Blood	9726	c112012_g1_i1	1754	2.87946	1.80199	-1.67631	-1.17749	v-mafmusculoaponeurotic fibrosarcoma oncogene homolog k	1754	73.65	Crassostrea gigas (Pacific oyster) (Crassostrea angulata)	GO:0005634:: C:: nucleus;; GO:0003700:: F:: sequence-specific DNA binding transcription factor activity;; GO:0043565:: F:: sequence-specific DNA binding;; GO:0006355:: P:: regulation of transcription, DNA-templated	NA	NA
Blood	9726	c249499_g1_i1	4004	3.8012	0.928297	-0.580802	0.158425	vitronectin receptor alpha subunit	4004	52.4	Lottia gigantea (Giant owl limpet)	GO:0016020:: C:: membrane	NA	NA
Blood	9726	c254716_g1_i1	9885	3.07576	1.08697	-1.81135	-0.300668	vitellogenin-b	9885	51.9	Crassostrea gigas (Pacific oyster) (Crassostrea angulata)	NA	NA	NA
Blood	9726	c211209_g1_i7	1207	-4.40057	-5.48667	1.78518	1.80454	vitellineenvelope zona pellucida domain 8	1207	64.2	Haliotis discus hannai (Japanese abalone)	NA	NA	NA
Blood	9726	c203345_g1_i2	1187	-4.45469	-1.8192	2.82517	1.41999	vitellineenvelope zona pellucida domain 8	1187	65.85	Haliotis discus hannai (Japanese abalone)	NA	NA	NA
Blood	9726	c211209_g1_i1	1262	-3.64543	-5.80215	0.898855	1.88656	vitellineenvelope zona pellucida domain 8	1262	64.2	Haliotis discus hannai (Japanese abalone)	NA	NA	NA
Blood	9726	c235305_g3_i8	3787	3.8012	-0.624776	0.816487	-0.486235	vitellineenvelope zona pellucida domain 6	3787	56.25	Crassostrea gigas (Pacific oyster) (Crassostrea angulata)	NA	NA	NA
Blood	9726	c227888_g1_i1	1073	-7.90555	-1.92234	1.30641	5.2385	vitellineenvelope zona pellucida domain 5	1073	56.05	Haliotis rufescens (California red abalone)	NA	NA	NA
Blood	9726	c227888_g1_i4	1388	-2.63241	-1.90174	0.61572	0.777299	vitellineenvelope zona pellucida domain 5	1388	56.1	Haliotis rufescens (California red abalone)	NA	NA	NA
Blood	9726	c245330_g4_i2	1365	-8.14563	-4.51956	1.48547	4.24799	vitellineenvelope zona pellucida domain 2	1365	74.9	Haliotis discus hannai (Japanese abalone)	NA	NA	NA
Blood	9726	c216736_g6_i3	1489	-6.95427	-7.54932	1.7989	2.10147	vitellineenvelope zona pellucida domain 10	1489	64.6	Haliotis rufescens (California red abalone)	NA	NA	NA
Blood	9726	c234040_g1_i1	3424	7.75273	1.40782	-1.58819	-0.232604	vitamin-b12dependent methionine synthase short=ms	3424	80.35	Crassostrea gigas (Pacific oyster) (Crassostrea angulata)	GO:0005829:: C:: cytosol;; GO:0016021:: C:: integral component of membrane;; GO:0008270:: F:: zinc ion binding;; GO:0008705:: F:: methionine synthase activity;; GO:0008898:: F:: S-adenosylmethionine-homocysteine S-methyltransferase activity;; GO:0031419:: F:: cobalamin binding;; GO:0009086:: P:: methionine biosynthetic process;; GO:0032259:: P:: methylation;; GO:0042558:: P:: pteridine-containing…	ec:2.1.1.13	Cysteine and methionine metabolism;; One carbon pool by folate;; Selenocompound metabolism
Blood	9726	c177098_g1_i1	1449	3.78399	2.20193	-1.8514	-1.20056	viral (r-ras) oncogene homolog 2	1449	84.6	Lottia gigantea (Giant owl limpet)	GO:0005622:: C:: intracellular;; GO:0005886:: C:: plasma membrane;; GO:0005925:: C:: focal adhesion;; GO:0070062:: C:: extracellular exosome;; GO:0005515:: F:: protein binding;; GO:0005525:: F:: GTP binding;; GO:0001649:: P:: osteoblast differentiation;; GO:0007265:: P:: Ras protein signal transduction;; GO:0030335:: P:: positive regulation of cell migration;; GO:1901214:: P:: regulation of neuro…	NA	NA
Blood	9726	c248665_g1_i1	3529	4.78724	0.359248	-0.035945	0.156227	vinculinfamily protein	3529	69.9	Lottia gigantea (Giant owl limpet)	GO:0015629:: C:: actin cytoskeleton;; GO:0005198:: F:: structural molecule activity;; GO:0007155:: P:: cell adhesion	NA	NA
Blood	9726	c248665_g1_i4	3669	4.14938	0.293635	-0.167442	0.565036	vinculinfamily protein	3669	68.75	Lottia gigantea (Giant owl limpet)	GO:0015629:: C:: actin cytoskeleton;; GO:0005198:: F:: structural molecule activity;; GO:0007155:: P:: cell adhesion	NA	NA
Blood	9726	c248665_g1_i7	3568	4.9999	-0.259816	-0.0687484	0.502484	vinculinfamily protein	3568	69.2	Lottia gigantea (Giant owl limpet)	GO:0015629:: C:: actin cytoskeleton;; GO:0005198:: F:: structural molecule activity;; GO:0007155:: P:: cell adhesion	NA	NA
Blood	9726	c248665_g1_i3	3268	3.72602	0.466932	-0.0579642	0.709074	vinculinfamily protein	3268	69.05	Lottia gigantea (Giant owl limpet)	GO:0015629:: C:: actin cytoskeleton;; GO:0005198:: F:: structural molecule activity;; GO:0007155:: P:: cell adhesion	NA	NA
Blood	9726	c249950_g1_i1	6484	2.64626	0.870671	-0.701764	-0.374588	vinculinalpha-catenin domain containing protein	6484	69.35	Lottia gigantea (Giant owl limpet)	GO:0005886:: C:: plasma membrane;; GO:0015629:: C:: actin cytoskeleton;; GO:0055120:: C:: striated muscle dense body;; GO:0005198:: F:: structural molecule activity;; GO:0045296:: F:: cadherin binding;; GO:0007155:: P:: cell adhesion;; GO:0040012:: P:: regulation of locomotion	NA	NA
Blood	9726	c248665_g1_i11	982	5.07857	-0.969862	-0.0525301	0.289944	vinculin	982	91.3	Crassostrea gigas (Pacific oyster) (Crassostrea angulata)	GO:0005737:: C:: cytoplasm;; GO:0005886:: C:: plasma membrane;; GO:0005912:: C:: adherens junction;; GO:0015629:: C:: actin cytoskeleton;; GO:0003779:: F:: actin binding;; GO:0005198:: F:: structural molecule activity;; GO:0007155:: P:: cell adhesion	NA	NA
Blood	9726	c220118_g4_i7	1793	4.82581	0.465463	-0.424689	0.573065	vickzfamily member 2	1793	54.3	Strigamia maritima (European centipede) (Geophilus maritimus)	GO:0005737:: C:: cytoplasm;; GO:0043229:: C:: intracellular organelle;; GO:0003729:: F:: mRNA binding;; GO:0010556:: P:: regulation of macromolecule biosynthetic process;; GO:0031326:: P:: regulation of cellular biosynthetic process;; GO:0051246:: P:: regulation of protein metabolic process	NA	NA
Blood	9726	c220118_g4_i10	1690	4.51915	1.15822	-1.3161	-0.295205	vickzfamily member 2	1690	54.3	Strigamia maritima (European centipede) (Geophilus maritimus)	GO:0005737:: C:: cytoplasm;; GO:0043229:: C:: intracellular organelle;; GO:0003729:: F:: mRNA binding;; GO:0010556:: P:: regulation of macromolecule biosynthetic process;; GO:0031326:: P:: regulation of cellular biosynthetic process;; GO:0051246:: P:: regulation of protein metabolic process	NA	NA
Blood	9726	c210811_g1_i1	1679	4.92488	1.73286	-1.65266	-0.351981	vesicularintegral-membrane protein vip36	1679	72.05	Lottia gigantea (Giant owl limpet)	GO:0016020:: C:: membrane	NA	NA
Blood	9726	c231142_g4_i1	2034	-2.67708	-0.704212	0.94365	0.642333	vesicularinhibitory amino acid transporter	2034	61.1	Crassostrea gigas (Pacific oyster) (Crassostrea angulata)	NA	NA	NA
Blood	9726	c242125_g3_i1	724	-5.40259	-6.37847	6.13246	1.7231	vesicularglutamate transporter 3	724	61.25	Crassostrea gigas (Pacific oyster) (Crassostrea angulata)	GO:0044765:: P:: single-organism transport	NA	NA
Blood	9726	c221569_g2_i6	2514	4.49907	0.434327	-0.453255	0.0548034	vesicular-fusionprotein nsf	2514	79.05	Lottia gigantea (Giant owl limpet)	GO:0005765:: C:: lysosomal membrane;; GO:0005795:: C:: Golgi stack;; GO:0005829:: C:: cytosol;; GO:0005886:: C:: plasma membrane;; GO:0014069:: C:: postsynaptic density;; GO:0030496:: C:: midbody;; GO:0043198:: C:: dendritic shaft;; GO:0043209:: C:: myelin sheath;; GO:0070062:: C:: extracellular exosome;; GO:0005524:: F:: ATP binding;; GO:0008022:: F:: protein C-terminus binding;; GO:0017075:: F:…	ec:3.6.1.15;; ec:3.6.1.3	Purine metabolism;; Thiamine metabolism
Blood	9726	c239572_g2_i2	1926	3.06397	0.894747	-1.42948	-0.120575	vesicletransport through interaction with t-snares-like protein 1b	1926	65.95	Lottia gigantea (Giant owl limpet)	GO:0016020:: C:: membrane;; GO:0006886:: P:: intracellular protein transport;; GO:0016192:: P:: vesicle-mediated transport	NA	NA
Blood	9726	c249668_g1_i1	2050	4.46856	0.0458943	-0.329199	0.33591	vesicletransport protein sft2a	2050	80.2	Lottia gigantea (Giant owl limpet)	GO:0016021:: C:: integral component of membrane;; GO:0016192:: P:: vesicle-mediated transport	NA	NA
Blood	9726	c251040_g1_i2	2073	3.33321	0.664006	-1.17647	-0.244162	vesicletransport protein sft2a	2073	80.2	Lottia gigantea (Giant owl limpet)	GO:0016021:: C:: integral component of membrane;; GO:0016192:: P:: vesicle-mediated transport	NA	NA
Blood	9726	c251024_g1_i1	1538	2.25779	0.66935	-1.0324	-0.0547201	vesicleprotein sorting 29	1538	92.95	Crassostrea gigas (Pacific oyster) (Crassostrea angulata)	GO:0010008:: C:: endosome membrane;; GO:0030904:: C:: retromer complex;; GO:0070062:: C:: extracellular exosome;; GO:0004647:: F:: phosphoserine phosphatase activity;; GO:0008270:: F:: zinc ion binding;; GO:0008565:: F:: protein transporter activity;; GO:0006886:: P:: intracellular protein transport;; GO:0006896:: P:: Golgi to vacuole transport;; GO:0016311:: P:: dephosphorylation;; GO:0042147:: …	ec:3.1.3.3;; ec:3.1.3.41	Glycine, serine and threonine metabolism;; Aminobenzoate degradation;; Methane metabolism
Blood	9726	c242602_g2_i2	2745	3.13885	0.461468	-0.132518	-0.231005	vesicle coat protein clathrin light chain	2745	67.3	Lottia gigantea (Giant owl limpet)	GO:0012505:: C:: endomembrane system;; GO:0030118:: C:: clathrin coat;; GO:0006810:: P:: transport	NA	NA
Blood	9726	c249064_g1_i6	3799	4.02264	1.00562	-0.984877	0.0931606	vesicle coat complex copii subunit sec31	3799	57.95	Crassostrea gigas (Pacific oyster) (Crassostrea angulata)	GO:0012507:: C:: ER to Golgi transport vesicle membrane;; GO:0030120:: C:: vesicle coat;; GO:0048471:: C:: perinuclear region of cytoplasm;; GO:0070971:: C:: endoplasmic reticulum exit site;; GO:0048306:: F:: calcium-dependent protein binding;; GO:0006464:: P:: cellular protein modification process;; GO:0006888:: P:: ER to Golgi vesicle-mediated transport;; GO:0030968:: P:: endoplasmic reticulum …	NA	NA
Blood	9726	c246753_g1_i5	3804	7.07867	0.282223	0.186793	0.472569	vesicle coat complex copii subunit sec31	3804	58.7	Crassostrea gigas (Pacific oyster) (Crassostrea angulata)	GO:0012507:: C:: ER to Golgi transport vesicle membrane;; GO:0030120:: C:: vesicle coat;; GO:0048471:: C:: perinuclear region of cytoplasm;; GO:0070971:: C:: endoplasmic reticulum exit site;; GO:0048306:: F:: calcium-dependent protein binding;; GO:0006464:: P:: cellular protein modification process;; GO:0006888:: P:: ER to Golgi vesicle-mediated transport;; GO:0030968:: P:: endoplasmic reticulum …	NA	NA
Blood	9726	c246753_g1_i2	3838	4.30173	-0.00195535	0.139628	0.358289	vesicle coat complex copii subunit sec31	3838	58.65	Crassostrea gigas (Pacific oyster) (Crassostrea angulata)	GO:0012507:: C:: ER to Golgi transport vesicle membrane;; GO:0030120:: C:: vesicle coat;; GO:0048471:: C:: perinuclear region of cytoplasm;; GO:0070971:: C:: endoplasmic reticulum exit site;; GO:0048306:: F:: calcium-dependent protein binding;; GO:0006464:: P:: cellular protein modification process;; GO:0006888:: P:: ER to Golgi vesicle-mediated transport;; GO:0030968:: P:: endoplasmic reticulum …	NA	NA
Blood	9726	c230887_g4_i2	3259	2.70002	0.0692878	-0.47237	-0.281641	vesicle coat complex copi beta subunit	3259	39.8	Crassostrea gigas (Pacific oyster) (Crassostrea angulata)	NA	NA	NA
Blood	9726	c242648_g1_i2	3220	5.07857	0.0185028	-0.120173	0.39243	vertebratelonesome kinase	3220	49.9	Lottia gigantea (Giant owl limpet)	GO:0005488:: F:: binding	NA	NA
Blood	9726	c243806_g1_i1	5310	4.58007	0.766008	-1.27372	-0.634027	ventricularzone-expressed ph domain-containing-like protein 1	5310	63.85	Lottia gigantea (Giant owl limpet)	NA	NA	NA
Blood	9726	c241258_g1_i1	2219	2.3312	0.587654	-0.980325	0.0116309	venomtoxin-like peptide-6	2219	64.3	Crassostrea gigas (Pacific oyster) (Crassostrea angulata)	NA	NA	NA
Blood	9726	c243366_g1_i4	1685	-6.95427	-0.884184	0.924733	-0.260738	vegetativeincompatibility protein het-e-1	1685	73.62	Crassostrea gigas (Pacific oyster) (Crassostrea angulata)	NA	NA	NA
Blood	9726	c224114_g2_i1	1402	2.97805	0.369339	-0.844875	-0.352709	vcp-interactingmembrane protein	1402	43.25	Acropora millepora (Staghorn coral)	NA	NA	NA
Blood	9726	c239484_g1_i1	4723	5.19366	1.39552	-1.50705	-0.477016	vascularendothelial growth factor receptor	4723	48.9	Idiosepius paradoxus (Northern pygmy squid)	GO:0005021:: F:: vascular endothelial growth factor-activated receptor activity;; GO:0005515:: F:: protein binding;; GO:0005524:: F:: ATP binding;; GO:0001525:: P:: angiogenesis;; GO:0007169:: P:: transmembrane receptor protein tyrosine kinase signaling pathway;; GO:0018108:: P:: peptidyl-tyrosine phosphorylation;; GO:0040011:: P:: locomotion;; GO:0042327:: P:: positive regulation of phosphorylat…	NA	NA
Blood	9726	c238695_g8_i3	565	-8.4739	0.328976	1.26666	1.93222	vascularendothelial cell growth inhibitor	565	53.45	Monodelphis domestica (Gray short-tailed opossum)	GO:0044763:: P:: single-organism cellular process	NA	NA
Blood	9726	c238382_g1_i1	1176	6.23004	1.70898	-1.88972	-1.67366	Vasa-likeprotein	1176	41	Haliotis asinina (Donkey's ear abalone) (Ass's ear abalone)	NA	NA	NA
Blood	9726	c238382_g1_i3	1851	2.83101	2.10759	-1.62217	-1.48819	Vasa-likeprotein	1851	45	Haliotis asinina (Donkey's ear abalone) (Ass's ear abalone)	NA	NA	NA
Blood	9726	c238382_g1_i2	1751	5.14292	1.34017	-1.64016	-1.47412	Vasa-likeprotein	1751	45	Haliotis asinina (Donkey's ear abalone) (Ass's ear abalone)	NA	NA	NA
Blood	9726	c250897_g1_i4	720	4.24432	0.041884	-1.15475	0.344962	variablelymphocyte receptor a diversity region	720	48.75	Mytilus galloprovincialis (Mediterranean mussel)	NA	NA	NA
Blood	9726	c223871_g1_i6	1094	3.34913	1.59543	-1.67694	-0.488895	vacuolarprotein sorting-associated protein 26	1094	92.95	Lottia gigantea (Giant owl limpet)	NA	NA	NA
Blood	9726	c245168_g1_i5	3388	2.63104	-0.21564	0.483359	0.722119	vacuolarprotein sorting-associated protein 13c	3388	65.6	Lottia gigantea (Giant owl limpet)	NA	NA	NA
Blood	9726	c247479_g4_i2	1494	3.07856	-0.201866	1.02227	0.631407	vacuolarprotein sorting-associated protein 13a	1494	61.45	Lottia gigantea (Giant owl limpet)	NA	NA	NA
Blood	9726	c252636_g1_i3	10806	7.41745	0.687837	-0.424689	0.358374	vacuolarprotein sorting-associated protein 13a	10806	54	Lottia gigantea (Giant owl limpet)	GO:0005622:: C:: intracellular	NA	NA
Blood	9726	c253954_g1_i2	13968	3.71297	0.760469	-0.0455726	0.107377	vacuolarprotein sorting 13 homolog d	13968	53.05	Desmodus rotundus (Vampire bat)	NA	NA	NA
Blood	9726	c232186_g1_i3	5804	3.10779	0.628381	-0.592585	-0.307491	vacuolar sorting protein vps1 dynamin	5804	80.65	Lottia gigantea (Giant owl limpet)	GO:0005741:: C:: mitochondrial outer membrane;; GO:0005777:: C:: peroxisome;; GO:0005794:: C:: Golgi apparatus;; GO:0005829:: C:: cytosol;; GO:0005874:: C:: microtubule;; GO:0048471:: C:: perinuclear region of cytoplasm;; GO:0003924:: F:: GTPase activity;; GO:0005525:: F:: GTP binding;; GO:0031625:: F:: ubiquitin protein ligase binding;; GO:0042803:: F:: protein homodimerization activity;; GO:000…	ec:3.6.1.15	Purine metabolism;; Thiamine metabolism
Blood	9726	c231285_g2_i1	2951	5.14292	1.85635	-0.433574	-0.48561	vacuolar sorting protein vps1 dynamin	2951	77.35	Lymnaea stagnalis (Great pond snail)	GO:0005874:: C:: microtubule;; GO:0003924:: F:: GTPase activity;; GO:0005525:: F:: GTP binding	ec:3.6.1.15	Purine metabolism;; Thiamine metabolism
Blood	9726	c247479_g4_i4	8294	3.18724	0.180018	0.266467	0.913837	vacuolar protein	8294	52.35	Lottia gigantea (Giant owl limpet)	NA	NA	NA
Blood	9726	c211337_g2_i1	1098	2.65908	-0.0843823	-0.349466	0.14417	vacuolar h+-atpase v0 sector subunit a	1098	75.8	Lottia gigantea (Giant owl limpet)	GO:0000220:: C:: vacuolar proton-transporting V-type ATPase, V0 domain;; GO:0016021:: C:: integral component of membrane;; GO:0015078:: F:: hydrogen ion transmembrane transporter activity;; GO:0015991:: P:: ATP hydrolysis coupled proton transport	NA	NA
Blood	9726	c238988_g1_i2	2608	2.91098	0.281962	-0.287712	0.161728	vacuolar h+-atpase v0 sector subunit a	2608	81.35	Lottia gigantea (Giant owl limpet)	GO:0000220:: C:: vacuolar proton-transporting V-type ATPase, V0 domain;; GO:0016021:: C:: integral component of membrane;; GO:0015078:: F:: hydrogen ion transmembrane transporter activity;; GO:0016787:: F:: hydrolase activity;; GO:0008152:: P:: metabolic process;; GO:0015991:: P:: ATP hydrolysis coupled proton transport	NA	NA
Blood	9726	c238988_g1_i3	2037	2.46833	-0.492987	-0.0401487	0.658084	vacuolar h+-atpase v0 sector subunit a	2037	70.6	Lottia gigantea (Giant owl limpet)	GO:0000220:: C:: vacuolar proton-transporting V-type ATPase, V0 domain;; GO:0005886:: C:: plasma membrane;; GO:0016021:: C:: integral component of membrane;; GO:0046961:: F:: proton-transporting ATPase activity, rotational mechanism;; GO:0051117:: F:: ATPase binding;; GO:0007035:: P:: vacuolar acidification;; GO:0015986:: P:: ATP synthesis coupled proton transport;; GO:0015991:: P:: ATP hydrolysi…	ec:3.6.1.15;; ec:3.6.1.3	Purine metabolism;; Thiamine metabolism
Blood	9726	c237909_g1_i3	2284	4.02264	1.02629	-0.765192	0.223193	utp--ammonialigase	2284	83.55	Lottia gigantea (Giant owl limpet)	GO:0016020:: C:: membrane;; GO:0003883:: F:: CTP synthase activity;; GO:0005524:: F:: ATP binding;; GO:0016829:: F:: lyase activity;; GO:0006541:: P:: glutamine metabolic process;; GO:0044210:: P:: 'de novo' CTP biosynthetic process	ec:6.3.4.2	Pyrimidine metabolism
Blood	9726	c237909_g1_i4	2213	7.75273	1.10588	-1.10025	-0.148473	utp--ammonialigase	2213	83.45	Lottia gigantea (Giant owl limpet)	GO:0016020:: C:: membrane;; GO:0003883:: F:: CTP synthase activity;; GO:0005524:: F:: ATP binding;; GO:0016829:: F:: lyase activity;; GO:0006541:: P:: glutamine metabolic process;; GO:0044210:: P:: 'de novo' CTP biosynthetic process	ec:6.3.4.2	Pyrimidine metabolism
Blood	9726	c218106_g3_i6	891	2.77444	0.764269	-0.306873	-0.0507938	usp-likeprotein isoform 2	891	59.75	Lottia gigantea (Giant owl limpet)	NA	NA	NA
Blood	9726	c235113_g2_i3	3150	2.81884	0.609217	-1.02862	-0.385472	usp6n-terminal-like protein	3150	72.4	Crassostrea gigas (Pacific oyster) (Crassostrea angulata)		NA	NA
Blood	9726	c234947_g3_i1	2300	2.36642	-0.33337	0.0931308	0.709074	uridinephosphorylase 2	2300	75.9	Lottia gigantea (Giant owl limpet)	GO:0005737:: C:: cytoplasm;; GO:0004850:: F:: uridine phosphorylase activity;; GO:0009116:: P:: nucleoside metabolic process;; GO:0009166:: P:: nucleotide catabolic process	ec:2.4.2.3	Pyrimidine metabolism;; Drug metabolism - other enzymes
Blood	9726	c234947_g3_i3	2146	2.75554	0.83294	-0.711831	0.0572751	uridinephosphorylase 2	2146	75.15	Lottia gigantea (Giant owl limpet)	GO:0005737:: C:: cytoplasm;; GO:0004850:: F:: uridine phosphorylase activity;; GO:0009116:: P:: nucleoside metabolic process;; GO:0009166:: P:: nucleotide catabolic process	ec:2.4.2.3	Pyrimidine metabolism;; Drug metabolism - other enzymes
Blood	9726	c223852_g5_i3	1331	2.78717	1.05608	-0.804527	-0.329063	uridinephosphorylase 1	1331	64.9	Pelodiscus sinensis (Chinese softshell turtle) (Trionyx sinensis)	GO:0016757:: F:: transferase activity, transferring glycosyl groups;; GO:0009116:: P:: nucleoside metabolic process;; GO:0009117:: P:: nucleotide metabolic process;; GO:0072527:: P:: pyrimidine-containing compound metabolic process	NA	NA
Blood	9726	c249752_g1_i1	4822	2.74053	0.967432	-1.14511	-0.486151	uridinekinase	4822	78.9	Lottia gigantea (Giant owl limpet)	GO:0004849:: F:: uridine kinase activity;; GO:0005524:: F:: ATP binding;; GO:0016310:: P:: phosphorylation;; GO:0044206:: P:: UMP salvage;; GO:0044211:: P:: CTP salvage	ec:2.7.1.48	Pyrimidine metabolism;; Drug metabolism - other enzymes
Blood	9726	c223852_g5_i5	1378	3.03751	1.16234	-1.3089	-0.393862	uridine phosphorylase	1378	65.15	Gallus gallus (Chicken)	GO:0016763:: F:: transferase activity, transferring pentosyl groups;; GO:0009116:: P:: nucleoside metabolic process;; GO:0009117:: P:: nucleotide metabolic process;; GO:0042332:: P:: gravitaxis;; GO:0072527:: P:: pyrimidine-containing compound metabolic process	NA	NA
Blood	9726	c244622_g4_i6	1875	3.58289	0.801785	-2.16595	-0.354032	uracil phosphoribosyltransferase	1875	83.15	Lottia gigantea (Giant owl limpet)	GO:0016757:: F:: transferase activity, transferring glycosyl groups;; GO:0008152:: P:: metabolic process	NA	NA
Blood	9726	c204132_g1_i2	638	-4.97207	-0.535548	5.87354	-0.444895	upf0760protein c2orf29	638	94.9	Capitella teleta (Polychaete worm)	GO:0030014:: C:: CCR4-NOT complex	NA	NA
Blood	9726	c204132_g1_i3	546	-4.61303	-2.57405	1.88542	0.319895	upf0760protein c2orf29	546	93.6	Meleagris gallopavo (Common turkey)	GO:0030014:: C:: CCR4-NOT complex	NA	NA
Blood	9726	c239831_g2_i1	1984	-3.05845	-0.341964	0.27169	-0.158719	upf0740protein c1orf192 homolog	1984	67.85	Crassostrea gigas (Pacific oyster) (Crassostrea angulata)	GO:0016324:: C:: apical plasma membrane;; GO:0036064:: C:: ciliary basal body;; GO:0072372:: C:: primary cilium;; GO:0044782:: P:: cilium organization	NA	NA
Blood	9726	c223172_g1_i1	1816	2.81756	1.02153	-1.32272	-0.611874	upf0694transmembrane protein c14orf109	1816	48.6	Capitella teleta (Polychaete worm)	NA	NA	NA
Blood	9726	c246046_g3_i2	2463	3.61269	0.234439	-0.632695	0.302502	upf0672protein c3orf58	2463	58.25	Lottia gigantea (Giant owl limpet)	GO:0005794:: C:: Golgi apparatus	NA	NA
Blood	9726	c232385_g1_i1	1497	3.08427	0.540421	-0.0322438	0.5771	upf0586protein c9orf41	1497	75.5	Crassostrea gigas (Pacific oyster) (Crassostrea angulata)	NA	NA	NA
Blood	9726	c181972_g1_i1	873	-2.86574	-1.95724	2.14817	1.18542	upf0562protein c7orf55	873	60.6	Capitella teleta (Polychaete worm)	GO:0005739:: C:: mitochondrion	NA	NA
Blood	9726	c155429_g1_i2	1125	3.96047	1.9475	-2.3706	-1.01162	upf0561protein c2orf68	1125	49.9	Lottia gigantea (Giant owl limpet)	NA	NA	NA
Blood	9726	c204136_g1_i1	819	4.32543	1.41817	-1.51921	-0.75019	upf0556protein c19orf10-like protein	819	56.6	Crassostrea gigas (Pacific oyster) (Crassostrea angulata)	NA	NA	NA
Blood	9726	c224608_g2_i1	815	-6.24353	-1.8154	3.62683	1.18089	upf0545protein c22orf39-like protein	815	54.85	Capitella teleta (Polychaete worm)	NA	NA	NA
Blood	9726	c224608_g2_i2	832	-3.89694	-2.0103	0.924733	-0.73431	upf0545protein c22orf39-like protein	832	57.4	Strigamia maritima (European centipede) (Geophilus maritimus)	NA	NA	NA
Blood	9726	c239095_g1_i1	2126	-2.746	-1.27001	1.15492	0.834215	upf0533protein c5orf44-like protein	2126	77.35	Lottia gigantea (Giant owl limpet)	NA	NA	NA
Blood	9726	c230094_g2_i2	1962	2.97765	-0.186777	-0.254476	-0.0351674	upf0515protein c19orf66 homolog	1962	52.25	Nomascus leucogenys (Northern white-cheeked gibbon) (Hylobates leucogenys)	NA	NA	NA
Blood	9726	c231277_g1_i1	1523	3.75224	0.785274	-1.64134	-0.319282	upf0515protein c19orf66	1523	46.9	Mus musculus (Mouse)	NA	NA	NA
Blood	9726	c237348_g2_i6	2724	7.33992	0.88679	0.400983	-0.159363	upf0472protein c16orf72-like protein	2724	65.6	Lottia gigantea (Giant owl limpet)	NA	NA	NA
Blood	9726	c243006_g2_i6	2177	4.01748	1.27661	-1.12523	-0.597729	upf0469protein kiaa0907 homolog	2177	63	Platynereis dumerilii (Dumeril's clam worm)	GO:0003723:: F:: RNA binding	NA	NA
Blood	9726	c244303_g1_i1	3076	3.20547	1.69216	-1.60618	-0.737177	upf0458protein c7orf42	3076	59.25	Lottia gigantea (Giant owl limpet)	NA	NA	NA
Blood	9726	c253195_g1_i1	6173	3.0315	0.541168	-0.593354	0.149854	upf0454protein c12orf49 homolog	6173	67.05	Lottia gigantea (Giant owl limpet)	GO:0016772:: F:: transferase activity, transferring phosphorus-containing groups	NA	NA
Blood	9726	c246607_g1_i4	1940	-3.18403	-1.5163	0.531711	-0.217362	upf0420protein c16orf58-like protein	1940	66.45	Crassostrea gigas (Pacific oyster) (Crassostrea angulata)	NA	NA	NA
Blood	9726	c212062_g1_i1	974	3.60196	1.24919	-0.677315	-0.441809	upf0414transmembrane protein c20orf30-like protein	974	70.1	Capitella teleta (Polychaete worm)	NA	NA	NA
Blood	9726	c249010_g2_i1	1199	8.21034	0.973452	-1.55894	0.149729	upf0405protein c3orf75-like protein	1199	51.2	Xenopus tropicalis (Western clawed frog) (Silurana tropicalis)	NA	NA	NA
Blood	9726	c217155_g1_i2	813	-2.33762	-0.439057	0.242249	0.194121	upf0369protein c6orf57-like protein	813	73.95	Crassostrea gigas (Pacific oyster) (Crassostrea angulata)	NA	NA	NA
Blood	9726	c247263_g6_i1	702	-3.66602	-2.0435	2.8085	1.57456	universalstress protein a-like protein	702	56.9	Lottia gigantea (Giant owl limpet)	NA	NA	NA
Blood	9726	c238870_g1_i2	2356	6.12169	-0.0374279	-0.181658	0.246452	universalstress protein a-like protein	2356	56.05	Lottia gigantea (Giant owl limpet)	NA	NA	NA
Blood	9726	c241879_g2_i1	2211	4.11584	0.313591	0.0436989	0.524861	uncoordinatedprotein 89	2211	39.85	Capitella teleta (Polychaete worm)	GO:0005737:: C:: cytoplasm;; GO:0043229:: C:: intracellular organelle;; GO:0005488:: F:: binding;; GO:0007010:: P:: cytoskeleton organization;; GO:1902589:: P:: single-organism organelle organization	NA	NA
Blood	9726	c230241_g1_i1	5092	3.72002	1.12382	-1.05321	-0.470214	uncoordinatedprotein 89	5092	42.88	Crassostrea gigas (Pacific oyster) (Crassostrea angulata)	NA	NA	NA
Blood	9726	c242636_g1_i1	2167	4.19472	1.53818	-1.64213	-1.32284	Uncharacterizedprotein;	2167	49	Lottia gigantea (Giant owl limpet)	NA	NA	NA
Blood	9726	c216299_g1_i3	1193	-3.33302	-6.37847	0.137356	-0.775817	Uncharacterizedprotein;	1193	61.15	Lottia gigantea (Giant owl limpet)	GO:0003676:: F:: nucleic acid binding;; GO:0004518:: F:: nuclease activity;; GO:0009987:: P:: cellular process	NA	NA
Blood	9726	c227894_g1_i2	2436	3.07785	0.996991	-0.616736	-0.224546	Uncharacterizedprotein;	2436	64.5	Ficedula albicollis (Collared flycatcher) (Muscicapa albicollis)	NA	NA	NA
Blood	9726	c211779_g3_i1	981	5.33298	0.705459	-1.1121	-0.644535	Uncharacterizedprotein;	981	50	Latimeria chalumnae (West Indian ocean coelacanth)	NA	NA	NA
Blood	9726	c247253_g1_i5	1402	4.12179	-0.11406	-0.181961	0.616217	Uncharacterizedprotein;	1402	88	Helobdella robusta (Californian leech)	NA	NA	NA
Blood	9726	c212121_g1_i2	854	-3.11657	-1.8154	1.06946	-0.504741	Uncharacterizedprotein;	854	38	Bos mutus	NA	NA	NA
Blood	9726	c246434_g1_i9	792	-7.11351	-1.53391	2.72718	2.16399	Uncharacterizedprotein;	792	64	Anas platyrhynchos (Domestic duck) (Anas boschas)	NA	NA	NA
Blood	9726	c246144_g1_i1	2440	-2.22562	-1.08019	0.611793	0.608465	Uncharacterizedprotein;	2440	44.7	Lottia gigantea (Giant owl limpet)	NA	NA	NA
Blood	9726	c236830_g1_i3	1977	4.86763	0.688695	-0.72204	-0.0247082	Uncharacterizedprotein;	1977	58.75	Lottia gigantea (Giant owl limpet)	NA	NA	NA
Blood	9726	c226858_g4_i1	884	-2.31124	-0.725444	0.962284	0.403894	Uncharacterizedprotein;	884	52.5	Rhipicephalus pulchellus	NA	NA	NA
Blood	9726	c217443_g7_i6	827	-4.23437	-0.327029	6.24636	0.194993	Uncharacterizedprotein;	827	69.2	Anolis carolinensis (Green anole) (American chameleon)	GO:0005488:: F:: binding	NA	NA
Blood	9726	c239094_g1_i3	929	-4.13442	0.83052	-0.683214	-1.2971	Uncharacterizedprotein;	929	71.5	Lottia gigantea (Giant owl limpet)	NA	NA	NA
Blood	9726	c252539_g2_i5	4197	2.66137	0.982361	-0.842111	-0.107834	Uncharacterizedprotein;	4197	65.7	Lottia gigantea (Giant owl limpet)	GO:0003700:: F:: sequence-specific DNA binding transcription factor activity;; GO:0003824:: F:: catalytic activity;; GO:0006355:: P:: regulation of transcription, DNA-templated;; GO:0009116:: P:: nucleoside metabolic process;; GO:0046331:: P:: lateral inhibition	NA	NA
Blood	9726	c236723_g1_i4	5449	2.84958	0.248968	-0.947923	0.115412	Uncharacterizedprotein;	5449	36	Danio rerio (Zebrafish) (Brachydanio rerio)	NA	NA	NA
Blood	9726	c220919_g12_i1	1903	-2.40254	-2.06507	0.786355	0.997549	Uncharacterizedprotein;	1903	67	Lottia gigantea (Giant owl limpet)	NA	NA	NA
Blood	9726	c233697_g1_i1	5448	3.43133	0.849024	-0.385158	-0.0211298	Uncharacterizedprotein;	5448	41.3	Xenopus tropicalis (Western clawed frog) (Silurana tropicalis)	NA	NA	NA
Blood	9726	c232569_g1_i1	2934	2.80187	1.06007	-0.950534	-0.464814	Uncharacterizedprotein;	2934	66.15	Rhipicephalus pulchellus	NA	NA	NA
Blood	9726	c220394_g11_i4	505	-6.95427	-1.23809	0	6.40949	Uncharacterizedprotein;	505	57	Lottia gigantea (Giant owl limpet)	NA	NA	NA
Blood	9726	c239001_g2_i1	7481	2.72336	0.802103	-0.934668	-0.716108	Uncharacterizedprotein;	7481	48.35	Ciona savignyi (Pacific transparent sea squirt)	NA	NA	NA
Blood	9726	c237517_g4_i1	982	-3.44614	-1.41583	1.75442	0.516577	Uncharacterizedprotein;	982	45	Dendroctonus ponderosae (Mountain pine beetle)	NA	NA	NA
Blood	9726	c244745_g3_i4	589	-3.52027	-0.362027	2.05836	1.27284	Uncharacterizedprotein;	589	49	Lottia gigantea (Giant owl limpet)	NA	NA	NA
Blood	9726	c242938_g2_i1	753	-2.7408	-0.563865	1.06726	0.0795433	Uncharacterizedprotein;	753	52.25	Acyrthosiphon pisum (Pea aphid)	NA	NA	NA
Blood	9726	c253972_g2_i1	5575	4.71819	0.313099	-0.952993	0.102507	Uncharacterizedprotein;	5575	41.55	Strongylocentrotus purpuratus (Purple sea urchin)	NA	NA	NA
Blood	9726	c240666_g1_i1	1312	7.17111	0.388271	-1.06168	-0.422189	Uncharacterizedprotein;	1312	54.5	Latimeria chalumnae (West Indian ocean coelacanth)	NA	NA	NA
Blood	9726	c216730_g6_i3	847	2.49551	0.771723	-1.77617	-0.602494	Uncharacterizedprotein;	847	63	Amphimedon queenslandica (Sponge)	NA	NA	NA
Blood	9726	c250017_g1_i3	1104	6.60281	2.34041	-3.29726	-1.61778	Uncharacterizedprotein;	1104	52.1	Lottia gigantea (Giant owl limpet)	NA	NA	NA
Blood	9726	c228347_g3_i2	1809	2.64018	-0.137108	0.269454	-0.532268	Uncharacterizedprotein;	1809	73.67	Lottia gigantea (Giant owl limpet)	NA	NA	NA
Blood	9726	c192136_g1_i1	662	-3.50786	-1.60787	2.22337	0.946687	Uncharacterizedprotein;	662	51	Loa loa (Eye worm) (Filaria loa)	NA	NA	NA
Blood	9726	c239347_g3_i1	753	-4.42005	0	5.87354	0.991889	Uncharacterizedprotein;	753	50	Latimeria chalumnae (West Indian ocean coelacanth)	NA	NA	NA
Blood	9726	c239760_g2_i7	1722	3.46198	-0.357564	-1.11506	0.139093	Uncharacterizedprotein;	1722	58.33	Bos mutus	NA	NA	NA
Blood	9726	c229361_g4_i3	1173	2.45722	-0.0302375	-0.458267	0.0426268	Uncharacterizedprotein;	1173	48	Lottia gigantea (Giant owl limpet)	NA	NA	NA
Blood	9726	c236534_g5_i2	733	-4.92838	0	1.08276	1.08498	Uncharacterizedprotein;	733	49	Latimeria chalumnae (West Indian ocean coelacanth)	NA	NA	NA
Blood	9726	c253032_g4_i2	1078	4.71084	-1.27183	0.231155	1.52124	Uncharacterizedprotein;	1078	46.13	Loxodonta africana (African elephant)	NA	NA	NA
Blood	9726	c235542_g2_i3	2282	3.07003	-0.0767419	-0.711017	-0.0102334	Uncharacterizedprotein;	2282	64	Capitella teleta (Polychaete worm)	NA	NA	NA
Blood	9726	c190814_g1_i1	3103	8.71908	3.14528	-1.17426	-2.25811	Uncharacterizedprotein;	3103	48.75	Rhipicephalus pulchellus	NA	NA	NA
Blood	9726	c241845_g2_i3	1890	5.3204	0.719023	-0.038985	-0.985675	Uncharacterizedprotein;	1890	88	Lottia gigantea (Giant owl limpet)	NA	NA	NA
Blood	9726	c246434_g1_i16	1063	-3.1951	0.592419	0.841665	-1.49059	Uncharacterizedprotein;	1063	60.1	Anas platyrhynchos (Domestic duck) (Anas boschas)	NA	NA	NA
Blood	9726	c169369_g1_i1	1238	-3.29783	-1.27183	0.125615	0.368349	Uncharacterizedprotein;	1238	47	Anolis carolinensis (Green anole) (American chameleon)	NA	NA	NA
Blood	9726	c243508_g1_i1	926	3.52051	1.09863	-1.5786	-1.2009	Uncharacterizedprotein;	926	76.2	Lottia gigantea (Giant owl limpet)	GO:0012505:: C:: endomembrane system;; GO:0016020:: C:: membrane;; GO:0020037:: F:: heme binding	NA	NA
Blood	9726	c239760_g2_i3	1211	4.74054	-1.07005	-0.287247	-0.131371	Uncharacterizedprotein;	1211	55.5	Bos mutus	NA	NA	NA
Blood	9726	c253032_g4_i1	1114	3.90147	0.456148	-0.363427	0.122323	Uncharacterizedprotein;	1114	46.13	Loxodonta africana (African elephant)	NA	NA	NA
Blood	9726	c234845_g1_i1	2505	3.0411	0.794855	-0.778641	-0.657631	Uncharacterizedprotein C22orf9-like protein	2505	66.75	Crassostrea gigas (Pacific oyster) (Crassostrea angulata)	NA	NA	NA
Blood	9726	c230536_g2_i1	2799	3.49689	0.878258	-1.27644	-0.717213	Uncharacterizedprotein C17orf59-like protein	2799	56.45	Crassostrea gigas (Pacific oyster) (Crassostrea angulata)	NA	NA	NA
Blood	9726	c247952_g1_i2	2976	-3.49522	-0.0552062	0.0235773	0.118005	Uncharacterizedprotein C15orf33	2976	54	Crassostrea gigas (Pacific oyster) (Crassostrea angulata)	NA	NA	NA
Blood	9726	c233100_g8_i10	1280	7.33424	-0.958687	0.139351	1.28039	Uncharacterizedprotein	1280	50.29	Lottia gigantea (Giant owl limpet)	NA	NA	NA
Blood	9726	c239222_g1_i3	1556	3.85983	1.6327	-1.52259	-0.729893	Uncharacterizedprotein	1556	51.25	Acyrthosiphon pisum (Pea aphid)	NA	NA	NA
Blood	9726	c221487_g1_i1	957	-2.79428	-2.19666	1.83451	2.90032	Uncharacterizedprotein	957	57	Crassostrea gigas (Pacific oyster) (Crassostrea angulata)	NA	NA	NA
Blood	9726	c243379_g2_i4	2327	2.73807	0.0978229	-0.158009	-0.328358	Uncharacterizedprotein	2327	80	Lottia gigantea (Giant owl limpet)	NA	NA	NA
Blood	9726	c241995_g2_i3	2314	3.32081	0.536703	-0.798115	0.116785	Uncharacterizedprotein	2314	76.5	Lottia gigantea (Giant owl limpet)	GO:0043226:: C:: organelle	NA	NA
Blood	9726	c222413_g1_i1	1847	4.53323	-0.109577	-0.992448	-0.284467	Uncharacterizedprotein	1847	59.88	Crassostrea gigas (Pacific oyster) (Crassostrea angulata)	NA	NA	NA
Blood	9726	c238135_g1_i1	4138	3.58289	0.697293	-0.789034	0.0571884	Uncharacterizedprotein	4138	53	Lottia gigantea (Giant owl limpet)	NA	NA	NA
Blood	9726	c250128_g1_i1	4075	2.57008	0.326951	-1.18104	-0.366702	Uncharacterizedprotein	4075	44.17	Crassostrea gigas (Pacific oyster) (Crassostrea angulata)	NA	NA	NA
Blood	9726	c247645_g1_i1	6506	2.83101	1.35424	-0.589052	-1.80243	Uncharacterizedprotein	6506	57.25	Strongylocentrotus purpuratus (Purple sea urchin)	NA	NA	NA
Blood	9726	c228573_g2_i1	2726	-2.77406	-0.830894	0.432698	0.371567	Uncharacterizedprotein	2726	55.85	Strongylocentrotus purpuratus (Purple sea urchin)	NA	NA	NA
Blood	9726	c209667_g1_i2	2252	-3.47617	0.704253	-1.11531	-0.919629	Uncharacterizedprotein	2252	60.33	Lottia gigantea (Giant owl limpet)	NA	NA	NA
Blood	9726	c246081_g5_i1	5522	2.45971	0.0655664	-0.0530252	0.581387	Uncharacterizedprotein	5522	38.5	Lottia gigantea (Giant owl limpet)	NA	NA	NA
Blood	9726	c251662_g3_i3	653	-4.83168	0.259822	2.47383	-0.667525	Uncharacterizedprotein	653	50.45	Lottia gigantea (Giant owl limpet)	NA	NA	NA
Blood	9726	c184173_g1_i1	1414	-7.03609	-0.804135	0.779411	0.580559	Uncharacterizedprotein	1414	48.1	Lottia gigantea (Giant owl limpet)	NA	NA	NA
Blood	9726	c234192_g10_i2	4808	3.44599	0.568799	-0.855174	-0.0146929	Uncharacterizedprotein	4808	48.6	Acyrthosiphon pisum (Pea aphid)	NA	NA	NA
Blood	9726	c145797_g1_i1	837	-7.38733	-1.95436	5.55775	-0.22851	Uncharacterizedprotein	837	73	Lottia gigantea (Giant owl limpet)	NA	NA	NA
Blood	9726	c232283_g1_i2	2497	3.17391	1.52884	-1.34988	-0.959022	Uncharacterizedprotein	2497	78.85	Lottia gigantea (Giant owl limpet)	GO:0008242:: F:: omega peptidase activity;; GO:0006508:: P:: proteolysis	NA	NA
Blood	9726	c241193_g2_i1	4746	2.58613	1.11009	-1.05563	-0.317319	Uncharacterizedprotein	4746	45.5	Lottia gigantea (Giant owl limpet)	NA	NA	NA
Blood	9726	c238188_g2_i4	2123	3.41908	1.1321	0.0945023	0.528674	Uncharacterizedprotein	2123	56.8	Lottia gigantea (Giant owl limpet)	NA	NA	NA
Blood	9726	c218251_g2_i1	1257	2.5414	1.06052	-0.111502	0.531998	Uncharacterizedprotein	1257	50	Lottia gigantea (Giant owl limpet)	NA	NA	NA
Blood	9726	c238197_g1_i4	3008	2.89464	0.449482	-0.536309	-0.390324	Uncharacterizedprotein	3008	91.5	Lottia gigantea (Giant owl limpet)	GO:0000776:: C:: kinetochore;; GO:0005642:: C:: annulate lamellae;; GO:0005737:: C:: cytoplasm;; GO:0030529:: C:: ribonucleoprotein complex;; GO:0031965:: C:: nuclear membrane;; GO:0005487:: F:: nucleocytoplasmic transporter activity;; GO:0008536:: F:: Ran GTPase binding;; GO:0008565:: F:: protein transporter activity;; GO:0000055:: P:: ribosomal large subunit export from nucleus;; GO:0000056:: P…	NA	NA
Blood	9726	c250759_g4_i1	1076	4.98271	1.18736	-0.62553	-1.06981	Uncharacterizedprotein	1076	91.67	Helobdella robusta (Californian leech)	NA	NA	NA
Blood	9726	c232463_g1_i1	2762	3.09954	1.43132	-1.3456	-1.02186	Uncharacterizedprotein	2762	55	Lottia gigantea (Giant owl limpet)	NA	NA	NA
Blood	9726	c240813_g6_i3	822	-3.45337	0.0190901	0.808495	0.887694	Uncharacterizedprotein	822	49.9	Oreochromis niloticus (Nile tilapia) (Tilapia nilotica)	NA	NA	NA
Blood	9726	c227985_g5_i2	1542	-10.4635	-2.35334	1.4577	0.267788	Uncharacterizedprotein	1542	50	Crassostrea gigas (Pacific oyster) (Crassostrea angulata)	NA	NA	NA
Blood	9726	c244312_g1_i1	1670	-8.38302	0.567787	-0.10142	0.0589167	Uncharacterizedprotein	1670	65.6	Lottia gigantea (Giant owl limpet)	GO:0003824:: F:: catalytic activity	NA	NA
Blood	9726	c233638_g4_i1	1011	-2.88619	-1.26209	1.41237	0.55228	Uncharacterizedprotein	1011	60	Lottia gigantea (Giant owl limpet)	NA	NA	NA
Blood	9726	c241995_g4_i4	1463	3.65308	0.301668	-0.35868	0.194957	Uncharacterizedprotein	1463	81.45	Lottia gigantea (Giant owl limpet)	GO:0005929:: C:: cilium;; GO:0070062:: C:: extracellular exosome	NA	NA
Blood	9726	c246860_g16_i1	2711	3.45486	0.59643	-0.919564	-0.145782	Uncharacterizedprotein	2711	45.5	Crassostrea gigas (Pacific oyster) (Crassostrea angulata)	NA	NA	NA
Blood	9726	c248430_g1_i4	1303	7.86769	0.642096	-0.882426	-0.365548	Uncharacterizedprotein	1303	42.5	Crassostrea gigas (Pacific oyster) (Crassostrea angulata)	NA	NA	NA
Blood	9726	c247073_g1_i5	4894	3.09205	1.42427	-0.567801	-0.559927	Uncharacterizedprotein	4894	54.7	Lottia gigantea (Giant owl limpet)	NA	NA	NA
Blood	9726	c248975_g3_i3	4367	2.36923	0.599997	-0.770206	-0.0711204	Uncharacterizedprotein	4367	60	Lottia gigantea (Giant owl limpet)	NA	NA	NA
Blood	9726	c202069_g2_i1	1163	-2.44092	0.320272	0.0399885	-0.49592	Uncharacterizedprotein	1163	46.5	Capitella teleta (Polychaete worm)	NA	NA	NA
Blood	9726	c242604_g2_i4	4590	4.02264	0.701235	-1.03723	0.106491	Uncharacterizedprotein	4590	43.9	Capitella teleta (Polychaete worm)	NA	NA	NA
Blood	9726	c224220_g1_i2	654	-3.48043	-1.00071	-0.0657342	1.08498	Uncharacterizedprotein	654	78.25	Strongylocentrotus purpuratus (Purple sea urchin)	NA	NA	NA
Blood	9726	c243379_g1_i2	2377	3.81601	1.18684	-1.18096	-1.03001	Uncharacterizedprotein	2377	80	Lottia gigantea (Giant owl limpet)	NA	NA	NA
Blood	9726	c203297_g1_i1	2647	2.89699	0.136478	-0.131193	0.524927	Uncharacterizedprotein	2647	43.75	Lottia gigantea (Giant owl limpet)	NA	NA	NA
Blood	9726	c247554_g2_i1	2054	4.12179	0.218442	0.440104	0.0916599	Uncharacterizedprotein	2054	47	Lottia gigantea (Giant owl limpet)	NA	NA	NA
Blood	9726	c250109_g1_i4	1071	5.21138	-0.685266	-1.03298	-0.826346	Uncharacterizedprotein	1071	43.5	Lottia gigantea (Giant owl limpet)	NA	NA	NA
Blood	9726	c233003_g1_i4	972	2.96581	0.788367	-1.3215	-0.1086	Uncharacterizedprotein	972	63.5	Lottia gigantea (Giant owl limpet)	NA	NA	NA
Blood	9726	c212984_g1_i1	1788	3.96022	0.582422	-0.20659	0.447248	Uncharacterizedprotein	1788	46	Lottia gigantea (Giant owl limpet)	NA	NA	NA
Blood	9726	c227880_g3_i2	511	-2.59397	-5.65302	2.53674	2.24305	Uncharacterizedprotein	511	56	Crassostrea gigas (Pacific oyster) (Crassostrea angulata)	NA	NA	NA
Blood	9726	c183746_g1_i1	837	6.815	-1.37646	-2.74769	-1.30434	Uncharacterizedprotein	837	48	Lottia gigantea (Giant owl limpet)	NA	NA	NA
Blood	9726	c137483_g1_i1	842	8.48702	2.12709	-2.26078	-0.287068	Uncharacterizedprotein	842	50	Lottia gigantea (Giant owl limpet)	NA	NA	NA
Blood	9726	c133832_g1_i1	2784	3.27571	0.759419	-1.15623	-0.459844	Uncharacterizedprotein	2784	51	Lottia gigantea (Giant owl limpet)	NA	NA	NA
Blood	9726	c254131_g2_i3	906	8.12045	-1.01872	-0.0119151	-0.174248	Uncharacterizedprotein	906	52	Lottia gigantea (Giant owl limpet)	NA	NA	NA
Blood	9726	c254457_g2_i2	1122	-4.07338	-1.60272	2.66315	-0.0607494	Uncharacterizedprotein	1122	59.05	Lottia gigantea (Giant owl limpet)	GO:0008152:: P:: metabolic process;; GO:0044699:: P:: single-organism process	NA	NA
Blood	9726	c237477_g4_i3	2746	4.15593	0.826532	-1.59239	-0.991944	Uncharacterizedprotein	2746	37.33	Crassostrea gigas (Pacific oyster) (Crassostrea angulata)	NA	NA	NA
Blood	9726	c246029_g2_i1	6912	4.64973	-0.760347	-0.650094	0.712158	Uncharacterizedprotein	6912	57.65	Strongylocentrotus purpuratus (Purple sea urchin)	NA	NA	NA
Blood	9726	c225589_g4_i2	1657	-2.84429	-0.0740786	0.396284	-0.0644593	Uncharacterizedprotein	1657	67	Lottia gigantea (Giant owl limpet)	NA	NA	NA
Blood	9726	c244333_g2_i1	2326	6.51467	-0.0582444	0.248741	1.0888	Uncharacterizedprotein	2326	62.45	Lottia gigantea (Giant owl limpet)	GO:0016020:: C:: membrane;; GO:0006810:: P:: transport	NA	NA
Blood	9726	c249508_g3_i7	3405	3.13113	-0.0906321	-0.217696	0.00704347	Uncharacterizedprotein	3405	53.8	Lottia gigantea (Giant owl limpet)	NA	NA	NA
Blood	9726	c215040_g1_i1	1604	-2.9471	-0.98569	0.26455	1.21308	Uncharacterizedprotein	1604	51	Crassostrea gigas (Pacific oyster) (Crassostrea angulata)	NA	NA	NA
Blood	9726	c233100_g8_i5	1406	6.12514	1.22025	-1.11919	-0.31491	Uncharacterizedprotein	1406	50.29	Lottia gigantea (Giant owl limpet)	NA	NA	NA
Blood	9726	c238365_g2_i1	1646	6.09901	0.907638	-1.11183	-0.492448	Uncharacterizedprotein	1646	59.5	Danio rerio (Zebrafish) (Brachydanio rerio)	NA	NA	NA
Blood	9726	c250959_g4_i1	832	3.17831	-0.669663	0.0655524	0.406624	Uncharacterizedprotein	832	55.95	Lottia gigantea (Giant owl limpet)	NA	NA	NA
Blood	9726	c247784_g4_i4	1087	3.3637	1.31113	-1.3522	-0.763367	Uncharacterizedprotein	1087	53	Crassostrea gigas (Pacific oyster) (Crassostrea angulata)	NA	NA	NA
Blood	9726	c253497_g1_i7	5736	3.84515	0.396882	0.245587	0.517214	Uncharacterizedprotein	5736	45.8	Strongylocentrotus purpuratus (Purple sea urchin)	NA	NA	NA
Blood	9726	c252350_g1_i1	4556	4.71084	1.28665	-1.17398	-0.546538	Uncharacterizedprotein	4556	41.25	Crassostrea gigas (Pacific oyster) (Crassostrea angulata)	NA	NA	NA
Blood	9726	c243446_g1_i6	2692	6.08128	-0.588851	-1.53685	0.571323	Uncharacterizedprotein	2692	50	Lottia gigantea (Giant owl limpet)	NA	NA	NA
Blood	9726	c216882_g1_i10	3524	7.69162	0.715569	-0.569151	-0.989933	Uncharacterizedprotein	3524	63.83	Lottia gigantea (Giant owl limpet)	GO:0005737:: C:: cytoplasm	NA	NA
Blood	9726	c229074_g1_i11	575	3.61539	2.12646	-0.607914	-0.670907	Uncharacterizedprotein	575	50	Crassostrea gigas (Pacific oyster) (Crassostrea angulata)	NA	NA	NA
Blood	9726	c252600_g1_i1	1052	-2.89338	-2.0103	2.23456	0.274669	Uncharacterizedprotein	1052	53.33	Lottia gigantea (Giant owl limpet)	NA	NA	NA
Blood	9726	c243249_g5_i2	1024	3.23309	1.41756	-1.88839	-1.27237	Uncharacterizedprotein	1024	50	Lottia gigantea (Giant owl limpet)	NA	NA	NA
Blood	9726	c214566_g1_i2	1727	6.35014	2.31035	-2.40838	-1.24707	Uncharacterizedprotein	1727	58	Lottia gigantea (Giant owl limpet)	NA	NA	NA
Blood	9726	c243693_g2_i7	1496	3.4691	1.20708	-0.578165	-0.791062	Uncharacterizedprotein	1496	49.05	Capitella teleta (Polychaete worm)	NA	NA	NA
Blood	9726	c247157_g1_i1	1947	4.99383	0.725678	-1.00083	-0.175051	Uncharacterizedprotein	1947	68.65	Lottia gigantea (Giant owl limpet)	GO:0005783:: C:: endoplasmic reticulum;; GO:0016020:: C:: membrane;; GO:0005488:: F:: binding;; GO:0009987:: P:: cellular process	NA	NA
Blood	9726	c235120_g10_i2	744	4.30173	1.06438	-0.91253	-0.673729	Uncharacterizedprotein	744	50	Lottia gigantea (Giant owl limpet)	NA	NA	NA
Blood	9726	c249508_g3_i12	3312	3.67563	-0.512774	0.699198	0.353492	Uncharacterizedprotein	3312	54.5	Lottia gigantea (Giant owl limpet)	NA	NA	NA
Blood	9726	c162211_g1_i1	1010	3.56267	1.23455	-2.14996	-0.575498	Uncharacterizedprotein	1010	68	Lottia gigantea (Giant owl limpet)	NA	NA	NA
Blood	9726	c242847_g4_i1	2741	2.96753	0.372065	-0.580494	-0.0813748	Uncharacterizedprotein	2741	64	Lottia gigantea (Giant owl limpet)	NA	NA	NA
Blood	9726	c235222_g1_i9	1043	7.33992	1.16747	0.0194175	-0.28418	Uncharacterizedprotein	1043	63	Lottia gigantea (Giant owl limpet)	NA	NA	NA
Blood	9726	c252432_g1_i2	4712	5.82271	1.24631	-1.93672	-1.24643	Uncharacterizedprotein	4712	49.65	Strongylocentrotus purpuratus (Purple sea urchin)	NA	NA	NA
Blood	9726	c227028_g1_i11	522	2.94979	-0.98569	0.651788	-0.388787	Uncharacterizedprotein	522	69.86	Capitella teleta (Polychaete worm)	NA	NA	NA
Blood	9726	c214173_g1_i1	765	-3.12521	-1.48333	2.97266	0.000400091	Uncharacterizedprotein	765	81	Strongylocentrotus purpuratus (Purple sea urchin)	NA	NA	NA
Blood	9726	c232552_g1_i5	2008	3.6822	0.420926	-0.814171	-0.0532588	Uncharacterizedprotein	2008	52.33	Lottia gigantea (Giant owl limpet)	NA	NA	NA
Blood	9726	c244622_g4_i11	1952	2.24082	0.263658	-0.977234	-0.149867	Uncharacterizedprotein	1952	63.7	Lottia gigantea (Giant owl limpet)	NA	NA	NA
Blood	9726	c221552_g1_i4	1454	3.61539	0.879147	-0.740615	0.0660912	Uncharacterizedprotein	1454	47.5	Lottia gigantea (Giant owl limpet)	NA	NA	NA
Blood	9726	c247566_g3_i1	3176	2.65159	0.760577	-1.13383	-0.823464	Uncharacterizedprotein	3176	46.38	Lottia gigantea (Giant owl limpet)	NA	NA	NA
Blood	9726	c177610_g1_i1	529	-2.5856	0.492653	0.0393347	-1.66518	Uncharacterizedprotein	529	45	Strongylocentrotus purpuratus (Purple sea urchin)	NA	NA	NA
Blood	9726	c233261_g4_i2	4295	3.46836	0.777886	-1.48748	-0.887083	Uncharacterizedprotein	4295	43.17	Lottia gigantea (Giant owl limpet)	NA	NA	NA
Blood	9726	c217850_g4_i8	753	-2.77642	-0.587117	1.39317	-0.0871261	Uncharacterizedprotein	753	61	Lottia gigantea (Giant owl limpet)	NA	NA	NA
Blood	9726	c248756_g1_i6	1085	-2.91499	-1.35317	0.299231	0.194993	Uncharacterizedprotein	1085	61.7	Lottia gigantea (Giant owl limpet)	NA	NA	NA
Blood	9726	c250458_g1_i3	2570	4.88003	-0.0494513	0.396617	0.528047	Uncharacterizedprotein	2570	58.45	Strongylocentrotus purpuratus (Purple sea urchin)	NA	NA	NA
Blood	9726	c184906_g1_i2	868	3.02297	1.5548	-0.901386	-0.948766	Uncharacterizedprotein	868	47.5	Lottia gigantea (Giant owl limpet)	NA	NA	NA
Blood	9726	c249300_g2_i1	5129	3.94719	0.444169	-0.295043	-0.00628517	Uncharacterizedprotein	5129	50	Lottia gigantea (Giant owl limpet)	NA	NA	NA
Blood	9726	c225794_g5_i2	2543	4.54826	0.217197	-0.169462	0.355387	Uncharacterizedprotein	2543	45	Lottia gigantea (Giant owl limpet)	NA	NA	NA
Blood	9726	c243510_g4_i1	1960	3.06551	1.48021	-1.36676	-0.573695	Uncharacterizedprotein	1960	77.05	Lottia gigantea (Giant owl limpet)	GO:0005737:: C:: cytoplasm;; GO:0004122:: F:: cystathionine beta-synthase activity;; GO:0030554:: F:: adenyl nucleotide binding;; GO:0006535:: P:: cysteine biosynthetic process from serine;; GO:0019220:: P:: regulation of phosphate metabolic process;; GO:0019343:: P:: cysteine biosynthetic process via cystathionine;; GO:0060350:: P:: endochondral bone morphogenesis;; GO:0080090:: P:: regulation o…	ec:4.2.1.22	Glycine, serine and threonine metabolism;; Cysteine and methionine metabolism
Blood	9726	c250082_g3_i2	2004	3.34082	1.05886	-1.19977	-0.178415	Uncharacterizedprotein	2004	50.5	Crassostrea gigas (Pacific oyster) (Crassostrea angulata)	NA	NA	NA
Blood	9726	c250977_g2_i1	4988	4.64971	1.06272	-0.601206	0.0752285	Uncharacterizedprotein	4988	60.35	Lottia gigantea (Giant owl limpet)	NA	NA	NA
Blood	9726	c218696_g1_i1	1394	-2.31549	-0.97169	-0.280186	-0.235375	Uncharacterizedprotein	1394	53.9	Lottia gigantea (Giant owl limpet)	NA	NA	NA
Blood	9726	c235928_g1_i4	2166	2.63388	0.737673	-1.66369	-0.244311	Uncharacterizedprotein	2166	56.9	Lottia gigantea (Giant owl limpet)	NA	NA	NA
Blood	9726	c233100_g1_i4	1281	5.07331	1.44696	-0.418904	-0.394014	Uncharacterizedprotein	1281	49.57	Lottia gigantea (Giant owl limpet)	NA	NA	NA
Blood	9726	c254109_g2_i3	1290	-3.86876	0.76513	-0.233843	0.320906	Uncharacterizedprotein	1290	54.05	Danio rerio (Zebrafish) (Brachydanio rerio)	NA	NA	NA
Blood	9726	c225794_g5_i4	1280	3.28702	-1.28424	1.14859	1.15353	Uncharacterizedprotein	1280	47	Lottia gigantea (Giant owl limpet)	NA	NA	NA
Blood	9726	c249508_g3_i9	3315	3.00217	0.268469	0.0272555	-0.0265504	Uncharacterizedprotein	3315	55.85	Lottia gigantea (Giant owl limpet)	NA	NA	NA
Blood	9726	c230752_g5_i5	1056	2.55673	0.218977	-0.0896768	-0.0870614	Uncharacterizedprotein	1056	40.7	Lottia gigantea (Giant owl limpet)	NA	NA	NA
Blood	9726	c225791_g1_i4	948	-2.60232	-2.22231	0.788621	0.50276	Uncharacterizedprotein	948	54.5	Lottia gigantea (Giant owl limpet)	NA	NA	NA
Blood	9726	c254052_g2_i5	2413	3.40776	-0.527124	0.0995579	0.443183	Uncharacterizedprotein	2413	41	Capitella teleta (Polychaete worm)	NA	NA	NA
Blood	9726	c244333_g2_i2	1135	3.47289	-1.0424	0.137356	0.950462	Uncharacterizedprotein	1135	65.5	Lottia gigantea (Giant owl limpet)	GO:0016020:: C:: membrane;; GO:0044464:: C:: cell part;; GO:0044765:: P:: single-organism transport	NA	NA
Blood	9726	c248695_g4_i2	1684	-3.51105	-1.41961	2.04308	0.260145	Uncharacterizedprotein	1684	66	Capitella teleta (Polychaete worm)	NA	NA	NA
Blood	9726	c232307_g3_i3	1117	4.21457	0.697077	-1.2151	-0.177273	Uncharacterizedprotein	1117	72	Lottia gigantea (Giant owl limpet)	GO:0006469:: P:: negative regulation of protein kinase activity	NA	NA
Blood	9726	c253872_g1_i4	3443	4.19254	1.37281	-1.23875	-0.885608	Uncharacterizedprotein	3443	38	Lottia gigantea (Giant owl limpet)	NA	NA	NA
Blood	9726	c236667_g7_i1	2594	2.74768	0.289108	-0.921364	-0.0799757	Uncharacterizedprotein	2594	46.2	Lottia gigantea (Giant owl limpet)	NA	NA	NA
Blood	9726	c240376_g1_i1	2218	3.73911	1.64432	-1.69581	-0.940309	Uncharacterizedprotein	2218	61	Crassostrea gigas (Pacific oyster) (Crassostrea angulata)	NA	NA	NA
Blood	9726	c172168_g1_i1	4013	5.04525	0.821424	-1.66777	-1.43845	Uncharacterizedprotein	4013	41.65	Lottia gigantea (Giant owl limpet)	NA	NA	NA
Blood	9726	c240163_g5_i1	2425	-7.76865	-0.261844	1.00318	-0.393704	Uncharacterizedprotein	2425	46	Lottia gigantea (Giant owl limpet)	NA	NA	NA
Blood	9726	c251557_g1_i1	591	3.70527	1.7383	-0.662892	-1.04037	Uncharacterizedprotein	591	50	Crassostrea gigas (Pacific oyster) (Crassostrea angulata)	NA	NA	NA
Blood	9726	c228311_g1_i3	2080	3.16086	1.16538	-1.43611	-0.629734	Uncharacterizedprotein	2080	51.4	Crassostrea gigas (Pacific oyster) (Crassostrea angulata)	NA	NA	NA
Blood	9726	c254599_g9_i1	2162	2.73123	-0.260708	-0.721419	-0.0045276	Uncharacterizedprotein	2162	44	Lottia gigantea (Giant owl limpet)	NA	NA	NA
Blood	9726	c229718_g2_i7	1586	3.30615	1.22306	-1.10122	-0.295202	Uncharacterizedprotein	1586	41	Crassostrea gigas (Pacific oyster) (Crassostrea angulata)	NA	NA	NA
Blood	9726	c239584_g3_i1	1169	2.57565	0.352541	-0.943683	-0.243051	Uncharacterizedprotein	1169	79.3	Lottia gigantea (Giant owl limpet)	NA	NA	NA
Blood	9726	c241895_g1_i1	2572	-2.46157	-1.49506	0.675466	0.627789	Uncharacterizedprotein	2572	61.2	Crassostrea gigas (Pacific oyster) (Crassostrea angulata)	NA	NA	NA
Blood	9726	c252680_g3_i3	539	-5.1	-1.51175	2.60392	1.01247	Uncharacterizedprotein	539	62.55	Crassostrea gigas (Pacific oyster) (Crassostrea angulata)	NA	NA	NA
Blood	9726	c148782_g1_i1	967	5.48682	0.0371626	-0.816497	-0.441673	Uncharacterizedprotein	967	56.5	Crassostrea gigas (Pacific oyster) (Crassostrea angulata)	NA	NA	NA
Blood	9726	c229895_g1_i3	2348	2.51148	0.106839	-1.15412	-0.119466	Uncharacterizedprotein	2348	52.83	Lottia gigantea (Giant owl limpet)	NA	NA	NA
Blood	9726	c254810_g4_i1	579	-3.2103	-7.67068	3.64683	0.971337	Uncharacterizedprotein	579	53.19	Lottia gigantea (Giant owl limpet)	NA	NA	NA
Blood	9726	c252335_g1_i9	1441	4.44915	0.520566	-0.400476	0.196498	Uncharacterizedprotein	1441	51.5	Capitella teleta (Polychaete worm)	NA	NA	NA
Blood	9726	c221552_g1_i2	1403	4.44029	1.10147	-0.7938	0.0938395	Uncharacterizedprotein	1403	48	Lottia gigantea (Giant owl limpet)	NA	NA	NA
Blood	9726	c251155_g2_i1	859	2.89464	0.737865	-2.45474	-1.22314	Uncharacterizedprotein	859	54.5	Lottia gigantea (Giant owl limpet)	NA	NA	NA
Blood	9726	c231700_g3_i1	998	8.62415	0.656035	-0.577339	-0.328959	Uncharacterizedprotein	998	45	Lottia gigantea (Giant owl limpet)	NA	NA	NA
Blood	9726	c246740_g3_i2	3908	2.46772	0.538939	-0.514686	0.0804287	Uncharacterizedprotein	3908	62.1	Crassostrea gigas (Pacific oyster) (Crassostrea angulata)	NA	NA	NA
Blood	9726	c228653_g3_i1	938	3.45191	1.71393	-0.539074	-0.756834	Uncharacterizedprotein	938	44.67	Lottia gigantea (Giant owl limpet)	NA	NA	NA
Blood	9726	c220736_g1_i11	1556	4.64973	0.687383	-0.595824	-0.675224	Uncharacterizedprotein	1556	62.57	Lottia gigantea (Giant owl limpet)	NA	NA	NA
Blood	9726	c244333_g2_i5	2371	4.4875	0.351378	-0.443448	0.305849	Uncharacterizedprotein	2371	62.45	Lottia gigantea (Giant owl limpet)	GO:0016020:: C:: membrane;; GO:0006810:: P:: transport	NA	NA
Blood	9726	c212857_g1_i1	1007	-3.88723	-3.15757	-0.202868	0.994367	Uncharacterizedprotein	1007	40	Lottia gigantea (Giant owl limpet)	NA	NA	NA
Blood	9726	c245331_g2_i6	2046	10.2284	0.858286	-0.682195	-0.437895	Uncharacterizedprotein	2046	49	Lottia gigantea (Giant owl limpet)	NA	NA	NA
Blood	9726	c214316_g1_i1	3441	3.97038	0.663329	-0.237135	0.214852	Uncharacterizedprotein	3441	43.25	Capitella teleta (Polychaete worm)	NA	NA	NA
Blood	9726	c230963_g3_i1	1039	-2.41653	-0.710479	1.70553	0.126069	Uncharacterizedprotein	1039	44.5	Lottia gigantea (Giant owl limpet)	NA	NA	NA
Blood	9726	c235731_g1_i2	3334	5.37134	2.12125	-1.35804	-2.12441	Uncharacterizedprotein	3334	54.25	Strongylocentrotus purpuratus (Purple sea urchin)	NA	NA	NA
Blood	9726	c229718_g2_i4	1491	3.68694	1.10231	-1.77274	-0.400725	Uncharacterizedprotein	1491	41	Crassostrea gigas (Pacific oyster) (Crassostrea angulata)	NA	NA	NA
Blood	9726	c227852_g1_i4	645	-4.50179	0	7.34306	3.52365	Uncharacterizedprotein	645	61	Strigamia maritima (European centipede) (Geophilus maritimus)	NA	NA	NA
Blood	9726	c252536_g1_i5	1715	-2.62815	-0.852015	1.18203	0.145139	Uncharacterizedprotein	1715	56.7	Lottia gigantea (Giant owl limpet)	NA	NA	NA
Blood	9726	c253237_g1_i3	1799	3.16919	1.46389	-1.1333	-0.079273	Uncharacterizedprotein	1799	48.5	Lottia gigantea (Giant owl limpet)	NA	NA	NA
Blood	9726	c234597_g6_i5	1347	3.39081	1.14287	-1.38073	-0.787543	Uncharacterizedprotein	1347	58	Lottia gigantea (Giant owl limpet)	NA	NA	NA
Blood	9726	c184144_g1_i2	1171	3.79259	1.0829	-1.26143	-0.248668	Uncharacterizedprotein	1171	69	Lottia gigantea (Giant owl limpet)	NA	NA	NA
Blood	9726	c247965_g1_i2	2085	-2.89153	0.10108	0.310281	0.144865	Uncharacterizedprotein	2085	59	Crassostrea gigas (Pacific oyster) (Crassostrea angulata)	NA	NA	NA
Blood	9726	c246655_g2_i3	3221	2.94552	0.736916	-0.518157	-0.21165	Uncharacterizedprotein	3221	54	Crassostrea gigas (Pacific oyster) (Crassostrea angulata)	NA	NA	NA
Blood	9726	c227985_g5_i4	1284	-5.14726	-7.74627	1.36947	6.92787	Uncharacterizedprotein	1284	50	Crassostrea gigas (Pacific oyster) (Crassostrea angulata)	NA	NA	NA
Blood	9726	c253371_g2_i1	6606	3.8012	0.351217	-1.72316	0.0722593	Uncharacterizedprotein	6606	61.8	Strongylocentrotus purpuratus (Purple sea urchin)	NA	NA	NA
Blood	9726	c213961_g1_i5	1022	3.96047	-0.219254	0.160842	0.456445	Uncharacterizedprotein	1022	72	Lottia gigantea (Giant owl limpet)	NA	NA	NA
Blood	9726	c252020_g2_i2	6330	8.89202	0.851582	-0.747443	-0.331006	Uncharacterizedprotein	6330	43	Crassostrea gigas (Pacific oyster) (Crassostrea angulata)	GO:0043227:: C:: membrane-bounded organelle;; GO:0043229:: C:: intracellular organelle;; GO:0044444:: C:: cytoplasmic part;; GO:0003824:: F:: catalytic activity;; GO:0005488:: F:: binding;; GO:0044763:: P:: single-organism cellular process	NA	NA
Blood	9726	c248693_g2_i1	1696	4.61279	0.271968	-0.724332	-0.245844	Uncharacterizedprotein	1696	42.5	Lottia gigantea (Giant owl limpet)	NA	NA	NA
Blood	9726	c243379_g2_i3	2352	3.73925	0.240676	-0.813648	0.298356	Uncharacterizedprotein	2352	79.5	Lottia gigantea (Giant owl limpet)	NA	NA	NA
Blood	9726	c261236_g1_i1	1252	-7.11351	-1.92234	-1.13726	1.7231	Uncharacterizedprotein	1252	46.15	Crassostrea gigas (Pacific oyster) (Crassostrea angulata)	NA	NA	NA
Blood	9726	c236944_g1_i1	1691	6.30875	0.19884	-1.82987	-0.310301	Uncharacterizedprotein	1691	46	Crassostrea gigas (Pacific oyster) (Crassostrea angulata)	NA	NA	NA
Blood	9726	c251213_g4_i1	2174	7.49103	2.15256	-0.750328	-2.66382	Uncharacterizedprotein	2174	48.08	Lottia gigantea (Giant owl limpet)	NA	NA	NA
Blood	9726	c253601_g1_i3	1955	4.89288	0.867336	-0.891907	-0.0589698	Uncharacterizedprotein	1955	65	Crassostrea gigas (Pacific oyster) (Crassostrea angulata)	NA	NA	NA
Blood	9726	c251063_g1_i3	1795	9.79205	-0.597027	-1.17511	-0.264295	Uncharacterizedprotein	1795	52.9	Crassostrea gigas (Pacific oyster) (Crassostrea angulata)	NA	NA	NA
Blood	9726	c223330_g1_i3	540	7.07867	-0.329649	-1.26045	-1.56605	Uncharacterizedprotein	540	59	Lottia gigantea (Giant owl limpet)	NA	NA	NA
Blood	9726	c251063_g1_i1	1683	5.07857	-1.05519	0.794753	-0.32343	Uncharacterizedprotein	1683	54.05	Crassostrea gigas (Pacific oyster) (Crassostrea angulata)	NA	NA	NA
Blood	9726	c202694_g2_i1	1733	7.07867	1.19464	-0.0936805	-1.17665	Uncharacterizedprotein	1733	64.4	Crassostrea gigas (Pacific oyster) (Crassostrea angulata)	NA	NA	NA
Blood	9726	c254069_g3_i4	2490	2.87294	0.0785731	-0.475853	0.180842	Uncharacterizedprotein	2490	49.65	Lottia gigantea (Giant owl limpet)	NA	NA	NA
Blood	9726	c246289_g1_i1	2927	2.61994	1.0716	-0.963868	-0.347584	Uncharacterizedprotein	2927	74.9	Lottia gigantea (Giant owl limpet)	GO:0005634:: C:: nucleus;; GO:0005856:: C:: cytoskeleton;; GO:0019898:: C:: extrinsic component of membrane;; GO:0031252:: C:: cell leading edge;; GO:0042995:: C:: cell projection;; GO:0044444:: C:: cytoplasmic part;; GO:0044446:: C:: intracellular organelle part;; GO:0071944:: C:: cell periphery;; GO:0003779:: F:: actin binding;; GO:0007420:: P:: brain development;; GO:0008285:: P:: negative reg…	NA	NA
Blood	9726	c250456_g1_i3	1262	2.47572	0.0246036	0.115371	0.374364	Uncharacterizedprotein	1262	41.05	Lottia gigantea (Giant owl limpet)	NA	NA	NA
Blood	9726	c246333_g2_i2	3402	3.07185	0.427037	-0.713009	0.0698298	Uncharacterizedprotein	3402	62.5	Lottia gigantea (Giant owl limpet)	GO:0016020:: C:: membrane;; GO:0006810:: P:: transport	NA	NA
Blood	9726	c254279_g6_i1	2892	3.39081	0.972146	-1.01243	-0.486008	Uncharacterizedprotein	2892	54.75	Crassostrea gigas (Pacific oyster) (Crassostrea angulata)	NA	NA	NA
Blood	9726	c238197_g1_i2	2189	3.07082	0.940137	-0.656776	-0.750934	Uncharacterizedprotein	2189	91.25	Lottia gigantea (Giant owl limpet)	GO:0000776:: C:: kinetochore;; GO:0005642:: C:: annulate lamellae;; GO:0005737:: C:: cytoplasm;; GO:0030529:: C:: ribonucleoprotein complex;; GO:0031965:: C:: nuclear membrane;; GO:0005487:: F:: nucleocytoplasmic transporter activity;; GO:0008536:: F:: Ran GTPase binding;; GO:0008565:: F:: protein transporter activity;; GO:0000055:: P:: ribosomal large subunit export from nucleus;; GO:0000056:: P…	NA	NA
Blood	9726	c242673_g1_i1	5074	2.27993	0.469879	-0.694299	0.220946	Uncharacterizedprotein	5074	40.8	Crassostrea gigas (Pacific oyster) (Crassostrea angulata)	NA	NA	NA
Blood	9726	c252528_g3_i7	1437	4.49171	1.92171	-1.57351	-0.250892	Uncharacterizedprotein	1437	63.64	Crassostrea gigas (Pacific oyster) (Crassostrea angulata)	NA	NA	NA
Blood	9726	c216018_g2_i1	1253	4.78733	1.49367	-1.27269	-0.879798	Uncharacterizedprotein	1253	52.33	Lottia gigantea (Giant owl limpet)	NA	NA	NA
Blood	9726	c242945_g1_i2	2810	-3.79861	0.646772	0.179764	-0.0790608	Uncharacterizedprotein	2810	54	Crassostrea gigas (Pacific oyster) (Crassostrea angulata)	NA	NA	NA
Blood	9726	c227472_g4_i4	2076	2.99394	0.2325	-0.850081	0.408737	Uncharacterizedprotein	2076	73	Lottia gigantea (Giant owl limpet)	NA	NA	NA
Blood	9726	c199907_g1_i1	2458	3.12046	0.646186	-1.09868	-0.552378	Uncharacterizedprotein	2458	45	Lottia gigantea (Giant owl limpet)	NA	NA	NA
Blood	9726	c226593_g2_i1	1011	2.73	-0.147017	0.809512	-1.03436	Uncharacterizedprotein	1011	53.36	Capitella teleta (Polychaete worm)	NA	NA	NA
Blood	9726	c250016_g1_i5	832	-8.66604	-0.14803	1.08276	0.899349	Uncharacterizedprotein	832	49	Lottia gigantea (Giant owl limpet)	NA	NA	NA
Blood	9726	c227559_g1_i4	1059	4.21373	0.464115	-1.07092	0.0369865	Uncharacterizedprotein	1059	56.25	Lottia gigantea (Giant owl limpet)	NA	NA	NA
Blood	9726	c188787_g1_i2	1079	-3.28357	-2.56146	1.55382	0.995167	Uncharacterizedprotein	1079	69	Lottia gigantea (Giant owl limpet)	NA	NA	NA
Blood	9726	c251537_g2_i1	3968	7.00468	-0.123364	-0.313806	0.0836231	Uncharacterizedprotein	3968	54.1	Crassostrea gigas (Pacific oyster) (Crassostrea angulata)	NA	NA	NA
Blood	9726	c253090_g1_i1	4767	8.97129	0.998969	-0.245902	0.38196	Uncharacterizedprotein	4767	49.3	Acyrthosiphon pisum (Pea aphid)	NA	NA	NA
Blood	9726	c244333_g2_i4	4224	4.91509	-0.414337	-0.512148	0.624224	Uncharacterizedprotein	4224	62.35	Lottia gigantea (Giant owl limpet)	GO:0016020:: C:: membrane;; GO:0006810:: P:: transport	NA	NA
Blood	9726	c238906_g3_i1	1387	2.83637	1.78385	-1.33368	-2.29579	Uncharacterizedprotein	1387	43	Lottia gigantea (Giant owl limpet)	NA	NA	NA
Blood	9726	c233396_g1_i1	3261	3.99569	1.31778	-1.14574	-0.518502	Uncharacterizedprotein	3261	53.7	Crassostrea gigas (Pacific oyster) (Crassostrea angulata)	NA	NA	NA
Blood	9726	c220366_g1_i2	5399	2.75423	-0.0327376	-0.122421	0.452837	Uncharacterizedprotein	5399	39	Lottia gigantea (Giant owl limpet)	NA	NA	NA
Blood	9726	c247053_g1_i1	1963	-2.40711	0.205109	-0.721823	-0.835365	Uncharacterizedprotein	1963	51.8	Crassostrea gigas (Pacific oyster) (Crassostrea angulata)	NA	NA	NA
Blood	9726	c248588_g2_i1	1249	2.93347	0.703269	-0.488415	-0.158219	Uncharacterizedprotein	1249	44	Lottia gigantea (Giant owl limpet)	NA	NA	NA
Blood	9726	c196138_g1_i1	1514	7.33992	2.27463	-1.05754	-1.55748	Uncharacterizedprotein	1514	54	Lottia gigantea (Giant owl limpet)	NA	NA	NA
Blood	9726	c231567_g6_i2	2110	4.50098	1.64956	-1.42859	-0.848555	Uncharacterizedprotein	2110	50.25	Crassostrea gigas (Pacific oyster) (Crassostrea angulata)	NA	NA	NA
Blood	9726	c250534_g2_i1	3755	2.50824	0.948242	-1.07274	-0.612531	Uncharacterizedprotein	3755	62	Acyrthosiphon pisum (Pea aphid)	NA	NA	NA
Blood	9726	c223330_g2_i2	2932	6.73555	0.0866119	-1.1888	-1.62465	Uncharacterizedprotein	2932	52	Lottia gigantea (Giant owl limpet)	NA	NA	NA
Blood	9726	c202934_g1_i1	978	7.56104	1.1599	-1.04614	-0.307171	Uncharacterizedprotein	978	49	Lottia gigantea (Giant owl limpet)	NA	NA	NA
Blood	9726	c247468_g5_i1	898	-3.04199	-1.28218	0.396284	1.62504	Uncharacterizedprotein	898	70	Capitella teleta (Polychaete worm)	GO:0005488:: F:: binding	NA	NA
Blood	9726	c236760_g1_i2	956	-3.23502	-1.85258	1.73106	0.638133	Uncharacterizedprotein	956	45.75	Strongylocentrotus purpuratus (Purple sea urchin)	NA	NA	NA
Blood	9726	c240562_g1_i1	1660	9.91744	1.00971	-0.231673	-0.334874	Uncharacterizedprotein	1660	70	Lottia gigantea (Giant owl limpet)	NA	NA	NA
Blood	9726	c204333_g1_i1	1081	4.02264	0.749588	-1.19464	-0.769935	Uncharacterizedprotein	1081	43.56	Lottia gigantea (Giant owl limpet)	NA	NA	NA
Blood	9726	c218151_g1_i2	3628	6.55207	0.85113	-1.56248	-0.852581	Uncharacterizedprotein	3628	43.8	Lottia gigantea (Giant owl limpet)	NA	NA	NA
Blood	9726	c500952_g1_i1	948	-7.71997	1.28699	-0.683214	-1.24293	Uncharacterizedprotein	948	50	Lottia gigantea (Giant owl limpet)	NA	NA	NA
Blood	9726	c235928_g1_i1	2202	3.09737	0.844055	-0.775368	0.642547	Uncharacterizedprotein	2202	56.9	Lottia gigantea (Giant owl limpet)	NA	NA	NA
Blood	9726	c249508_g3_i10	3325	2.53038	0.269874	0.0400717	0.227543	Uncharacterizedprotein	3325	54.7	Lottia gigantea (Giant owl limpet)	NA	NA	NA
Blood	9726	c225794_g5_i1	1729	3.95102	-0.103169	0.16917	0.142632	Uncharacterizedprotein	1729	45	Lottia gigantea (Giant owl limpet)	NA	NA	NA
Blood	9726	c203297_g1_i2	2688	3.62401	0.509499	-1.03241	0.424266	Uncharacterizedprotein	2688	41	Lottia gigantea (Giant owl limpet)	NA	NA	NA
Blood	9726	c254705_g5_i1	2332	4.46623	0.483271	0.412492	-0.193609	Uncharacterizedprotein	2332	42.4	Strongylocentrotus purpuratus (Purple sea urchin)	NA	NA	NA
Blood	9726	c231065_g2_i9	5130	2.90613	0.368552	-0.51393	0.0935166	Uncharacterizedprotein	5130	68	Capitella teleta (Polychaete worm)	GO:0044424:: C:: intracellular part	NA	NA
Blood	9726	c185569_g1_i2	4907	7.49103	-0.65736	0.170205	0.555991	Uncharacterizedprotein	4907	53.35	Strongylocentrotus purpuratus (Purple sea urchin)	NA	NA	NA
Blood	9726	c226087_g2_i1	1820	2.72208	0.123278	-0.523781	-0.0531225	Uncharacterizedprotein	1820	43	Lottia gigantea (Giant owl limpet)	NA	NA	NA
Blood	9726	c243379_g2_i1	2381	3.63934	0.584681	-0.709513	-0.534496	Uncharacterizedprotein	2381	72	Lottia gigantea (Giant owl limpet)	NA	NA	NA
Blood	9726	c232628_g1_i7	595	-2.44552	-1.09308	0.812661	-0.762247	Uncharacterizedprotein	595	45	Ciona intestinalis (Transparent sea squirt) (Ascidia intestinalis)	NA	NA	NA
Blood	9726	c212857_g1_i3	1032	-2.80482	-1.68358	-0.140116	0.363965	Uncharacterizedprotein	1032	40	Lottia gigantea (Giant owl limpet)	NA	NA	NA
Blood	9726	c4683_g1_i1	686	-7.03609	-0.261844	4.89794	4.45952	Uncharacterizedprotein	686	48	Lottia gigantea (Giant owl limpet)	NA	NA	NA
Blood	9726	c218574_g1_i5	1199	-3.60768	-2.31549	2.1589	0.059107	Uncharacterizedprotein	1199	58	Crassostrea gigas (Pacific oyster) (Crassostrea angulata)	NA	NA	NA
Blood	9726	c199888_g1_i1	1005	2.33346	1.34289	-0.393259	0.068648	Uncharacterizedprotein	1005	44	Lottia gigantea (Giant owl limpet)	NA	NA	NA
Blood	9726	c251426_g4_i1	2800	4.73313	1.0437	-1.52017	-0.354627	Uncharacterizedprotein	2800	60	Crassostrea gigas (Pacific oyster) (Crassostrea angulata)	NA	NA	NA
Blood	9726	c243498_g1_i2	1791	-2.80761	-1.27651	1.56182	-0.00522224	Uncharacterizedprotein	1791	60.2	Strongylocentrotus purpuratus (Purple sea urchin)	NA	NA	NA
Blood	9726	c225015_g1_i1	2634	4.37557	0.626102	-0.0993753	0.424616	Uncharacterizedprotein	2634	56.65	Capitella teleta (Polychaete worm)	NA	NA	NA
Blood	9726	c243466_g4_i3	1945	3.0496	0.373268	-1.17281	0.0809643	Uncharacterizedprotein	1945	39.33	Lottia gigantea (Giant owl limpet)	NA	NA	NA
Blood	9726	c213857_g2_i1	2142	-2.79644	-0.844831	0.331426	0.226112	Uncharacterizedprotein	2142	59.28	Lottia gigantea (Giant owl limpet)	NA	NA	NA
Blood	9726	c226147_g7_i2	2084	3.61539	1.49659	-1.01765	-0.414252	Uncharacterizedprotein	2084	55.65	Rhipicephalus pulchellus	NA	NA	NA
Blood	9726	c231987_g1_i2	1900	4.02264	1.61944	-1.0983	0.247655	Uncharacterizedprotein	1900	64.25	Lottia gigantea (Giant owl limpet)	NA	NA	NA
Blood	9726	c254807_g2_i3	1761	8.62415	0.474118	0.205417	0.0124715	Uncharacterizedprotein	1761	69.6	Strongylocentrotus purpuratus (Purple sea urchin)	NA	NA	NA
Blood	9726	c179550_g1_i1	1211	5.58227	0.842884	-0.993301	-0.737872	Uncharacterizedprotein	1211	51	Lottia gigantea (Giant owl limpet)	NA	NA	NA
Blood	9726	c223652_g7_i4	1436	-3.36246	-0.960789	0.299231	1.20019	Uncharacterizedprotein	1436	61	Strongylocentrotus purpuratus (Purple sea urchin)	NA	NA	NA
Blood	9726	c252680_g3_i5	950	-4.90358	-1.67007	1.69031	0.638133	Uncharacterizedprotein	950	80.11	Crassostrea gigas (Pacific oyster) (Crassostrea angulata)	NA	NA	NA
Blood	9726	c224473_g1_i2	889	2.80829	1.63209	-1.94714	-1.26971	Uncharacterizedprotein	889	64.6	Lottia gigantea (Giant owl limpet)	GO:0016818:: F:: hydrolase activity, acting on acid anhydrides, in phosphorus-containing anhydrides	NA	NA
Blood	9726	c217276_g1_i1	844	2.48817	0.612101	-0.2222	-0.351981	Uncharacterizedprotein	844	49	Crassostrea gigas (Pacific oyster) (Crassostrea angulata)	NA	NA	NA
Blood	9726	c232007_g1_i2	1355	8.29495	0.819691	-0.430303	0.242424	Uncharacterizedprotein	1355	61.7	Lottia gigantea (Giant owl limpet)	GO:0016021:: C:: integral component of membrane;; GO:0004930:: F:: G-protein coupled receptor activity;; GO:0030552:: F:: cAMP binding;; GO:0007186:: P:: G-protein coupled receptor signaling pathway	NA	NA
Blood	9726	c253497_g1_i6	5498	4.93463	0.388562	0.0273629	1.12482	Uncharacterizedprotein	5498	45.9	Strongylocentrotus purpuratus (Purple sea urchin)	NA	NA	NA
Blood	9726	c134182_g1_i1	1208	3.14042	1.3426	-1.0988	0.0808115	Uncharacterizedprotein	1208	68.63	Lottia gigantea (Giant owl limpet)	GO:0050194:: F:: phosphonoacetaldehyde hydrolase activity;; GO:0019700:: P:: organic phosphonate catabolic process	ec:3.11.1.1	Phosphonate and phosphinate metabolism
Blood	9726	c221400_g1_i2	792	-2.7701	-1.12428	4.58806	-0.852897	Uncharacterizedprotein	792	55.35	Strongylocentrotus purpuratus (Purple sea urchin)	NA	NA	NA
Blood	9726	c236921_g3_i2	3797	3.35381	1.80209	-1.62857	-0.481652	Uncharacterizedprotein	3797	50.95	Lottia gigantea (Giant owl limpet)	NA	NA	NA
Blood	9726	c227127_g1_i4	1733	3.53532	1.00376	-0.35741	-0.171865	Uncharacterizedprotein	1733	51.65	Lottia gigantea (Giant owl limpet)	NA	NA	NA
Blood	9726	c243853_g1_i5	628	2.921	-0.535548	-1.13726	1.96032	Uncharacterizedprotein	628	59.7	Nasonia vitripennis (Parasitic wasp)	GO:0008152:: P:: metabolic process	NA	NA
Blood	9726	c238111_g1_i1	630	-3.09574	-2.48021	3.18238	-0.259802	Uncharacterizedprotein	630	65.75	Strongylocentrotus purpuratus (Purple sea urchin)	NA	NA	NA
Blood	9726	c214943_g2_i1	1826	3.49522	1.54901	-1.74633	-0.817047	Uncharacterizedprotein	1826	63	Lottia gigantea (Giant owl limpet)	NA	NA	NA
Blood	9726	c254756_g4_i1	1608	-4.0999	-0.611998	1.04181	0.525469	Uncharacterizedprotein	1608	67.38	Lottia gigantea (Giant owl limpet)	GO:0046872:: F:: metal ion binding	NA	NA
Blood	9726	c253935_g1_i6	1545	4.76947	0.288476	-0.935491	-0.212454	Uncharacterizedprotein	1545	52.2	Strongylocentrotus purpuratus (Purple sea urchin)	NA	NA	NA
Blood	9726	c226131_g1_i1	3667	4.37557	0.0149958	0.126855	0.499348	Uncharacterizedprotein	3667	37	Lottia gigantea (Giant owl limpet)	NA	NA	NA
Blood	9726	c254272_g1_i1	2317	-2.52536	-3.16666	0.4707	0.384637	Uncharacterizedprotein	2317	57.55	Acyrthosiphon pisum (Pea aphid)	GO:0005488:: F:: binding	NA	NA
Blood	9726	c166419_g1_i2	1948	7.25798	0.781372	-1.0136	-0.289908	Uncharacterizedprotein	1948	60.33	Lottia gigantea (Giant owl limpet)	NA	NA	NA
Blood	9726	c145215_g2_i1	574	-7.86134	-2.65566	0	-2.46846	Uncharacterizedprotein	574	51	Lottia gigantea (Giant owl limpet)	NA	NA	NA
Blood	9726	c190646_g1_i2	503	-2.50288	-1.08763	0.874154	-0.684052	Uncharacterizedprotein	503	44	Helobdella robusta (Californian leech)	NA	NA	NA
Blood	9726	c253354_g1_i1	1516	2.77358	0.361761	-0.663406	0.0771645	Uncharacterizedprotein	1516	55.5	Lottia gigantea (Giant owl limpet)	NA	NA	NA
Blood	9726	c251063_g1_i7	1776	5.73717	0.144501	-0.526517	-0.269447	Uncharacterizedprotein	1776	51.55	Lottia gigantea (Giant owl limpet)	NA	NA	NA
Blood	9726	c214316_g1_i3	3040	8.25326	-0.327029	-0.654543	0.763202	Uncharacterizedprotein	3040	43.25	Capitella teleta (Polychaete worm)	NA	NA	NA
Blood	9726	c243446_g1_i5	2757	4.30419	-0.654934	-0.741602	1.07099	Uncharacterizedprotein	2757	50	Lottia gigantea (Giant owl limpet)	NA	NA	NA
Blood	9726	c236667_g7_i2	2679	2.61678	-0.186746	-1.80143	-0.106724	Uncharacterizedprotein	2679	50.67	Lottia gigantea (Giant owl limpet)	NA	NA	NA
Blood	9726	c246127_g1_i1	5354	3.14422	0.331909	-1.00846	-0.171166	Uncharacterizedprotein	5354	74.8	Lottia gigantea (Giant owl limpet)	GO:0008536:: F:: Ran GTPase binding;; GO:0006610:: P:: ribosomal protein import into nucleus	NA	NA
Blood	9726	c241229_g1_i6	1779	2.67412	1.05729	-1.62991	-0.619012	Uncharacterizedprotein	1779	46	Lottia gigantea (Giant owl limpet)	NA	NA	NA
Blood	9726	c250550_g3_i1	609	4.11769	0.88143	-0.710781	-1.15805	Uncharacterizedprotein	609	51.55	Strongylocentrotus purpuratus (Purple sea urchin)	NA	NA	NA
Blood	9726	c253826_g3_i10	517	-5.98641	-1.68913	2.11186	2.21803	Uncharacterizedprotein	517	52.3	Caenorhabditis japonica	NA	NA	NA
Blood	9726	c249493_g2_i7	760	-4.89095	-0.90093	1.88449	0.374074	Uncharacterizedprotein	760	57.95	Acyrthosiphon pisum (Pea aphid)	NA	NA	NA
Blood	9726	c241745_g1_i3	2872	5.07857	1.50326	-1.87567	-0.768199	Uncharacterizedprotein	2872	45.5	Lottia gigantea (Giant owl limpet)	NA	NA	NA
Blood	9726	c242697_g2_i1	1646	-3.20616	-1.85258	0.356306	2.06575	Uncharacterizedprotein	1646	55.71	Strongylocentrotus purpuratus (Purple sea urchin)	NA	NA	NA
Blood	9726	c245273_g5_i2	2814	3.11622	0.59687	-0.671827	0.406583	Uncharacterizedprotein	2814	47.25	Lottia gigantea (Giant owl limpet)	NA	NA	NA
Blood	9726	c217528_g1_i1	1211	3.78399	0.988365	-1.02423	-0.369353	Uncharacterizedprotein	1211	49.67	Lottia gigantea (Giant owl limpet)	NA	NA	NA
Blood	9726	c240655_g5_i4	1192	-4.03676	0.108812	0.208395	-2.88544	Uncharacterizedprotein	1192	65	Lottia gigantea (Giant owl limpet)	NA	NA	NA
Blood	9726	c235349_g3_i1	3394	4.37281	0.878511	-0.820153	-1.00052	Uncharacterizedprotein	3394	70.67	Strongylocentrotus purpuratus (Purple sea urchin)	NA	NA	NA
Blood	9726	c231201_g1_i3	1251	3.91617	1.00688	-1.61693	-0.241108	Uncharacterizedprotein	1251	58.33	Lottia gigantea (Giant owl limpet)	NA	NA	NA
Blood	9726	c245381_g7_i1	1026	-2.83727	-1.71796	1.82494	1.45334	Uncharacterizedprotein	1026	83	Lottia gigantea (Giant owl limpet)	GO:0000287:: F:: magnesium ion binding;; GO:0043874:: F:: acireductone synthase activity;; GO:0016311:: P:: dephosphorylation;; GO:0019509:: P:: L-methionine biosynthetic process from methylthioadenosine	ec:3.1.3.41;; ec:3.1.3.77	Cysteine and methionine metabolism;; Aminobenzoate degradation
Blood	9726	c245100_g6_i5	2298	3.5681	-0.620975	-1.25218	-0.574393	Uncharacterizedprotein	2298	71.4	Lottia gigantea (Giant owl limpet)	NA	NA	NA
Blood	9726	c192537_g1_i2	2139	7.49103	0.479058	-0.284333	-0.286697	Uncharacterizedprotein	2139	45	Tetranychus urticae (Two-spotted spider mite)	NA	NA	NA
Blood	9726	c204437_g1_i1	643	-7.11351	-4.51849	2.2982	3.52365	Uncharacterizedprotein	643	53.95	Lottia gigantea (Giant owl limpet)	GO:0044238:: P:: primary metabolic process;; GO:0071704:: P:: organic substance metabolic process	NA	NA
Blood	9726	c197896_g1_i1	1266	-5.73373	-1.50373	0.772882	5.59255	Uncharacterizedprotein	1266	60	Lottia gigantea (Giant owl limpet)	NA	NA	NA
Blood	9726	c254934_g2_i1	848	-3.51286	-1.98889	0	2.25597	Uncharacterizedprotein	848	77.33	Lottia gigantea (Giant owl limpet)	GO:0003676:: F:: nucleic acid binding;; GO:0005319:: F:: lipid transporter activity;; GO:0005509:: F:: calcium ion binding;; GO:0006869:: P:: lipid transport	NA	NA
Blood	9726	c191671_g1_i2	1093	5.59914	2.80391	-1.44898	-0.902671	Uncharacterizedprotein	1093	57	Lottia gigantea (Giant owl limpet)	NA	NA	NA
Blood	9726	c251022_g2_i1	3581	4.21457	0.868942	-0.824224	-0.367293	Uncharacterizedprotein	3581	63.8	Strongylocentrotus purpuratus (Purple sea urchin)	GO:0005488:: F:: binding	NA	NA
Blood	9726	c208999_g1_i1	1053	4.1563	2.26206	-2.02587	-1.01058	Uncharacterizedprotein	1053	69.5	Lottia gigantea (Giant owl limpet)	GO:0016021:: C:: integral component of membrane;; GO:0009607:: P:: response to biotic stimulus	NA	NA
Blood	9726	c241223_g1_i3	2548	-6.95427	-0.862803	0.314795	0.507867	Uncharacterizedprotein	2548	49	Capitella teleta (Polychaete worm)	NA	NA	NA
Blood	9726	c240138_g3_i1	3066	3.15841	0.472533	-0.783677	-0.165437	Uncharacterizedprotein	3066	55.15	Lottia gigantea (Giant owl limpet)	GO:0003824:: F:: catalytic activity	NA	NA
Blood	9726	c185569_g1_i4	3943	8.71908	-1.77218	0.63634	0.36482	Uncharacterizedprotein	3943	53.7	Strongylocentrotus purpuratus (Purple sea urchin)	NA	NA	NA
Blood	9726	c209667_g1_i1	2221	-3.66172	0.201795	-1.0274	-0.207461	Uncharacterizedprotein	2221	60.33	Lottia gigantea (Giant owl limpet)	NA	NA	NA
Blood	9726	c205329_g1_i1	2427	2.83393	-1.38487	0.649572	0.910236	Uncharacterizedprotein	2427	58	Crassostrea gigas (Pacific oyster) (Crassostrea angulata)	NA	NA	NA
Blood	9726	c251063_g1_i4	1860	9.68638	0.417515	-0.642915	-0.309174	Uncharacterizedprotein	1860	53.7	Crassostrea gigas (Pacific oyster) (Crassostrea angulata)	NA	NA	NA
Blood	9726	c238906_g1_i6	1425	3.59485	2.13801	-0.539074	-1.78093	Uncharacterizedprotein	1425	48	Lottia gigantea (Giant owl limpet)	NA	NA	NA
Blood	9726	c239546_g1_i1	5148	3.58289	1.52721	-0.818496	-0.462364	Uncharacterizedprotein	5148	44.4	Lottia gigantea (Giant owl limpet)	GO:0003824:: F:: catalytic activity	NA	NA
Blood	9726	c195064_g1_i6	1224	-2.26013	-1.12111	0.402706	-0.0837947	Uncharacterizedprotein	1224	62.5	Lottia gigantea (Giant owl limpet)	NA	NA	NA
Blood	9726	c251210_g1_i1	5942	3.79851	0.922978	-1.25613	-0.68043	Uncharacterizedprotein	5942	48	Lottia gigantea (Giant owl limpet)	NA	NA	NA
Blood	9726	c216896_g1_i1	2074	2.80033	0.31313	-0.286524	-0.140111	Uncharacterizedprotein	2074	62.17	Lottia gigantea (Giant owl limpet)	GO:0016740:: F:: transferase activity	NA	NA
Blood	9726	c243784_g2_i5	2164	7.07867	0.433341	-0.574002	0.259754	Uncharacterizedprotein	2164	48.25	Monodelphis domestica (Gray short-tailed opossum)	NA	NA	NA
Blood	9726	c253601_g1_i2	3993	4.84519	1.36079	-1.53181	-0.749728	Uncharacterizedprotein	3993	65	Crassostrea gigas (Pacific oyster) (Crassostrea angulata)	NA	NA	NA
Blood	9726	c243670_g1_i3	2852	3.12061	0.454781	-0.602769	0.0619499	Uncharacterizedprotein	2852	52.83	Lottia gigantea (Giant owl limpet)	NA	NA	NA
Blood	9726	c227947_g1_i1	1725	7.81136	-0.266834	0.0930111	0.615097	Uncharacterizedprotein	1725	49.4	Crassostrea gigas (Pacific oyster) (Crassostrea angulata)	NA	NA	NA
Blood	9726	c194063_g1_i1	1040	3.25466	0.930588	-0.96668	-0.494114	Uncharacterizedprotein	1040	66.85	Capitella teleta (Polychaete worm)	NA	NA	NA
Blood	9726	c247190_g1_i1	3334	4.51915	0.511992	-0.229068	-0.737655	Uncharacterizedprotein	3334	55.25	Strongylocentrotus purpuratus (Purple sea urchin)	NA	NA	NA
Blood	9726	c245472_g2_i1	1500	4.73272	1.63464	-1.60009	-1.43394	Uncharacterizedprotein	1500	73.33	Capitella teleta (Polychaete worm)	GO:0000166:: F:: nucleotide binding;; GO:0003676:: F:: nucleic acid binding;; GO:0008270:: F:: zinc ion binding	NA	NA
Blood	9726	c179299_g2_i2	1643	3.91617	2.05261	-1.85292	-0.533108	Uncharacterizedprotein	1643	49.75	Capitella teleta (Polychaete worm)	NA	NA	NA
Blood	9726	c253076_g1_i4	2605	3.8012	1.63324	-1.79752	-0.423349	Uncharacterizedprotein	2605	56	Lottia gigantea (Giant owl limpet)	NA	NA	NA
Blood	9726	c229914_g1_i1	3678	4.37557	1.06714	-0.230554	0.537865	Uncharacterizedprotein	3678	63.1	Lottia gigantea (Giant owl limpet)	NA	NA	NA
Blood	9726	c245331_g2_i5	2652	5.02659	0.658481	-0.523933	-0.385853	Uncharacterizedprotein	2652	48	Lottia gigantea (Giant owl limpet)	NA	NA	NA
Blood	9726	c239688_g5_i1	682	-2.93326	-3.47479	1.79201	0.672419	Uncharacterizedprotein	682	53.67	Crassostrea gigas (Pacific oyster) (Crassostrea angulata)	NA	NA	NA
Blood	9726	c234372_g9_i5	594	-3.79803	-2.57771	1.90563	0.948129	Uncharacterizedprotein	594	62.45	Amphimedon queenslandica (Sponge)	GO:0016787:: F:: hydrolase activity;; GO:0046872:: F:: metal ion binding;; GO:0044238:: P:: primary metabolic process;; GO:0071704:: P:: organic substance metabolic process	NA	NA
Blood	9726	c249282_g1_i4	2745	3.56242	1.31319	-1.11179	-1.04324	Uncharacterizedprotein	2745	61.43	Lottia gigantea (Giant owl limpet)	NA	NA	NA
Blood	9726	c241668_g2_i1	3226	3.07551	-0.144322	-1.86612	-1.04397	Uncharacterizedprotein	3226	76.8	Lottia gigantea (Giant owl limpet)	NA	NA	NA
Blood	9726	c221552_g1_i5	2191	5.97994	1.2403	-0.988389	-0.398798	Uncharacterizedprotein	2191	48	Lottia gigantea (Giant owl limpet)	NA	NA	NA
Blood	9726	c228653_g3_i2	1078	2.85011	0.844744	-0.871818	-0.368355	Uncharacterizedprotein	1078	43.33	Lottia gigantea (Giant owl limpet)	NA	NA	NA
Blood	9726	c252118_g1_i9	5306	4.07307	0.602417	-0.339274	-0.254623	Uncharacterizedprotein	5306	65.5	Strongylocentrotus purpuratus (Purple sea urchin)	NA	NA	NA
Blood	9726	c186981_g1_i1	1041	5.0703	-0.119385	-0.57012	-0.0926324	Uncharacterizedprotein	1041	47	Crassostrea gigas (Pacific oyster) (Crassostrea angulata)	NA	NA	NA
Blood	9726	c250197_g4_i9	1023	2.99394	1.25327	-0.521326	-0.379162	Uncharacterizedprotein	1023	42	Strongylocentrotus purpuratus (Purple sea urchin)	NA	NA	NA
Blood	9726	c233897_g9_i12	887	-4.07338	-2.27687	2.00681	0.897384	Uncharacterizedprotein	887	57.1	Lottia gigantea (Giant owl limpet)	NA	NA	NA
Blood	9726	c254053_g1_i1	6271	2.79297	0.155523	-0.71326	-0.58347	Uncharacterizedprotein	6271	43.75	Strongylocentrotus purpuratus (Purple sea urchin)	NA	NA	NA
Blood	9726	c222290_g3_i1	734	-2.38419	-1.64191	0.039823	-0.466165	Uncharacterizedprotein	734	45	Canis familiaris (Dog) (Canis lupus familiaris)	NA	NA	NA
Blood	9726	c249493_g2_i6	883	-4.17799	-1.0772	1.95747	0.981769	Uncharacterizedprotein	883	58.65	Acyrthosiphon pisum (Pea aphid)	NA	NA	NA
Blood	9726	c220524_g1_i2	1156	-2.8227	-2.70813	6.93098	0.792237	Uncharacterizedprotein	1156	58	Crassostrea gigas (Pacific oyster) (Crassostrea angulata)	NA	NA	NA
Blood	9726	c239068_g2_i2	4904	3.75784	0.828428	-0.972952	-0.671136	Uncharacterizedprotein	4904	63	Lottia gigantea (Giant owl limpet)	NA	NA	NA
Blood	9726	c235776_g1_i2	981	2.3436	1.03473	-1.69569	-0.654165	Uncharacterizedprotein	981	44	Lottia gigantea (Giant owl limpet)	NA	NA	NA
Blood	9726	c232835_g6_i6	809	-4.45469	-6.63861	0	1.7231	Uncharacterizedprotein	809	66	Lottia gigantea (Giant owl limpet)	GO:0016614:: F:: oxidoreductase activity, acting on CH-OH group of donors	NA	NA
Blood	9726	c235001_g2_i2	2206	2.99316	0.492644	-0.549029	-0.267652	Uncharacterizedprotein	2206	49.5	Lottia gigantea (Giant owl limpet)	NA	NA	NA
Blood	9726	c223714_g9_i1	4536	2.43287	0.20117	0.263715	0.321618	Uncharacterizedprotein	4536	47.85	Strongylocentrotus purpuratus (Purple sea urchin)	NA	NA	NA
Blood	9726	c247965_g1_i1	2062	-3.3972	-0.605026	0.133734	0.283921	Uncharacterizedprotein	2062	59	Crassostrea gigas (Pacific oyster) (Crassostrea angulata)	NA	NA	NA
Blood	9726	c199902_g1_i2	1662	5.44513	1.00911	-0.402768	-0.644535	Uncharacterizedprotein	1662	57.6	Lottia gigantea (Giant owl limpet)	NA	NA	NA
Blood	9726	c252536_g1_i4	1378	-3.49522	-0.464119	1.7746	0.557407	Uncharacterizedprotein	1378	56.63	Lottia gigantea (Giant owl limpet)	NA	NA	NA
Blood	9726	c228425_g1_i2	998	3.96047	0.367531	-0.316241	-0.473628	Uncharacterizedprotein	998	44	Lottia gigantea (Giant owl limpet)	NA	NA	NA
Blood	9726	c254889_g1_i1	14486	3.64821	0.89847	-0.845751	-0.663328	Uncharacterizedprotein	14486	45.7	Capitella teleta (Polychaete worm)	NA	NA	NA
Blood	9726	c219359_g3_i8	820	4.07307	1.29692	-2.55639	-0.874664	Uncharacterizedprotein	820	80.33	Lottia gigantea (Giant owl limpet)	NA	NA	NA
Blood	9726	c227840_g1_i4	3935	4.01598	1.6552	-1.27309	-0.680306	Uncharacterizedprotein	3935	52.9	Lottia gigantea (Giant owl limpet)	NA	NA	NA
Blood	9726	c220393_g1_i3	622	-4.62167	-3.43385	1.44444	0.319492	Uncharacterizedprotein	622	48	Strigamia maritima (European centipede) (Geophilus maritimus)	NA	NA	NA
Blood	9726	c150473_g2_i1	697	-6.86753	-0.535548	4.19287	-0.915117	Uncharacterizedprotein	697	66	Oryzias latipes (Medaka fish) (Japanese ricefish)	NA	NA	NA
Blood	9726	c229874_g1_i1	1822	3.05703	0.679994	-1.18092	-0.174999	Uncharacterizedprotein	1822	55.55	Crassostrea gigas (Pacific oyster) (Crassostrea angulata)	NA	NA	NA
Blood	9726	c243111_g2_i3	644	-3.75702	-1.90285	1.6885	1.27993	Uncharacterizedprotein	644	67.77	Crassostrea gigas (Pacific oyster) (Crassostrea angulata)	NA	NA	NA
Blood	9726	c242547_g3_i7	830	-3.40689	-1.25182	2.21925	1.58584	Uncharacterizedprotein	830	55.75	Lottia gigantea (Giant owl limpet)	GO:0008152:: P:: metabolic process;; GO:0044699:: P:: single-organism process	NA	NA
Blood	9726	c222726_g1_i2	903	-2.55385	-1.74835	2.24861	1.41422	Uncharacterizedprotein	903	63.33	Lottia gigantea (Giant owl limpet)	NA	NA	NA
Blood	9726	c211812_g1_i1	1487	5.21138	1.10082	-1.49861	-0.757437	Uncharacterizedprotein	1487	74.1	Capitella teleta (Polychaete worm)	GO:0008270:: F:: zinc ion binding;; GO:0019904:: F:: protein domain specific binding;; GO:0043547:: P:: positive regulation of GTPase activity	NA	NA
Blood	9726	c211243_g1_i1	931	-9.36511	-0.32293	1.125	1.20019	Uncharacterizedprotein	931	73.33	Crassostrea gigas (Pacific oyster) (Crassostrea angulata)	NA	NA	NA
Blood	9726	c252997_g1_i2	7048	4.76947	0.137837	0.49944	0.509392	Uncharacterizedprotein	7048	46.9	Crassostrea gigas (Pacific oyster) (Crassostrea angulata)	NA	NA	NA
Blood	9726	c229806_g1_i6	2598	3.66103	0.666533	0.0350956	-0.592381	Uncharacterizedprotein	2598	70.67	Strongylocentrotus purpuratus (Purple sea urchin)	NA	NA	NA
Blood	9726	c230407_g1_i3	1812	3.86245	1.13425	-0.120459	-0.0780091	Uncharacterizedprotein	1812	51.4	Lottia gigantea (Giant owl limpet)	NA	NA	NA
Blood	9726	c232556_g1_i1	2082	3.35381	0.34	-0.890166	-0.613757	Uncharacterizedprotein	2082	48.55	Lottia gigantea (Giant owl limpet)	NA	NA	NA
Blood	9726	c251943_g1_i2	3461	2.36521	0.445325	-0.513833	0.0931606	Uncharacterizedprotein	3461	47	Lottia gigantea (Giant owl limpet)	NA	NA	NA
Blood	9726	c198912_g1_i1	2563	2.57008	0.0359884	-0.590803	-0.504108	Uncharacterizedprotein	2563	51	Crassostrea gigas (Pacific oyster) (Crassostrea angulata)	NA	NA	NA
Blood	9726	c171805_g2_i1	1407	2.90193	0.972483	-0.624503	-0.181342	Uncharacterizedprotein	1407	52.5	Crassostrea gigas (Pacific oyster) (Crassostrea angulata)	NA	NA	NA
Blood	9726	c237543_g1_i1	3341	5.63703	0.828948	-1.05724	-0.335623	Uncharacterizedprotein	3341	56.33	Lottia gigantea (Giant owl limpet)	NA	NA	NA
Blood	9726	c232103_g1_i4	1545	8.71908	1.116	-0.280814	-0.601319	Uncharacterizedprotein	1545	61.7	Lottia gigantea (Giant owl limpet)	GO:0016021:: C:: integral component of membrane;; GO:0004930:: F:: G-protein coupled receptor activity;; GO:0030552:: F:: cAMP binding;; GO:0007186:: P:: G-protein coupled receptor signaling pathway	NA	NA
Blood	9726	c227559_g1_i6	2391	2.8808	-0.474738	0.34127	0.452286	Uncharacterizedprotein	2391	52.33	Lottia gigantea (Giant owl limpet)	NA	NA	NA
Blood	9726	c221552_g1_i3	2170	3.47241	1.40574	-1.30624	-0.458555	Uncharacterizedprotein	2170	48	Lottia gigantea (Giant owl limpet)	NA	NA	NA
Blood	9726	c231700_g3_i2	818	4.72449	0.407252	-0.906229	-0.207259	Uncharacterizedprotein	818	45.5	Lottia gigantea (Giant owl limpet)	NA	NA	NA
Blood	9726	c224680_g3_i2	697	-5.41011	-3.52354	4.58806	1.21704	Uncharacterizedprotein	697	71.33	Oreochromis niloticus (Nile tilapia) (Tilapia nilotica)	GO:0005488:: F:: binding;; GO:0016491:: F:: oxidoreductase activity	NA	NA
Blood	9726	c233635_g8_i1	874	-6.58708	-2.91612	0.916222	1.54375	Uncharacterizedprotein	874	71.63	Oreochromis niloticus (Nile tilapia) (Tilapia nilotica)	GO:0005488:: F:: binding;; GO:0016491:: F:: oxidoreductase activity	NA	NA
Blood	9726	c253963_g2_i3	3067	2.52467	-0.0712056	-0.392724	0.59662	Uncharacterizedprotein	3067	45	Crassostrea gigas (Pacific oyster) (Crassostrea angulata)	NA	NA	NA
Blood	9726	c248690_g2_i1	2505	2.76442	-0.898638	0.667117	0.265312	Uncharacterizedprotein	2505	49.25	Lottia gigantea (Giant owl limpet)	NA	NA	NA
Blood	9726	c243820_g1_i4	2331	2.54863	0.920875	-0.846883	-0.100027	Uncharacterizedprotein	2331	50.6	Lottia gigantea (Giant owl limpet)	NA	NA	NA
Blood	9726	c243842_g2_i2	1392	-3.71384	-1.07626	-0.0936805	0.285293	Uncharacterizedprotein	1392	39.33	Lottia gigantea (Giant owl limpet)	NA	NA	NA
Blood	9726	c225585_g1_i1	2266	4.71084	0.747027	-0.916584	-1.15116	Uncharacterizedprotein	2266	47.25	Lottia gigantea (Giant owl limpet)	NA	NA	NA
Blood	9726	c254105_g2_i1	622	-4.50161	0.210467	1.00851	0.258585	Uncharacterizedprotein	622	48.88	Lottia gigantea (Giant owl limpet)	NA	NA	NA
Blood	9726	c231516_g1_i1	2279	4.44915	0.56479	-0.181397	0.0420798	Uncharacterizedprotein	2279	67	Lottia gigantea (Giant owl limpet)	NA	NA	NA
Blood	9726	c237770_g3_i2	1032	3.49522	1.21039	-1.04476	-0.309273	Uncharacterizedprotein	1032	50	Lottia gigantea (Giant owl limpet)	NA	NA	NA
Blood	9726	c254775_g3_i2	574	-6.95427	0.726133	2.81373	0.566777	Uncharacterizedprotein	574	46	Crassostrea gigas (Pacific oyster) (Crassostrea angulata)	NA	NA	NA
Blood	9726	c240612_g6_i1	969	7.75273	1.71393	-0.955353	-0.289177	Uncharacterizedprotein	969	64.25	Crassostrea gigas (Pacific oyster) (Crassostrea angulata)	NA	NA	NA
Blood	9726	c240684_g1_i4	1123	-3.49068	-0.674865	3.04601	0.899349	Uncharacterizedprotein	1123	57.8	Lottia gigantea (Giant owl limpet)	GO:0005506:: F:: iron ion binding;; GO:0016706:: F:: oxidoreductase activity, acting on paired donors, with incorporation or reduction of molecular oxygen, 2-oxoglutarate as one donor, and incorporation of one atom each of oxygen into both donors;; GO:0031418:: F:: L-ascorbic acid binding;; GO:0055114:: P:: oxidation-reduction process	NA	NA
Blood	9726	c252020_g2_i1	6303	3.98195	0.573064	-0.77541	-0.29139	Uncharacterizedprotein	6303	43	Crassostrea gigas (Pacific oyster) (Crassostrea angulata)	GO:0043227:: C:: membrane-bounded organelle;; GO:0043229:: C:: intracellular organelle;; GO:0044444:: C:: cytoplasmic part;; GO:0003824:: F:: catalytic activity;; GO:0005488:: F:: binding;; GO:0044763:: P:: single-organism cellular process	NA	NA
Blood	9726	c226147_g7_i4	2033	3.5091	1.74315	-1.02098	0.142612	Uncharacterizedprotein	2033	55.6	Rhipicephalus pulchellus	NA	NA	NA
Blood	9726	c243253_g2_i2	1944	-3.37284	-2.04356	1.1107	2.0378	Uncharacterizedprotein	1944	37.4	Lottia gigantea (Giant owl limpet)	NA	NA	NA
Blood	9726	c232872_g1_i1	1505	7.33992	0.707203	-0.248241	-0.676315	Uncharacterizedprotein	1505	60.2	Lottia gigantea (Giant owl limpet)	NA	NA	NA
Blood	9726	c240070_g1_i1	1565	3.04562	0.668503	-1.56591	-0.355364	uncharacterizedconserved protein	1565	70	Crassostrea gigas (Pacific oyster) (Crassostrea angulata)	NA	NA	NA
Blood	9726	c242847_g2_i3	2492	4.4879	0.819462	-0.938121	-0.139164	unc93-likeprotein mfsd11	2492	65.4	Lottia gigantea (Giant owl limpet)	GO:0016772:: F:: transferase activity, transferring phosphorus-containing groups;; GO:0007165:: P:: signal transduction	NA	NA
Blood	9726	c248209_g2_i1	4304	3.21638	-0.00441428	0.366796	-0.126986	unc-93-likeprotein a	4304	48.45	Crassostrea gigas (Pacific oyster) (Crassostrea angulata)	GO:0016020:: C:: membrane	NA	NA
Blood	9726	c231918_g3_i7	1850	7.07867	1.4744	-1.56707	-1.52074	unc-93-likeprotein a	1850	64.3	Lottia gigantea (Giant owl limpet)	NA	NA	NA
Blood	9726	c254048_g2_i4	3726	3.98352	0.0441488	0.216672	-0.477156	unc-93-likeprotein a	3726	46.95	Crassostrea gigas (Pacific oyster) (Crassostrea angulata)	NA	NA	NA
Blood	9726	c252040_g1_i2	6603	3.32806	0.627684	0.34558	-1.0469	unc-93-likeprotein a	6603	47.45	Crassostrea gigas (Pacific oyster) (Crassostrea angulata)	NA	NA	NA
Blood	9726	c231918_g3_i4	2034	4.76947	0.937816	-1.1726	-0.973876	unc-93-likeprotein a	2034	65.4	Lottia gigantea (Giant owl limpet)	NA	NA	NA
Blood	9726	c222580_g1_i1	1348	2.89606	1.4267	-1.41343	-0.869601	ump-cmp kinase family	1348	74.7	Lottia gigantea (Giant owl limpet)	GO:0005634:: C:: nucleus;; GO:0005737:: C:: cytoplasm;; GO:0004017:: F:: adenylate kinase activity;; GO:0004127:: F:: cytidylate kinase activity;; GO:0004849:: F:: uridine kinase activity;; GO:0005524:: F:: ATP binding;; GO:0009041:: F:: uridylate kinase activity;; GO:0006221:: P:: pyrimidine nucleotide biosynthetic process;; GO:0046939:: P:: nucleotide phosphorylation	ec:2.7.4.3;; ec:2.7.4.14;; ec:2.7.1.48	Pyrimidine metabolism;; Drug metabolism - other enzymes;; Purine metabolism
Blood	9726	c222580_g1_i3	1695	3.40776	0.985477	-1.28626	-0.405522	ump-cmp kinase family	1695	74.7	Lottia gigantea (Giant owl limpet)	GO:0005634:: C:: nucleus;; GO:0005737:: C:: cytoplasm;; GO:0004017:: F:: adenylate kinase activity;; GO:0004127:: F:: cytidylate kinase activity;; GO:0004849:: F:: uridine kinase activity;; GO:0005524:: F:: ATP binding;; GO:0009041:: F:: uridylate kinase activity;; GO:0006221:: P:: pyrimidine nucleotide biosynthetic process;; GO:0046939:: P:: nucleotide phosphorylation	ec:2.7.4.3;; ec:2.7.4.14;; ec:2.7.1.48	Pyrimidine metabolism;; Drug metabolism - other enzymes;; Purine metabolism
Blood	9726	c251697_g2_i4	5845	4.12179	0.704571	-0.305349	-0.18987	uhrf1-bindingprotein 1-like protein	5845	53.65	Crassostrea gigas (Pacific oyster) (Crassostrea angulata)	NA	NA	NA
Blood	9726	c238492_g1_i5	643	-5.24696	-2.11343	3.18238	3.05603	ufm1-specificprotease 2	643	89.5	Crassostrea gigas (Pacific oyster) (Crassostrea angulata)	GO:0005634:: C:: nucleus;; GO:0005783:: C:: endoplasmic reticulum;; GO:0005515:: F:: protein binding;; GO:0016790:: F:: thiolester hydrolase activity;; GO:0071567:: F:: UFM1 hydrolase activity;; GO:0006508:: P:: proteolysis;; GO:0030520:: P:: intracellular estrogen receptor signaling pathway	NA	NA
Blood	9726	c245141_g2_i1	1672	4.839	2.09961	-2.18915	-1.12451	udp-xyloseand udp-n-acetylglucosamine transporter	1672	63.4	Danio rerio (Zebrafish) (Brachydanio rerio)	GO:0000139:: C:: Golgi membrane;; GO:0005462:: F:: UDP-N-acetylglucosamine transmembrane transporter activity;; GO:0005464:: F:: UDP-xylose transmembrane transporter activity;; GO:0015788:: P:: UDP-N-acetylglucosamine transport;; GO:0015790:: P:: UDP-xylose transport;; GO:0055085:: P:: transmembrane transport	NA	NA
Blood	9726	c192796_g1_i1	1598	7.41745	0.922508	-1.90437	-1.06923	udp-sugartransporter ust74c	1598	75.75	Crassostrea gigas (Pacific oyster) (Crassostrea angulata)	GO:0005739:: C:: mitochondrion;; GO:0016021:: C:: integral component of membrane;; GO:0044699:: P:: single-organism process	NA	NA
Blood	9726	c201291_g1_i3	556	-3.23075	-1.23089	0.98332	-0.197012	udp-n-acetylglucosaminetransferase subunit alg13-like protein	556	68.6	Branchiostoma floridae (Florida lancelet) (Amphioxus)	GO:0016740:: F:: transferase activity;; GO:0005975:: P:: carbohydrate metabolic process	NA	NA
Blood	9726	c211580_g1_i1	2393	4.82816	1.61672	-1.07862	-0.243459	udp-n-acetylglucosamine:alpha- -d-mannoside beta- -n-acetylglucosaminyltransferase ivb	2393	68.5	Lottia gigantea (Giant owl limpet)	GO:0000139:: C:: Golgi membrane;; GO:0008454:: F:: alpha-1,3-mannosylglycoprotein 4-beta-N-acetylglucosaminyltransferase activity;; GO:0006491:: P:: N-glycan processing;; GO:0018279:: P:: protein N-linked glycosylation via asparagine;; GO:0043687:: P:: post-translational protein modification	ec:2.4.1.145	N-Glycan biosynthesis;; Various types of N-glycan biosynthesis
Blood	9726	c230481_g1_i1	4834	5.12421	0.744419	-0.75123	-0.799184	udp-n-acetylglucosamine pyrophosphorylase	4834	63.95	Capitella teleta (Polychaete worm)	NA	NA	NA
Blood	9726	c230481_g1_i2	5542	4.42334	0.941361	-0.957097	-0.645779	udp-n-acetylglucosamine pyrophosphorylase	5542	72.95	Crassostrea gigas (Pacific oyster) (Crassostrea angulata)	NA	NA	NA
Blood	9726	c245231_g1_i2	2841	2.95737	0.535747	-0.447158	0.0926784	udp-glucosepyrophosphorylase short=udpgp short=ugpase	2841	83.8	Lottia gigantea (Giant owl limpet)	GO:0005634:: C:: nucleus;; GO:0005737:: C:: cytoplasm;; GO:0070062:: C:: extracellular exosome;; GO:0003983:: F:: UTP:glucose-1-phosphate uridylyltransferase activity;; GO:0046872:: F:: metal ion binding;; GO:0006011:: P:: UDP-glucose metabolic process	ec:2.7.7.9;; ec:2.7.7.64	Pentose and glucuronate interconversions;; Ascorbate and aldarate metabolism;; Amino sugar and nucleotide sugar metabolism;; Galactose metabolism;; Starch and sucrose metabolism
Blood	9726	c246858_g3_i1	4704	3.23978	1.14005	-0.911622	-0.309147	udp-glucoseceramide glucosyltransferase	4704	62.5	Capitella teleta (Polychaete worm)	GO:0016020:: C:: membrane;; GO:0016740:: F:: transferase activity;; GO:0006687:: P:: glycosphingolipid metabolic process	NA	NA
Blood	9726	c218131_g1_i1	2560	8.16609	1.35171	-1.68591	-0.47464	udp-galactosetranslocator-like protein	2560	71.35	Crassostrea gigas (Pacific oyster) (Crassostrea angulata)	GO:0000139:: C:: Golgi membrane;; GO:0016021:: C:: integral component of membrane;; GO:0005338:: F:: nucleotide-sugar transmembrane transporter activity;; GO:0005351:: F:: sugar:proton symporter activity;; GO:0008643:: P:: carbohydrate transport;; GO:0015780:: P:: nucleotide-sugar transport;; GO:0015992:: P:: proton transport;; GO:1901679:: P:: nucleotide transmembrane transport	NA	NA
Blood	9726	c250398_g1_i1	6147	2.69185	0.603497	-0.536867	-0.0125902	udp- c:alpha-6-d-mannosidebeta- -n-acetylglucosaminyltransferase ii	6147	65.85	Lottia gigantea (Giant owl limpet)	GO:0005797:: C:: Golgi medial cisterna;; GO:0016021:: C:: integral component of membrane;; GO:0008455:: F:: alpha-1,6-mannosylglycoprotein 2-beta-N-acetylglucosaminyltransferase activity;; GO:0006487:: P:: protein N-linked glycosylation;; GO:0009312:: P:: oligosaccharide biosynthetic process	ec:2.4.1.143	N-Glycan biosynthesis;; Various types of N-glycan biosynthesis
Blood	9726	c186017_g1_i2	950	3.02839	0.135926	-0.652007	0.0980323	ubxdomain-containing protein 8	950	76.95	Lottia gigantea (Giant owl limpet)	GO:0005811:: C:: lipid particle;; GO:0034098:: C:: Cdc48p-Npl4p-Ufd1p AAA ATPase complex;; GO:0031625:: F:: ubiquitin protein ligase binding;; GO:0035473:: F:: lipase binding;; GO:0043130:: F:: ubiquitin binding;; GO:0055102:: F:: lipase inhibitor activity;; GO:0034389:: P:: lipid particle organization;; GO:0043086:: P:: negative regulation of catalytic activity	NA	NA
Blood	9726	c244310_g2_i3	4167	3.34913	0.622115	-0.872274	-0.429367	ubiquitin-proteinligase e3c	4167	65.45	Crassostrea gigas (Pacific oyster) (Crassostrea angulata)	GO:0044424:: C:: intracellular part;; GO:0003824:: F:: catalytic activity;; GO:0016567:: P:: protein ubiquitination	NA	NA
Blood	9726	c244699_g3_i1	3518	3.47074	0.689498	-0.31494	0.315194	ubiquitin-proteinligase e3b	3518	71.8	Lottia gigantea (Giant owl limpet)	GO:0004842:: F:: ubiquitin-protein transferase activity;; GO:0016874:: F:: ligase activity;; GO:0016567:: P:: protein ubiquitination	NA	NA
Blood	9726	c249001_g1_i1	4629	3.17059	0.873102	-0.947996	-0.495528	ubiquitin-proteinligase e3a	4629	69.15	Lottia gigantea (Giant owl limpet)	GO:0005634:: C:: nucleus;; GO:0005737:: C:: cytoplasm;; GO:0004842:: F:: ubiquitin-protein transferase activity;; GO:0016874:: F:: ligase activity;; GO:0030521:: P:: androgen receptor signaling pathway;; GO:0042787:: P:: protein ubiquitination involved in ubiquitin-dependent protein catabolic process;; GO:0044702:: P:: single organism reproductive process	NA	NA
Blood	9726	c250635_g2_i2	6126	3.00065	0.664446	-0.753107	0.00728917	ubiquitinprotein ligase e3 component n-recognin 2	6126	62.05	Lottia gigantea (Giant owl limpet)	GO:0044464:: C:: cell part;; GO:0003824:: F:: catalytic activity;; GO:0043169:: F:: cation binding;; GO:0016567:: P:: protein ubiquitination;; GO:0030163:: P:: protein catabolic process;; GO:0044699:: P:: single-organism process	NA	NA
Blood	9726	c143733_g1_i1	636	-2.83407	-3.35505	0.910111	0.521364	ubiquitindomain-containing protein ubfd1	636	88.2	Crassostrea gigas (Pacific oyster) (Crassostrea angulata)	GO:0044822:: F:: poly(A) RNA binding	NA	NA
Blood	9726	c231858_g1_i1	1772	3.35575	1.71462	-1.79432	-0.739644	ubiquitindomain-containing protein 2	1772	77.65	Lottia gigantea (Giant owl limpet)	NA	NA	NA
Blood	9726	c247502_g1_i1	3912	3.57349	0.0681042	-0.462251	0.651926	ubiquitinconjugation factor e4 a	3912	60.65	Lottia gigantea (Giant owl limpet)	GO:0044424:: C:: intracellular part;; GO:0004842:: F:: ubiquitin-protein transferase activity;; GO:0016567:: P:: protein ubiquitination	NA	NA
Blood	9726	c240593_g4_i1	1393	3.49835	1.42088	-1.48269	-0.414113	ubiquitin-conjugatingenzyme e2-22 kda	1393	78.4	Acyrthosiphon pisum (Pea aphid)	GO:0016881:: F:: acid-amino acid ligase activity;; GO:0008152:: P:: metabolic process	NA	NA
Blood	9726	c215427_g1_i1	1712	2.92196	1.30186	-1.73502	-0.656235	ubiquitin-conjugatingenzyme e2-17 kda	1712	75.25	Crassostrea gigas (Pacific oyster) (Crassostrea angulata)	GO:0000166:: F:: nucleotide binding;; GO:0005515:: F:: protein binding;; GO:0016874:: F:: ligase activity;; GO:0061631:: F:: ubiquitin conjugating enzyme activity;; GO:0035519:: P:: protein K29-linked ubiquitination;; GO:0044314:: P:: protein K27-linked ubiquitination;; GO:0070534:: P:: protein K63-linked ubiquitination;; GO:0070936:: P:: protein K48-linked ubiquitination;; GO:0070979:: P:: prote…	NA	NA
Blood	9726	c240414_g2_i2	2059	2.96195	0.913996	-1.38026	-0.420408	ubiquitin-conjugatingenzyme e2 q2	2059	59.6	Lottia gigantea (Giant owl limpet)	GO:0016881:: F:: acid-amino acid ligase activity;; GO:0008152:: P:: metabolic process	NA	NA
Blood	9726	c209061_g1_i2	1052	3.23978	1.03048	-1.71991	-0.313865	ubiquitin-conjugatingenzyme e2 j2	1052	74.5	Lottia gigantea (Giant owl limpet)	GO:0005783:: C:: endoplasmic reticulum;; GO:0016881:: F:: acid-amino acid ligase activity;; GO:0031625:: F:: ubiquitin protein ligase binding;; GO:0061630:: F:: ubiquitin protein ligase activity;; GO:0000209:: P:: protein polyubiquitination;; GO:0030433:: P:: ER-associated ubiquitin-dependent protein catabolic process	NA	NA
Blood	9726	c211214_g1_i1	2558	2.68925	1.36653	-1.53298	-1.01186	ubiquitin-conjugatingenzyme e2 h	2558	87.8	Capitella teleta (Polychaete worm)	GO:0004842:: F:: ubiquitin-protein transferase activity;; GO:0016881:: F:: acid-amino acid ligase activity;; GO:0070936:: P:: protein K48-linked ubiquitination;; GO:0070979:: P:: protein K11-linked ubiquitination	NA	NA
Blood	9726	c220191_g1_i1	2454	3.86461	1.73986	-1.53307	-1.69208	ubiquitin-conjugatingenzyme e2 h	2454	87.6	Capitella teleta (Polychaete worm)	GO:0004842:: F:: ubiquitin-protein transferase activity;; GO:0016881:: F:: acid-amino acid ligase activity;; GO:0070936:: P:: protein K48-linked ubiquitination;; GO:0070979:: P:: protein K11-linked ubiquitination	NA	NA
Blood	9726	c237092_g2_i2	2696	4.98271	1.69485	-1.56395	-0.556147	ubiquitin-conjugating enzyme protein	2696	78.35	Crassostrea gigas (Pacific oyster) (Crassostrea angulata)	NA	NA	NA
Blood	9726	c233755_g2_i1	1764	-3.27002	0.0336448	-1.11599	-0.787543	ubiquitincarboxyl-terminal hydrolase 48	1764	56.7	Crassostrea gigas (Pacific oyster) (Crassostrea angulata)	GO:0044424:: C:: intracellular part;; GO:0045121:: C:: membrane raft;; GO:0045211:: C:: postsynaptic membrane;; GO:0016787:: F:: hydrolase activity;; GO:0008152:: P:: metabolic process	NA	NA
Blood	9726	c206631_g1_i1	3147	2.37223	0.533837	-0.729662	0.350361	ubiquitincarboxyl-terminal hydrolase	3147	63.35	Crassostrea gigas (Pacific oyster) (Crassostrea angulata)	GO:0005737:: C:: cytoplasm;; GO:0043231:: C:: intracellular membrane-bounded organelle;; GO:0005515:: F:: protein binding;; GO:0008234:: F:: cysteine-type peptidase activity;; GO:0036459:: F:: ubiquitinyl hydrolase activity;; GO:0006974:: P:: cellular response to DNA damage stimulus;; GO:0044267:: P:: cellular protein metabolic process;; GO:0044763:: P:: single-organism cellular process;; GO:0050…	NA	NA
Blood	9726	c253715_g1_i5	7710	3.53048	0.597244	-0.569694	0.12511	ubiquitincarboxyl-terminal hydrolase	7710	66.45	Lottia gigantea (Giant owl limpet)	GO:0044424:: C:: intracellular part;; GO:0008234:: F:: cysteine-type peptidase activity;; GO:0036459:: F:: ubiquitinyl hydrolase activity;; GO:0006511:: P:: ubiquitin-dependent protein catabolic process;; GO:0016579:: P:: protein deubiquitination;; GO:0050794:: P:: regulation of cellular process	NA	NA
Blood	9726	c242347_g1_i1	5755	6.35014	1.47113	-1.03165	-0.771974	ubiquitincarboxyl-terminal hydrolase	5755	66.8	Crassostrea gigas (Pacific oyster) (Crassostrea angulata)	GO:0005737:: C:: cytoplasm;; GO:0003676:: F:: nucleic acid binding;; GO:0004843:: F:: ubiquitin-specific protease activity;; GO:0005509:: F:: calcium ion binding;; GO:0006511:: P:: ubiquitin-dependent protein catabolic process;; GO:0031323:: P:: regulation of cellular metabolic process;; GO:0060255:: P:: regulation of macromolecule metabolic process;; GO:0080090:: P:: regulation of primary metabo…	NA	NA
Blood	9726	c234532_g3_i3	8004	4.02264	0.532021	0.134425	0.0285722	ubiquitincarboxyl-terminal hydrolase	8004	67.1	Lottia gigantea (Giant owl limpet)	GO:0008234:: F:: cysteine-type peptidase activity;; GO:0036459:: F:: ubiquitinyl hydrolase activity;; GO:0006511:: P:: ubiquitin-dependent protein catabolic process	NA	NA
Blood	9726	c233923_g1_i1	2501	2.67644	0.473272	-0.879952	0.0543459	ubiquitincarboxyl-terminal hydrolase	2501	51.6	Capitella teleta (Polychaete worm)	GO:0005739:: C:: mitochondrion;; GO:0016020:: C:: membrane;; GO:0008234:: F:: cysteine-type peptidase activity;; GO:0036459:: F:: ubiquitinyl hydrolase activity;; GO:0006508:: P:: proteolysis;; GO:0007005:: P:: mitochondrion organization;; GO:0044248:: P:: cellular catabolic process;; GO:0044267:: P:: cellular protein metabolic process;; GO:1902589:: P:: single-organism organelle organization	NA	NA
Blood	9726	c253715_g2_i1	4321	3.57146	-0.13167	-0.17642	0.597293	ubiquitincarboxyl-terminal hydrolase	4321	74.95	Lottia gigantea (Giant owl limpet)	GO:0005634:: C:: nucleus;; GO:0005737:: C:: cytoplasm;; GO:0004197:: F:: cysteine-type endopeptidase activity;; GO:0004843:: F:: ubiquitin-specific protease activity;; GO:0016579:: P:: protein deubiquitination;; GO:0043161:: P:: proteasome-mediated ubiquitin-dependent protein catabolic process;; GO:0061136:: P:: regulation of proteasomal protein catabolic process	NA	NA
Blood	9726	c223069_g1_i3	5123	2.9994	1.18508	-1.41834	-0.400725	ubiquitincarboxyl-terminal hydrolase	5123	52.1	Crassostrea gigas (Pacific oyster) (Crassostrea angulata)	GO:0036459:: F:: ubiquitinyl hydrolase activity;; GO:0006508:: P:: proteolysis;; GO:0044267:: P:: cellular protein metabolic process	NA	NA
Blood	9726	c248422_g1_i1	2113	4.18306	0.6423	-0.841536	-0.242103	ubiquitincarboxyl-terminal hydrolase	2113	49.1	Lottia gigantea (Giant owl limpet)	GO:0005737:: C:: cytoplasm;; GO:0016787:: F:: hydrolase activity;; GO:0044267:: P:: cellular protein metabolic process	NA	NA
Blood	9726	c229423_g1_i1	2420	4.68765	1.35656	-1.22402	-0.262358	ubiquitincarboxyl-terminal hydrolase	2420	54.95	Crassostrea gigas (Pacific oyster) (Crassostrea angulata)	GO:0005739:: C:: mitochondrion;; GO:0016020:: C:: membrane;; GO:0008234:: F:: cysteine-type peptidase activity;; GO:0036459:: F:: ubiquitinyl hydrolase activity;; GO:0006508:: P:: proteolysis;; GO:0007005:: P:: mitochondrion organization;; GO:0044248:: P:: cellular catabolic process;; GO:0044267:: P:: cellular protein metabolic process;; GO:1902589:: P:: single-organism organelle organization	NA	NA
Blood	9726	c247909_g3_i3	4179	7.86769	0.910233	-0.0599865	-0.220726	ubiquitincarboxyl-terminal hydrolase	4179	67	Crassostrea gigas (Pacific oyster) (Crassostrea angulata)	GO:0005737:: C:: cytoplasm;; GO:0003676:: F:: nucleic acid binding;; GO:0004843:: F:: ubiquitin-specific protease activity;; GO:0005509:: F:: calcium ion binding;; GO:0006511:: P:: ubiquitin-dependent protein catabolic process;; GO:0031323:: P:: regulation of cellular metabolic process;; GO:0060255:: P:: regulation of macromolecule metabolic process;; GO:0080090:: P:: regulation of primary metabo…	NA	NA
Blood	9726	c236864_g1_i1	4223	3.34972	1.14512	-1.44795	0.048716	ubiquitincarboxyl-terminal hydrolase	4223	64.15	Crassostrea gigas (Pacific oyster) (Crassostrea angulata)	GO:0005813:: C:: centrosome;; GO:0004197:: F:: cysteine-type endopeptidase activity;; GO:0004843:: F:: ubiquitin-specific protease activity;; GO:0046872:: F:: metal ion binding;; GO:0006511:: P:: ubiquitin-dependent protein catabolic process;; GO:0008277:: P:: regulation of G-protein coupled receptor protein signaling pathway;; GO:0021551:: P:: central nervous system morphogenesis;; GO:0070536:: …	NA	NA
Blood	9726	c252994_g1_i1	5530	4.1522	0.449659	-0.74991	0.0192098	ubiquitincarboxyl-terminal hydrolase	5530	60.3	Branchiostoma floridae (Florida lancelet) (Amphioxus)	GO:0008234:: F:: cysteine-type peptidase activity;; GO:0006508:: P:: proteolysis;; GO:0044267:: P:: cellular protein metabolic process;; GO:0050794:: P:: regulation of cellular process	NA	NA
Blood	9726	c234532_g3_i2	7605	3.21632	0.199429	0.0105647	-0.0329703	ubiquitincarboxyl-terminal hydrolase	7605	67.8	Lottia gigantea (Giant owl limpet)	GO:0008234:: F:: cysteine-type peptidase activity;; GO:0036459:: F:: ubiquitinyl hydrolase activity;; GO:0006511:: P:: ubiquitin-dependent protein catabolic process	NA	NA
Blood	9726	c237212_g1_i2	4619	3.16179	0.745184	-1.05718	0.0627833	ubiquitincarboxyl-terminal hydrolase	4619	61.1	Crassostrea gigas (Pacific oyster) (Crassostrea angulata)	GO:0008234:: F:: cysteine-type peptidase activity;; GO:0036459:: F:: ubiquitinyl hydrolase activity;; GO:0006508:: P:: proteolysis;; GO:0044267:: P:: cellular protein metabolic process	NA	NA
Blood	9726	c233363_g1_i3	4065	2.80829	0.69877	-1.00986	0.43287	ubiquitincarboxyl-terminal hydrolase	4065	57	Lottia gigantea (Giant owl limpet)	GO:0005737:: C:: cytoplasm;; GO:0004843:: F:: ubiquitin-specific protease activity;; GO:0032183:: F:: SUMO binding;; GO:0006508:: P:: proteolysis;; GO:0070536:: P:: protein K63-linked deubiquitination;; GO:0071108:: P:: protein K48-linked deubiquitination	NA	NA
Blood	9726	c232045_g1_i1	4132	3.50826	0.833412	-1.40619	-0.420155	ubiquitincarboxyl-terminal hydrolase	4132	66.75	Crassostrea gigas (Pacific oyster) (Crassostrea angulata)	GO:0005737:: C:: cytoplasm;; GO:0005813:: C:: centrosome;; GO:0004197:: F:: cysteine-type endopeptidase activity;; GO:0004843:: F:: ubiquitin-specific protease activity;; GO:0046872:: F:: metal ion binding;; GO:0006511:: P:: ubiquitin-dependent protein catabolic process;; GO:0008277:: P:: regulation of G-protein coupled receptor protein signaling pathway;; GO:0021551:: P:: central nervous system …	NA	NA
Blood	9726	c251657_g1_i3	8414	3.21321	0.422396	-0.518305	0.0398219	ubiquitincarboxyl-terminal hydrolase	8414	78.7	Lottia gigantea (Giant owl limpet)	GO:0008234:: F:: cysteine-type peptidase activity;; GO:0036459:: F:: ubiquitinyl hydrolase activity;; GO:0006511:: P:: ubiquitin-dependent protein catabolic process	NA	NA
Blood	9726	c220074_g1_i2	2418	2.82121	0.421782	-0.672781	-0.0789606	ubiquitincarboxyl-terminal hydrolase	2418	69.7	Lottia gigantea (Giant owl limpet)	GO:0008234:: F:: cysteine-type peptidase activity;; GO:0008270:: F:: zinc ion binding;; GO:0036459:: F:: ubiquitinyl hydrolase activity;; GO:0006511:: P:: ubiquitin-dependent protein catabolic process;; GO:0044763:: P:: single-organism cellular process	NA	NA
Blood	9726	c247771_g1_i1	1997	3.12046	-0.538192	-0.320765	0.0690913	ubiquitincarboxyl-terminal hydrolase	1997	67.05	Lottia gigantea (Giant owl limpet)	GO:0005768:: C:: endosome;; GO:0019898:: C:: extrinsic component of membrane;; GO:0008234:: F:: cysteine-type peptidase activity;; GO:0036459:: F:: ubiquitinyl hydrolase activity;; GO:0006511:: P:: ubiquitin-dependent protein catabolic process;; GO:0016579:: P:: protein deubiquitination;; GO:0044763:: P:: single-organism cellular process;; GO:0050794:: P:: regulation of cellular process	NA	NA
Blood	9726	c234532_g3_i7	8589	7.49103	0.922806	-0.25969	-0.124462	ubiquitincarboxyl-terminal hydrolase	8589	65.3	Lottia gigantea (Giant owl limpet)	GO:0008234:: F:: cysteine-type peptidase activity;; GO:0036459:: F:: ubiquitinyl hydrolase activity;; GO:0006511:: P:: ubiquitin-dependent protein catabolic process	NA	NA
Blood	9726	c226616_g1_i4	1982	3.09817	1.60862	-2.01553	-0.804461	ubiquitin-associatedprotein 2	1982	56.55	Lottia gigantea (Giant owl limpet)	NA	NA	NA
Blood	9726	c237610_g2_i2	2490	4.98271	0.610451	-1.1784	-0.698714	ubiquitin-associatedprotein 1	2490	54.4	Lottia gigantea (Giant owl limpet)	NA	NA	NA
Blood	9726	c245509_g3_i8	2683	3.97038	0.313923	0.72265	0.0877663	ubiquitin-activatingenzyme e1 domain-containing protein 1	2683	84.6	Crassostrea gigas (Pacific oyster) (Crassostrea angulata)	GO:0005634:: C:: nucleus;; GO:0005829:: C:: cytosol;; GO:0005524:: F:: ATP binding;; GO:0046872:: F:: metal ion binding;; GO:0071566:: F:: UFM1 activating enzyme activity;; GO:0034976:: P:: response to endoplasmic reticulum stress;; GO:0071569:: P:: protein ufmylation	NA	NA
Blood	9726	c237225_g2_i4	1565	-2.77317	-0.513842	0.059306	-1.18103	ubiquitin ribosomalprotein s27a fusion protein	1565	77.6	Crassostrea gigas (Pacific oyster) (Crassostrea angulata)	GO:0015935:: C:: small ribosomal subunit	NA	NA
Blood	9726	c237225_g2_i1	2735	-4.14623	-1.34397	1.25794	0.10096	ubiquitin ribosomalprotein s27a fusion protein	2735	68.6	Crassostrea gigas (Pacific oyster) (Crassostrea angulata)	GO:0005840:: C:: ribosome	NA	NA
Blood	9726	c237225_g2_i8	1644	-2.6772	-0.393307	0.256084	-1.14534	ubiquitin ribosomalprotein s27a fusion protein	1644	77.6	Crassostrea gigas (Pacific oyster) (Crassostrea angulata)	GO:0015935:: C:: small ribosomal subunit	NA	NA
Blood	9726	c208974_g1_i2	2289	3.60967	1.05559	-1.53971	-0.777115	ubiquitin carboxyl-terminal hydrolase cyld	2289	54.8	Crassostrea gigas (Pacific oyster) (Crassostrea angulata)	GO:0043229:: C:: intracellular organelle;; GO:0036459:: F:: ubiquitinyl hydrolase activity;; GO:0044267:: P:: cellular protein metabolic process;; GO:0050794:: P:: regulation of cellular process	NA	NA
Blood	9726	c208974_g1_i1	3441	2.77868	0.519108	-0.88772	-0.275799	ubiquitin carboxyl-terminal hydrolase cyld	3441	66.3	Crassostrea gigas (Pacific oyster) (Crassostrea angulata)	GO:0043229:: C:: intracellular organelle;; GO:0004843:: F:: ubiquitin-specific protease activity;; GO:0006979:: P:: response to oxidative stress;; GO:0008340:: P:: determination of adult lifespan;; GO:0016579:: P:: protein deubiquitination;; GO:0031098:: P:: stress-activated protein kinase signaling cascade;; GO:0042742:: P:: defense response to bacterium;; GO:0055090:: P:: acylglycerol homeostas…	NA	NA
Blood	9726	c176449_g2_i2	714	-3.01096	-3.16666	1.65097	0.162871	ubiquinonebiosynthesis protein mitochondrial	714	65.9	Lottia gigantea (Giant owl limpet)	GO:0005524:: F:: ATP binding;; GO:0006744:: P:: ubiquinone biosynthetic process	NA	NA
Blood	9726	c225722_g1_i2	873	-2.84344	-1.76231	1.83123	1.37281	ubiquinone oxidoreductase	873	53.13	Helobdella robusta (Californian leech)	NA	NA	NA
Blood	9726	c214879_g1_i2	710	-2.29245	-1.45847	2.12411	0.698337	ubiquinone dehydrogenase	710	67.3	Bombyx mori (Silk moth)	NA	NA	NA
Blood	9726	c213945_g1_i1	936	-2.76135	0.263415	0.125615	-0.453511	u7snrna-associated sm-like protein lsm11	936	50.1	Crassostrea gigas (Pacific oyster) (Crassostrea angulata)	NA	NA	NA
Blood	9726	c239779_g1_i1	2631	2.80309	0.724835	-0.845419	-0.479769	u4 u6small nuclear ribonucleoprotein prp3	2631	68.15	Lottia gigantea (Giant owl limpet)	GO:0030529:: C:: ribonucleoprotein complex;; GO:0044428:: C:: nuclear part;; GO:0005488:: F:: binding;; GO:0006397:: P:: mRNA processing	NA	NA
Blood	9726	c237938_g3_i4	1042	-3.88074	-1.98889	2.89538	-0.0918973	u3 small nucleolar rna-associated protein 21	1042	65.6	Lottia gigantea (Giant owl limpet)	GO:0005730:: C:: nucleolus;; GO:0030684:: C:: preribosome;; GO:0016740:: F:: transferase activity;; GO:0044238:: P:: primary metabolic process;; GO:0044260:: P:: cellular macromolecule metabolic process;; GO:0044699:: P:: single-organism process;; GO:0071840:: P:: cellular component organization or biogenesis	NA	NA
Blood	9726	c235592_g2_i1	2814	2.65813	0.423614	-0.540467	-0.317006	u2snrnp-associated surp motif-containing protein	2814	68.1	Crassostrea gigas (Pacific oyster) (Crassostrea angulata)	GO:0016020:: C:: membrane;; GO:0003723:: F:: RNA binding	NA	NA
Blood	9726	c231364_g1_i8	752	-4.52656	-3.04968	2.50544	1.19358	u2small nuclear rna auxiliary factor 1	752	96.95	Branchiostoma floridae (Florida lancelet) (Amphioxus)	GO:0016607:: C:: nuclear speck;; GO:0000166:: F:: nucleotide binding;; GO:0003723:: F:: RNA binding;; GO:0046872:: F:: metal ion binding;; GO:0050733:: F:: RS domain binding	NA	NA
Blood	9726	c198707_g3_i1	1089	-2.66406	-1.27499	2.28592	0.412552	u2small nuclear ribonucleoprotein b	1089	95.55	Lottia gigantea (Giant owl limpet)	GO:0019013:: C:: viral nucleocapsid;; GO:0030529:: C:: ribonucleoprotein complex;; GO:0000166:: F:: nucleotide binding;; GO:0017069:: F:: snRNA binding;; GO:0000398:: P:: mRNA splicing, via spliceosome	NA	NA
Blood	9726	c249988_g2_i3	1290	2.61862	1.2783	-0.451913	-0.202992	u1small nuclear ribonucleoprotein 70 kda	1290	71.3	Ostrea edulis (Native oyster) (European flat oyster)	GO:0097159:: F:: organic cyclic compound binding;; GO:1901363:: F:: heterocyclic compound binding	NA	NA
Blood	9726	c248795_g1_i1	2397	2.87865	0.337824	-1.11786	-0.271929	tyrosyl- cytoplasmic	2397	83.05	Capitella teleta (Polychaete worm)	GO:0005615:: C:: extracellular space;; GO:0005634:: C:: nucleus;; GO:0005829:: C:: cytosol;; GO:0000049:: F:: tRNA binding;; GO:0004822:: F:: isoleucine-tRNA ligase activity;; GO:0004831:: F:: tyrosine-tRNA ligase activity;; GO:0004871:: F:: signal transducer activity;; GO:0005153:: F:: interleukin-8 receptor binding;; GO:0005524:: F:: ATP binding;; GO:0044822:: F:: poly(A) RNA binding;; GO:00064…	ec:6.1.1.1;; ec:6.1.1.5	Aminoacyl-tRNA biosynthesis
Blood	9726	c231485_g2_i1	5013	3.23979	0.832475	-1.24295	-0.386763	tyrosine-proteinphosphatase non-receptor type 9	5013	63.65	Lottia gigantea (Giant owl limpet)	GO:0004725:: F:: protein tyrosine phosphatase activity;; GO:0035335:: P:: peptidyl-tyrosine dephosphorylation	ec:3.1.3.41;; ec:3.1.3.16	T cell receptor signaling pathway;; Aminobenzoate degradation
Blood	9726	c247439_g2_i2	6056	2.85334	0.428468	-0.598471	0.105977	tyrosine-proteinphosphatase non-receptor type 23	6056	48.95	Crassostrea gigas (Pacific oyster) (Crassostrea angulata)	GO:0004725:: F:: protein tyrosine phosphatase activity;; GO:0030334:: P:: regulation of cell migration;; GO:0035335:: P:: peptidyl-tyrosine dephosphorylation;; GO:0043162:: P:: ubiquitin-dependent protein catabolic process via the multivesicular body sorting pathway;; GO:0060271:: P:: cilium morphogenesis	ec:3.1.3.41;; ec:3.1.3.16	T cell receptor signaling pathway;; Aminobenzoate degradation
Blood	9726	c248083_g1_i4	4372	3.67563	0.421646	-0.607175	0.196684	tyrosine-proteinphosphatase non-receptor type 23	4372	46.95	Crassostrea gigas (Pacific oyster) (Crassostrea angulata)	GO:0004725:: F:: protein tyrosine phosphatase activity;; GO:0030334:: P:: regulation of cell migration;; GO:0035335:: P:: peptidyl-tyrosine dephosphorylation;; GO:0043162:: P:: ubiquitin-dependent protein catabolic process via the multivesicular body sorting pathway;; GO:0060271:: P:: cilium morphogenesis	ec:3.1.3.41;; ec:3.1.3.16	T cell receptor signaling pathway;; Aminobenzoate degradation
Blood	9726	c237579_g2_i3	4261	2.83186	0.411417	-0.659162	-0.0197599	tyrosine-proteinphosphatase non-receptor type 14	4261	54	Crassostrea gigas (Pacific oyster) (Crassostrea angulata)	GO:0004725:: F:: protein tyrosine phosphatase activity;; GO:0035335:: P:: peptidyl-tyrosine dephosphorylation	ec:3.1.3.41;; ec:3.1.3.16	T cell receptor signaling pathway;; Aminobenzoate degradation
Blood	9726	c223409_g1_i2	4971	2.53834	0.821481	0.122462	0.687914	tyrosine-proteinphosphatase non-receptor type 13 isoform 1	4971	50.05	Crassostrea gigas (Pacific oyster) (Crassostrea angulata)	GO:0044464:: C:: cell part;; GO:0003824:: F:: catalytic activity	NA	NA
Blood	9726	c223409_g1_i1	4944	2.50673	0.129638	0.284891	0.690771	tyrosine-proteinphosphatase non-receptor type 13	4944	49.65	Crassostrea gigas (Pacific oyster) (Crassostrea angulata)	GO:0044464:: C:: cell part;; GO:0003824:: F:: catalytic activity	NA	NA
Blood	9726	c223409_g1_i3	4813	2.82244	0.800974	0.193574	0.754733	tyrosine-proteinphosphatase non-receptor type 13	4813	56.55	Crassostrea gigas (Pacific oyster) (Crassostrea angulata)	GO:0044464:: C:: cell part;; GO:0016787:: F:: hydrolase activity	NA	NA
Blood	9726	c229610_g4_i6	1390	2.86508	1.29976	-1.32766	-0.256843	tyrosine-proteinphosphatase non-receptor type	1390	73.45	Lottia gigantea (Giant owl limpet)	GO:0005769:: C:: early endosome;; GO:0005783:: C:: endoplasmic reticulum;; GO:0005829:: C:: cytosol;; GO:0005886:: C:: plasma membrane;; GO:0031225:: C:: anchored component of membrane;; GO:0031410:: C:: cytoplasmic vesicle;; GO:0097443:: C:: sorting endosome;; GO:0004725:: F:: protein tyrosine phosphatase activity;; GO:0005158:: F:: insulin receptor binding;; GO:0008270:: F:: zinc ion binding;; …	ec:3.1.3.41;; ec:3.1.3.16	T cell receptor signaling pathway;; Aminobenzoate degradation
Blood	9726	c244250_g4_i2	3048	2.47941	0.935044	-1.02217	-0.283288	tyrosine-proteinphosphatase non-receptor type	3048	76.25	Crassostrea gigas (Pacific oyster) (Crassostrea angulata)	GO:0004725:: F:: protein tyrosine phosphatase activity;; GO:0050254:: F:: rhodopsin kinase activity;; GO:0006468:: P:: protein phosphorylation;; GO:0035335:: P:: peptidyl-tyrosine dephosphorylation	ec:3.1.3.41;; ec:3.1.3.16	T cell receptor signaling pathway;; Aminobenzoate degradation
Blood	9726	c246297_g5_i4	1273	2.73095	1.62925	-1.38911	-0.355239	tyrosine-proteinphosphatase non-receptor type	1273	70.55	Lottia gigantea (Giant owl limpet)	GO:0005769:: C:: early endosome;; GO:0005783:: C:: endoplasmic reticulum;; GO:0005829:: C:: cytosol;; GO:0005886:: C:: plasma membrane;; GO:0031225:: C:: anchored component of membrane;; GO:0031410:: C:: cytoplasmic vesicle;; GO:0097443:: C:: sorting endosome;; GO:0004725:: F:: protein tyrosine phosphatase activity;; GO:0005158:: F:: insulin receptor binding;; GO:0008270:: F:: zinc ion binding;; …	ec:3.1.3.41;; ec:3.1.3.16	T cell receptor signaling pathway;; Aminobenzoate degradation
Blood	9726	c242342_g2_i1	4253	3.41733	0.73074	-0.672781	0.178023	tyrosine-proteinphosphatase lar	4253	39.8	Crassostrea gigas (Pacific oyster) (Crassostrea angulata)	GO:0044464:: C:: cell part;; GO:0007166:: P:: cell surface receptor signaling pathway;; GO:0034097:: P:: response to cytokine;; GO:0048518:: P:: positive regulation of biological process	NA	NA
Blood	9726	c248587_g2_i1	2758	5.81111	1.27122	-1.51967	-0.748966	tyrosine-proteinphosphatase lar	2758	40.6	Crassostrea gigas (Pacific oyster) (Crassostrea angulata)	NA	NA	NA
Blood	9726	c248587_g2_i5	1388	5.4405	-0.0720547	-0.364631	-0.333197	tyrosine-proteinphosphatase lar	1388	44.33	Crassostrea gigas (Pacific oyster) (Crassostrea angulata)	NA	NA	NA
Blood	9726	c248587_g2_i4	1391	2.97478	0.269499	-0.53759	-0.21625	tyrosine-proteinphosphatase lar	1391	40.75	Crassostrea gigas (Pacific oyster) (Crassostrea angulata)	NA	NA	NA
Blood	9726	c250362_g1_i8	3804	5.25306	1.06354	-0.467164	0.140191	tyrosine-proteinphosphatase 99a	3804	52.05	Lottia gigantea (Giant owl limpet)	GO:0016787:: F:: hydrolase activity;; GO:0006796:: P:: phosphate-containing compound metabolic process	NA	NA
Blood	9726	c253410_g1_i1	4241	5.23438	0.546237	-0.666834	0.404486	tyrosine-proteinphosphatase 10d	4241	39	Crassostrea gigas (Pacific oyster) (Crassostrea angulata)	NA	NA	NA
Blood	9726	c253423_g1_i1	2558	5.61461	-0.0371451	-0.181699	0.0290085	tyrosine-proteinphosphatase 10d	2558	56.1	Crassostrea gigas (Pacific oyster) (Crassostrea angulata)	GO:0016787:: F:: hydrolase activity	NA	NA
Blood	9726	c252029_g5_i2	2157	3.58289	-0.542239	-0.0384088	1.22384	tyrosine-proteinphosphatase 10d	2157	48	Trichinella spiralis (Trichina worm)	NA	NA	NA
Blood	9726	c252772_g1_i1	1793	3.5091	0.41606	-0.406338	0.308803	tyrosine-proteinphosphatase 10d	1793	48.1	Branchiostoma floridae (Florida lancelet) (Amphioxus)	GO:0009987:: P:: cellular process;; GO:0044707:: P:: single-multicellular organism process	NA	NA
Blood	9726	c254724_g6_i1	1350	-4.24926	0	0.824761	0	tyrosine-proteinphosphatase 10d	1350	46.5	Lottia gigantea (Giant owl limpet)	NA	NA	NA
Blood	9726	c253423_g1_i3	7002	4.46225	0.611273	-0.528992	0.0631936	tyrosine-proteinphosphatase 10d	7002	45.8	Crassostrea gigas (Pacific oyster) (Crassostrea angulata)	GO:0003824:: F:: catalytic activity	NA	NA
Blood	9726	c205190_g1_i3	4349	2.61678	0.19513	0.0248511	0.643507	tyrosine-proteinkinase transmembrane receptor	4349	60.8	Lottia gigantea (Giant owl limpet)	GO:0016020:: C:: membrane;; GO:0000166:: F:: nucleotide binding;; GO:0004713:: F:: protein tyrosine kinase activity;; GO:0006468:: P:: protein phosphorylation	NA	NA
Blood	9726	c239018_g3_i1	1866	3.54646	0.0153107	-0.274456	0.185856	tyrosine-proteinkinase transmembrane receptor	1866	49.6	Danio rerio (Zebrafish) (Brachydanio rerio)	GO:0016301:: F:: kinase activity;; GO:0009987:: P:: cellular process;; GO:0044767:: P:: single-organism developmental process;; GO:0050794:: P:: regulation of cellular process	NA	NA
Blood	9726	c222975_g1_i1	3621	2.91633	1.26109	-1.16035	-0.225854	tyrosine-proteinkinase src42a	3621	88.4	Aplysia californica (California sea hare)	GO:0004713:: F:: protein tyrosine kinase activity;; GO:0005524:: F:: ATP binding;; GO:0018108:: P:: peptidyl-tyrosine phosphorylation	NA	NA
Blood	9726	c222975_g3_i1	2210	3.03687	1.0529	-0.712681	0.100572	tyrosine-proteinkinase src42a	2210	92.45	Aplysia californica (California sea hare)	GO:0004713:: F:: protein tyrosine kinase activity;; GO:0005524:: F:: ATP binding;; GO:0018108:: P:: peptidyl-tyrosine phosphorylation	NA	NA
Blood	9726	c252076_g1_i6	1161	4.58592	1.11046	0.107218	-0.661337	tyrosine-proteinkinase receptor	1161	82.4	Oncorhynchus mykiss (Rainbow trout) (Salmo gairdneri)	GO:0005899:: C:: insulin receptor complex;; GO:0005901:: C:: caveola;; GO:0043231:: C:: intracellular membrane-bounded organelle;; GO:0070062:: C:: extracellular exosome;; GO:0004716:: F:: receptor signaling protein tyrosine kinase activity;; GO:0005009:: F:: insulin-activated receptor activity;; GO:0005010:: F:: insulin-like growth factor-activated receptor activity;; GO:0005158:: F:: insulin re…	NA	NA
Blood	9726	c249697_g1_i1	3121	5.92698	1.25603	-0.870021	-0.323606	tyrosine-proteinkinase receptor	3121	59.31	Lottia gigantea (Giant owl limpet)	GO:0016772:: F:: transferase activity, transferring phosphorus-containing groups;; GO:0043167:: F:: ion binding;; GO:0097159:: F:: organic cyclic compound binding;; GO:1901363:: F:: heterocyclic compound binding;; GO:0009987:: P:: cellular process	NA	NA
Blood	9726	c252076_g1_i9	2641	5.16633	2.20688	-1.36269	-1.03176	tyrosine-proteinkinase receptor	2641	58.85	Lottia gigantea (Giant owl limpet)	GO:0016020:: C:: membrane;; GO:0004672:: F:: protein kinase activity;; GO:0005488:: F:: binding;; GO:0006468:: P:: protein phosphorylation;; GO:0044699:: P:: single-organism process	NA	NA
Blood	9726	c249697_g2_i1	1958	6.13133	1.37806	-0.766172	-0.441585	tyrosine-proteinkinase receptor	1958	56.6	Lottia gigantea (Giant owl limpet)	GO:0016740:: F:: transferase activity;; GO:0043167:: F:: ion binding;; GO:0097159:: F:: organic cyclic compound binding;; GO:1901363:: F:: heterocyclic compound binding	NA	NA
Blood	9726	c249828_g2_i7	5179	3.39946	0.927924	-0.522444	0.0185762	tyrosine-proteinkinase pr2	5179	62	Crassostrea gigas (Pacific oyster) (Crassostrea angulata)	GO:0004713:: F:: protein tyrosine kinase activity;; GO:0005524:: F:: ATP binding;; GO:0018108:: P:: peptidyl-tyrosine phosphorylation	NA	NA
Blood	9726	c250423_g4_i1	4666	4.39197	1.17589	-0.662323	-0.256536	tyrosine-proteinkinase pr2	4666	62.2	Crassostrea gigas (Pacific oyster) (Crassostrea angulata)	GO:0004713:: F:: protein tyrosine kinase activity;; GO:0005524:: F:: ATP binding;; GO:0018108:: P:: peptidyl-tyrosine phosphorylation	NA	NA
Blood	9726	c242453_g2_i2	2813	4.2254	1.33121	-1.1016	-0.0504687	tyrosine-proteinkinase htk16	2813	62.6	Crassostrea gigas (Pacific oyster) (Crassostrea angulata)	GO:0000166:: F:: nucleotide binding;; GO:0004713:: F:: protein tyrosine kinase activity;; GO:0006468:: P:: protein phosphorylation	NA	NA
Blood	9726	c236728_g1_i1	3001	4.70497	0.595186	-0.449547	-0.0177319	tyrosine-proteinkinase fps85d	3001	74.35	Crassostrea gigas (Pacific oyster) (Crassostrea angulata)	GO:0004713:: F:: protein tyrosine kinase activity;; GO:0005524:: F:: ATP binding;; GO:0018108:: P:: peptidyl-tyrosine phosphorylation;; GO:0050794:: P:: regulation of cellular process	NA	NA
Blood	9726	c244680_g3_i1	2145	7.56104	-0.0762764	0.98445	0.0492151	tyrosine-proteinkinase csk	2145	82.7	Platichthys flesus (European flounder) (Pleuronectes flesus)	GO:0005737:: C:: cytoplasm;; GO:0005886:: C:: plasma membrane;; GO:0005911:: C:: cell-cell junction;; GO:0045121:: C:: membrane raft;; GO:0070062:: C:: extracellular exosome;; GO:0004713:: F:: protein tyrosine kinase activity;; GO:0005524:: F:: ATP binding;; GO:0019903:: F:: protein phosphatase binding;; GO:0042802:: F:: identical protein binding;; GO:0070064:: F:: proline-rich region binding;; G…	NA	NA
Blood	9726	c248827_g6_i1	4480	3.18614	0.699736	-1.1104	-0.417232	tyrosine-proteinkinase csk	4480	73.4	Crassostrea gigas (Pacific oyster) (Crassostrea angulata)	GO:0005737:: C:: cytoplasm;; GO:0005911:: C:: cell-cell junction;; GO:0031234:: C:: extrinsic component of cytoplasmic side of plasma membrane;; GO:0045121:: C:: membrane raft;; GO:0070062:: C:: extracellular exosome;; GO:0004715:: F:: non-membrane spanning protein tyrosine kinase activity;; GO:0005102:: F:: receptor binding;; GO:0005524:: F:: ATP binding;; GO:0019903:: F:: protein phosphatase bi…	ec:2.7.10.2	T cell receptor signaling pathway
Blood	9726	c248827_g6_i3	4216	2.76042	0.456621	-0.92027	-0.321991	tyrosine-proteinkinase csk	4216	77.15	Crassostrea gigas (Pacific oyster) (Crassostrea angulata)	GO:0004713:: F:: protein tyrosine kinase activity;; GO:0005524:: F:: ATP binding;; GO:0018108:: P:: peptidyl-tyrosine phosphorylation	NA	NA
Blood	9726	c239672_g2_i1	1765	3.54159	1.18044	-0.835526	0.0817594	tyrosine-proteinkinase btk29a	1765	63	Tribolium castaneum (Red flour beetle)	GO:0000166:: F:: nucleotide binding;; GO:0004713:: F:: protein tyrosine kinase activity;; GO:0006468:: P:: protein phosphorylation;; GO:0050794:: P:: regulation of cellular process	NA	NA
Blood	9726	c248259_g1_i1	4153	3.306	0.507347	-0.417995	0.0850423	tyrosine-proteinkinase baz1b	4153	51	Capitella teleta (Polychaete worm)	GO:0005488:: F:: binding;; GO:0009987:: P:: cellular process	NA	NA
Blood	9726	c209716_g1_i2	5190	3.42035	0.957126	-1.33143	-0.694063	tyrosine-proteinkinase	5190	65.65	Salmo salar (Atlantic salmon)	GO:0043234:: C:: protein complex;; GO:0044464:: C:: cell part;; GO:0004713:: F:: protein tyrosine kinase activity;; GO:0005524:: F:: ATP binding;; GO:0001819:: P:: positive regulation of cytokine production;; GO:0001934:: P:: positive regulation of protein phosphorylation;; GO:0001944:: P:: vasculature development;; GO:0002366:: P:: leukocyte activation involved in immune response;; GO:0006952:: …	NA	NA
Blood	9726	c201584_g1_i2	2357	4.12414	1.34332	-1.11497	-0.381425	tyrosine-proteinkinase	2357	62.8	Crassostrea gigas (Pacific oyster) (Crassostrea angulata)	GO:0005737:: C:: cytoplasm;; GO:0043235:: C:: receptor complex;; GO:0044459:: C:: plasma membrane part;; GO:0004713:: F:: protein tyrosine kinase activity;; GO:0005515:: F:: protein binding;; GO:0005524:: F:: ATP binding;; GO:0000187:: P:: activation of MAPK activity;; GO:0001820:: P:: serotonin secretion;; GO:0001944:: P:: vasculature development;; GO:0002275:: P:: myeloid cell activation involv…	NA	NA
Blood	9726	c234053_g1_i3	2271	4.88003	0.784367	0.0566331	0.339804	tyrosine-proteinkinase	2271	59	Atta cephalotes (Leafcutter ant)	GO:0043229:: C:: intracellular organelle;; GO:0004713:: F:: protein tyrosine kinase activity;; GO:0005154:: F:: epidermal growth factor receptor binding;; GO:0005524:: F:: ATP binding;; GO:0002682:: P:: regulation of immune system process;; GO:0007169:: P:: transmembrane receptor protein tyrosine kinase signaling pathway;; GO:0008283:: P:: cell proliferation;; GO:0018108:: P:: peptidyl-tyrosine p…	NA	NA
Blood	9726	c201584_g1_i4	5176	3.26552	1.10887	-1.41058	-0.69865	tyrosine-proteinkinase	5176	65.6	Crassostrea gigas (Pacific oyster) (Crassostrea angulata)	GO:0044464:: C:: cell part;; GO:0004713:: F:: protein tyrosine kinase activity;; GO:0005524:: F:: ATP binding;; GO:0006950:: P:: response to stress;; GO:0006955:: P:: immune response;; GO:0007166:: P:: cell surface receptor signaling pathway;; GO:0018108:: P:: peptidyl-tyrosine phosphorylation;; GO:0031325:: P:: positive regulation of cellular metabolic process;; GO:0034110:: P:: regulation of ho…	NA	NA
Blood	9726	c246135_g1_i2	3837	2.82226	0.0536977	-0.83976	0.023583	tyrosine-proteinkinase	3837	44.1	Crassostrea gigas (Pacific oyster) (Crassostrea angulata)	GO:0005515:: F:: protein binding;; GO:0016772:: F:: transferase activity, transferring phosphorus-containing groups;; GO:0007166:: P:: cell surface receptor signaling pathway;; GO:0034097:: P:: response to cytokine;; GO:0048731:: P:: system development	NA	NA
Blood	9726	c179356_g1_i2	787	2.60586	1.04893	-1.5687	-0.205964	tyrosineprotein kinase pr2	787	51.78	Lottia gigantea (Giant owl limpet)	NA	NA	NA
Blood	9726	c234176_g7_i3	3459	3.8698	1.16717	-1.27945	-0.127751	tyrosine sulfotransferase culex quinquefasciatus tyrosine sulfotransferase	3459	80.25	Lottia gigantea (Giant owl limpet)	GO:0005783:: C:: endoplasmic reticulum;; GO:0070062:: C:: extracellular exosome;; GO:0008476:: F:: protein-tyrosine sulfotransferase activity;; GO:0006478:: P:: peptidyl-tyrosine sulfation;; GO:0007342:: P:: fusion of sperm to egg plasma membrane;; GO:0060468:: P:: prevention of polyspermy	NA	NA
Blood	9726	c246588_g4_i1	1209	-2.21158	-0.941382	0.986669	0.527792	tyrosine recombinase	1209	58.95	Strongylocentrotus purpuratus (Purple sea urchin)	GO:0008152:: P:: metabolic process	NA	NA
Blood	9726	c189919_g1_i1	2857	7.33992	0.433422	-0.664419	-0.87345	tyrosine recombinase	2857	55.45	Strongylocentrotus purpuratus (Purple sea urchin)	NA	NA	NA
Blood	9726	c225774_g2_i3	6334	4.23677	1.09095	-0.984412	-0.564808	tyrosine recombinase	6334	51.75	Danio rerio (Zebrafish) (Brachydanio rerio)	NA	NA	NA
Blood	9726	c147884_g1_i1	531	-5.84574	0	6.13246	5.2385	tyrosinase-likeprotein tyr-3	531	38.9	Branchiostoma floridae (Florida lancelet) (Amphioxus)	GO:0003824:: F:: catalytic activity	NA	NA
Blood	9726	c240601_g1_i2	3931	2.69517	0.297675	-0.826704	-0.275827	-typeand c3hc4-type zinc finger-containing protein 1	3931	57.15	Crassostrea gigas (Pacific oyster) (Crassostrea angulata)	GO:0005488:: F:: binding;; GO:0009987:: P:: cellular process;; GO:0048522:: P:: positive regulation of cellular process;; GO:0048584:: P:: positive regulation of response to stimulus	NA	NA
Blood	9726	c231254_g3_i5	940	4.38696	1.1465	-2.17517	-0.16007	type-1angiotensin ii receptor-associated	940	58.1	Lottia gigantea (Giant owl limpet)	NA	NA	NA
Blood	9726	c220234_g1_i5	2473	4.93228	1.14562	-0.203588	-0.0529088	-type transporter c6orf192	2473	57.85	Lottia gigantea (Giant owl limpet)	NA	NA	NA
Blood	9726	c220234_g1_i1	2471	7.97417	1.79179	-1.17948	-0.49475	-type transporter c6orf192	2471	57.85	Lottia gigantea (Giant owl limpet)	NA	NA	NA
Blood	9726	c217116_g1_i2	2265	7.81136	1.77404	-1.17819	-1.48619	-type transporter c6orf192	2265	55.3	Lottia gigantea (Giant owl limpet)	NA	NA	NA
Blood	9726	c239667_g2_i3	922	5.54919	2.33487	-2.25294	-0.707012	type domain-containing protein	922	50.8	Ascaris suum (Pig roundworm) (Ascaris lumbricoides)	NA	NA	NA
Blood	9726	c227938_g1_i1	1384	2.61808	0.236959	-1.04479	-0.484323	twistneighbor protein	1384	57.9	Branchiostoma floridae (Florida lancelet) (Amphioxus)	GO:0005634:: C:: nucleus;; GO:0043232:: C:: intracellular non-membrane-bounded organelle	NA	NA
Blood	9726	c220873_g1_i1	1370	3.68786	0.833718	-1.12848	-0.171514	twinfilin-1isoform 2	1370	73.55	Ornithorhynchus anatinus (Duckbill platypus)	GO:0005856:: C:: cytoskeleton;; GO:0042995:: C:: cell projection;; GO:0044444:: C:: cytoplasmic part;; GO:0003779:: F:: actin binding;; GO:0043168:: F:: anion binding;; GO:0030837:: P:: negative regulation of actin filament polymerization	NA	NA
Blood	9726	c166186_g1_i1	679	4.93228	2.44777	-1.90427	-0.674818	tumorsuppressor candidate 2	679	69.35	Crassostrea gigas (Pacific oyster) (Crassostrea angulata)	GO:0001816:: P:: cytokine production;; GO:0001817:: P:: regulation of cytokine production;; GO:0002376:: P:: immune system process;; GO:0030154:: P:: cell differentiation;; GO:0044403:: P:: symbiosis, encompassing mutualism through parasitism;; GO:0048856:: P:: anatomical structure development;; GO:0050829:: P:: defense response to Gram-negative bacterium;; GO:0065008:: P:: regulation of biologic…	NA	NA
Blood	9726	c239396_g1_i3	1612	3.22825	0.806869	-1.36081	0.0141783	tumorprotein p53-inducible protein 11	1612	63.85	Lottia gigantea (Giant owl limpet)	NA	NA	NA
Blood	9726	c212159_g1_i3	956	5.07857	1.69833	-0.789349	-0.898733	tumornecrosis factor receptor superfamily member 5 isoform 1	956	45.45	Lottia gigantea (Giant owl limpet)	GO:0016020:: C:: membrane;; GO:0044464:: C:: cell part;; GO:0005488:: F:: binding;; GO:0002682:: P:: regulation of immune system process;; GO:0010604:: P:: positive regulation of macromolecule metabolic process;; GO:0031325:: P:: positive regulation of cellular metabolic process;; GO:0044093:: P:: positive regulation of molecular function;; GO:0044763:: P:: single-organism cellular process;; GO:0…	NA	NA
Blood	9726	c251489_g5_i3	2034	-2.22276	-1.66801	1.54766	1.17272	tumornecrosis factor ligand superfamily member 14	2034	52.5	Crassostrea gigas (Pacific oyster) (Crassostrea angulata)	NA	NA	NA
Blood	9726	c204177_g2_i1	817	8.45059	1.51451	-2.07853	-0.0205232	tumornecrosis factor alpha	817	89.5	Haliotis discus discus (disc abalone)	GO:0016020:: C:: membrane;; GO:0005164:: F:: tumor necrosis factor receptor binding;; GO:0006955:: P:: immune response	NA	NA
Blood	9726	c251009_g1_i2	804	-4.71593	-1.62607	1.24155	0.6154	tumornecrosis factor alpha	804	65	Haliotis discus discus (disc abalone)	GO:0016020:: C:: membrane;; GO:0005164:: F:: tumor necrosis factor receptor binding;; GO:0006955:: P:: immune response	NA	NA
Blood	9726	c252374_g5_i6	830	-2.99404	-1.1119	2.04511	0.927076	tumornecrosis factor alpha	830	79	Haliotis diversicolor (Abalone) (Sulculus diversicolor)	NA	NA	NA
Blood	9726	c251025_g3_i3	764	-5.16693	-2.64008	3.29279	1.26748	tumornecrosis factor alpha	764	95	Haliotis discus discus (disc abalone)	GO:0016020:: C:: membrane;; GO:0005164:: F:: tumor necrosis factor receptor binding;; GO:0006955:: P:: immune response	NA	NA
Blood	9726	c251025_g2_i1	1223	5.34651	2.26316	-3.00003	-0.899052	tumornecrosis factor alpha	1223	54.71	Haliotis discus discus (disc abalone)	GO:0016020:: C:: membrane;; GO:0005164:: F:: tumor necrosis factor receptor binding;; GO:0006955:: P:: immune response	NA	NA
Blood	9726	c244415_g2_i8	2224	4.42334	0.560985	-1.3067	-1.46351	tumornecrosis factor alpha	2224	49.5	Haliotis discus discus (disc abalone)	NA	NA	NA
Blood	9726	c245747_g3_i3	667	-3.33302	-1.95704	2.33307	-0.321645	tumornecrosis factor alpha	667	55.2	Haliotis discus discus (disc abalone)	NA	NA	NA
Blood	9726	c245747_g3_i6	1161	-2.84325	-1.84223	1.74222	1.29687	tumornecrosis factor alpha	1161	57	Haliotis discus discus (disc abalone)	NA	NA	NA
Blood	9726	c250287_g1_i3	578	-3.39257	-2.43892	3.04659	1.49723	tumornecrosis factor alpha	578	62.5	Haliotis discus discus (disc abalone)	NA	NA	NA
Blood	9726	c252940_g2_i4	2570	-3.47716	-1.78031	1.2338	0.997681	tumornecrosis factor	2570	42.58	Danio rerio (Zebrafish) (Brachydanio rerio)	NA	NA	NA
Blood	9726	c224039_g1_i1	2239	2.65735	0.0824013	-0.173309	0.39404	tumornecrosis alpha-induced protein 3	2239	48.95	Crassostrea gigas (Pacific oyster) (Crassostrea angulata)	GO:0005515:: F:: protein binding;; GO:0001818:: P:: negative regulation of cytokine production;; GO:0002683:: P:: negative regulation of immune system process;; GO:0009968:: P:: negative regulation of signal transduction;; GO:0010033:: P:: response to organic substance;; GO:0016579:: P:: protein deubiquitination;; GO:0060255:: P:: regulation of macromolecule metabolic process;; GO:0080090:: P:: r…	NA	NA
Blood	9726	c244635_g1_i7	3351	4.53549	0.585953	-1.05655	0.42517	tudordomain-containing protein 5	3351	56.14	Crassostrea gigas (Pacific oyster) (Crassostrea angulata)	NA	NA	NA
Blood	9726	c252312_g1_i2	8760	4.85661	1.27239	-0.832577	-0.306585	tudordomain-containing protein 1	8760	40.1	Lottia gigantea (Giant owl limpet)	GO:0044424:: C:: intracellular part;; GO:0009987:: P:: cellular process;; GO:0044699:: P:: single-organism process	NA	NA
Blood	9726	c252499_g3_i1	6580	3.37468	0.852539	-0.694395	-0.352153	tudordomain-containing protein 1	6580	40.95	Lottia gigantea (Giant owl limpet)	NA	NA	NA
Blood	9726	c228538_g1_i3	2837	3.90816	0.626426	-0.507621	0.33401	tubulinpolyglutamylase ttll6	2837	66.3	Lottia gigantea (Giant owl limpet)	NA	NA	NA
Blood	9726	c228538_g1_i2	2902	3.11745	1.0828	-0.922123	0.43188	tubulinpolyglutamylase ttll6	2902	66.3	Lottia gigantea (Giant owl limpet)	NA	NA	NA
Blood	9726	c242940_g1_i1	683	3.85983	0.93757	-0.665186	-0.531078	tubulingamma chain	683	96	Lottia gigantea (Giant owl limpet)	GO:0000242:: C:: pericentriolar material;; GO:0000930:: C:: gamma-tubulin complex;; GO:0005827:: C:: polar microtubule;; GO:0005881:: C:: cytoplasmic microtubule;; GO:0003924:: F:: GTPase activity;; GO:0005525:: F:: GTP binding;; GO:0007020:: P:: microtubule nucleation;; GO:0031122:: P:: cytoplasmic microtubule organization	ec:3.6.1.15	Purine metabolism;; Thiamine metabolism
Blood	9726	c234522_g1_i3	783	-7.32359	-0.668921	2.05836	1.96032	tubulindelta chain	783	61.75	Oryzias latipes (Medaka fish) (Japanese ricefish)	GO:0043229:: C:: intracellular organelle;; GO:0043234:: C:: protein complex;; GO:0000166:: F:: nucleotide binding	NA	NA
Blood	9726	c240523_g1_i1	617	-2.57939	-1.05588	0.855142	-0.383812	tubulinbeta-1 chain	617	100	Ascaris suum (Pig roundworm) (Ascaris lumbricoides)	GO:0005641:: C:: nuclear envelope lumen;; GO:0005874:: C:: microtubule;; GO:0036464:: C:: cytoplasmic ribonucleoprotein granule;; GO:0044297:: C:: cell body;; GO:0070062:: C:: extracellular exosome;; GO:0003924:: F:: GTPase activity;; GO:0005200:: F:: structural constituent of cytoskeleton;; GO:0005525:: F:: GTP binding;; GO:0019904:: F:: protein domain specific binding;; GO:0032403:: F:: protein…	ec:3.6.1.15	Purine metabolism;; Thiamine metabolism
Blood	9726	c240523_g1_i4	552	-3.28146	-2.42414	3.43032	0.825891	tubulinbeta-1 chain	552	100	Ascaris suum (Pig roundworm) (Ascaris lumbricoides)	GO:0005641:: C:: nuclear envelope lumen;; GO:0005874:: C:: microtubule;; GO:0036464:: C:: cytoplasmic ribonucleoprotein granule;; GO:0044297:: C:: cell body;; GO:0070062:: C:: extracellular exosome;; GO:0003924:: F:: GTPase activity;; GO:0005200:: F:: structural constituent of cytoskeleton;; GO:0005525:: F:: GTP binding;; GO:0019904:: F:: protein domain specific binding;; GO:0032403:: F:: protein…	ec:3.6.1.15	Purine metabolism;; Thiamine metabolism
Blood	9726	c234806_g1_i1	1675	3.07856	1.25286	-1.66521	-0.507139	tryptophan-richbasic protein short=wrb	1675	66.85	Lottia gigantea (Giant owl limpet)	GO:0016020:: C:: membrane;; GO:0007507:: P:: heart development;; GO:0060041:: P:: retina development in camera-type eye;; GO:0071816:: P:: tail-anchored membrane protein insertion into ER membrane	NA	NA
Blood	9726	c253200_g2_i3	2315	7.56104	1.69194	-0.0559964	0.0925937	truncatedfurin endoprotease	2315	72.75	Lottia gigantea (Giant owl limpet)	GO:0005615:: C:: extracellular space;; GO:0005794:: C:: Golgi apparatus;; GO:0004252:: F:: serine-type endopeptidase activity;; GO:0005488:: F:: binding;; GO:0001501:: P:: skeletal system development;; GO:0006508:: P:: proteolysis;; GO:0006518:: P:: peptide metabolic process;; GO:0009653:: P:: anatomical structure morphogenesis;; GO:0016485:: P:: protein processing;; GO:0048513:: P:: organ develo…	NA	NA
Blood	9726	c238889_g1_i7	8001	3.00795	0.323246	0.0573573	-0.336715	tropomyosin	8001	93.9	Haliotis asinina (Donkey's ear abalone) (Ass's ear abalone)	NA	NA	NA
Blood	9726	c238889_g1_i16	9444	3.65374	0.613435	0.0685898	0.0168108	tropomyosin	9444	73.35	Haliotis asinina (Donkey's ear abalone) (Ass's ear abalone)	GO:0005862:: C:: muscle thin filament tropomyosin;; GO:0016529:: C:: sarcoplasmic reticulum;; GO:0031941:: C:: filamentous actin;; GO:0070865:: C:: investment cone;; GO:0051015:: F:: actin filament binding;; GO:0006936:: P:: muscle contraction;; GO:0007507:: P:: heart development;; GO:0010591:: P:: regulation of lamellipodium assembly;; GO:0045451:: P:: pole plasm oskar mRNA localization;; GO:004…	NA	NA
Blood	9726	c242353_g1_i10	7157	2.4506	0.872649	-0.965517	-0.36088	tropomyosin	7157	65.55	Haliotis asinina (Donkey's ear abalone) (Ass's ear abalone)	GO:0005865:: C:: striated muscle thin filament;; GO:0051015:: F:: actin filament binding;; GO:0000910:: P:: cytokinesis;; GO:0002119:: P:: nematode larval development;; GO:0007015:: P:: actin filament organization;; GO:0009792:: P:: embryo development ending in birth or egg hatching;; GO:0010171:: P:: body morphogenesis;; GO:0018991:: P:: oviposition;; GO:0018996:: P:: molting cycle, collagen and…	NA	NA
Blood	9726	c206203_g1_i5	799	-4.05429	-3.00615	3.67386	0.258585	trna-yw-synthesizingprotein 3	799	72.8	Gasterosteus aculeatus (Three-spined stickleback)	GO:0016740:: F:: transferase activity;; GO:0008152:: P:: metabolic process	NA	NA
Blood	9726	c244836_g1_i5	2895	3.83039	-0.64097	0.569625	0.57714	trnawybutosine-synthesizing protein 1 homolog	2895	79.85	Lottia gigantea (Giant owl limpet)	GO:0005506:: F:: iron ion binding;; GO:0010181:: F:: FMN binding;; GO:0016491:: F:: oxidoreductase activity;; GO:0016829:: F:: lyase activity;; GO:0051539:: F:: 4 iron, 4 sulfur cluster binding;; GO:0008033:: P:: tRNA processing;; GO:0055114:: P:: oxidation-reduction process	NA	NA
Blood	9726	c212494_g1_i1	724	-2.71608	-2.27144	0.608371	0.506928	trna-splicingendonuclease subunit sen15 isoform 1	724	55.55	Lottia gigantea (Giant owl limpet)	GO:0016070:: P:: RNA metabolic process	NA	NA
Blood	9726	c246367_g1_i2	7258	2.35207	0.635704	-0.761982	-0.386099	trnapseudouridine synthase -	7258	68.35	Lottia gigantea (Giant owl limpet)	GO:0016853:: F:: isomerase activity;; GO:0001522:: P:: pseudouridine synthesis;; GO:0008033:: P:: tRNA processing	NA	NA
Blood	9726	c234295_g1_i2	614	-6.95427	-0.844831	4.58806	0.0224413	trna(uracil-5-)-methyltransferase protein	614	73.06	Ornithorhynchus anatinus (Duckbill platypus)	GO:0008168:: F:: methyltransferase activity;; GO:0016070:: P:: RNA metabolic process;; GO:0032259:: P:: methylation	NA	NA
Blood	9726	c246476_g1_i3	6307	2.88229	0.246214	-0.096029	0.563694	trithoraxgroup protein osa	6307	67.05	Lottia gigantea (Giant owl limpet)	GO:0005634:: C:: nucleus;; GO:0003677:: F:: DNA binding	NA	NA
Blood	9726	c246476_g1_i8	2025	2.9179	0.136391	-0.346162	0.848005	trithoraxgroup protein osa	2025	73.35	Lottia gigantea (Giant owl limpet)	GO:0005634:: C:: nucleus;; GO:0003677:: F:: DNA binding	NA	NA
Blood	9726	c246476_g1_i6	8340	2.84447	0.510329	-0.0695164	0.615575	trithoraxgroup protein osa	8340	71.5	Lottia gigantea (Giant owl limpet)	GO:0005634:: C:: nucleus;; GO:0003677:: F:: DNA binding	NA	NA
Blood	9726	c229187_g1_i1	2514	7.62781	1.55621	-0.962638	-0.320358	-trisphosphate receptor type 1 isoform 3	2514	82.1	Capitella teleta (Polychaete worm)	GO:0005637:: C:: nuclear inner membrane;; GO:0005730:: C:: nucleolus;; GO:0005789:: C:: endoplasmic reticulum membrane;; GO:0005955:: C:: calcineurin complex;; GO:0014069:: C:: postsynaptic density;; GO:0016021:: C:: integral component of membrane;; GO:0016529:: C:: sarcoplasmic reticulum;; GO:0031088:: C:: platelet dense granule membrane;; GO:0031094:: C:: platelet dense tubular network;; GO:000…	NA	NA
Blood	9726	c229187_g1_i5	3007	4.93228	1.47402	-1.29164	-0.716449	-trisphosphate receptor type 1 isoform 3	3007	82.15	Capitella teleta (Polychaete worm)	GO:0005637:: C:: nuclear inner membrane;; GO:0005730:: C:: nucleolus;; GO:0005789:: C:: endoplasmic reticulum membrane;; GO:0005955:: C:: calcineurin complex;; GO:0014069:: C:: postsynaptic density;; GO:0016021:: C:: integral component of membrane;; GO:0016529:: C:: sarcoplasmic reticulum;; GO:0031088:: C:: platelet dense granule membrane;; GO:0031094:: C:: platelet dense tubular network;; GO:000…	NA	NA
Blood	9726	c252427_g2_i9	8538	3.43324	0.0775829	0.144539	0.737737	-trisphosphate receptor type 1 isoform 1	8538	70.6	Gallus gallus (Chicken)	GO:0005783:: C:: endoplasmic reticulum;; GO:0031410:: C:: cytoplasmic vesicle;; GO:0044428:: C:: nuclear part;; GO:0098588:: C:: bounding membrane of organelle;; GO:0005218:: F:: intracellular ligand-gated calcium channel activity;; GO:0005220:: F:: inositol 1,4,5-trisphosphate-sensitive calcium-release channel activity;; GO:0035091:: F:: phosphatidylinositol binding;; GO:0044325:: F:: ion channe…	NA	NA
Blood	9726	c252427_g2_i6	8613	4.25967	0.217408	0.0927627	0.742411	-trisphosphate receptor type 1 isoform 1	8613	70.4	Capitella teleta (Polychaete worm)	GO:0005783:: C:: endoplasmic reticulum;; GO:0031410:: C:: cytoplasmic vesicle;; GO:0044425:: C:: membrane part;; GO:0044428:: C:: nuclear part;; GO:0098588:: C:: bounding membrane of organelle;; GO:0005218:: F:: intracellular ligand-gated calcium channel activity;; GO:0005220:: F:: inositol 1,4,5-trisphosphate-sensitive calcium-release channel activity;; GO:0035091:: F:: phosphatidylinositol bind…	NA	NA
Blood	9726	c252427_g2_i1	8565	3.27003	0.168385	-0.0419832	0.772731	-trisphosphate receptor type 1 isoform 1	8565	70.15	Gallus gallus (Chicken)	GO:0005783:: C:: endoplasmic reticulum;; GO:0031410:: C:: cytoplasmic vesicle;; GO:0044428:: C:: nuclear part;; GO:0098588:: C:: bounding membrane of organelle;; GO:0005218:: F:: intracellular ligand-gated calcium channel activity;; GO:0005220:: F:: inositol 1,4,5-trisphosphate-sensitive calcium-release channel activity;; GO:0035091:: F:: phosphatidylinositol binding;; GO:0044325:: F:: ion channe…	NA	NA
Blood	9726	c251620_g2_i3	6185	4.05215	0.954147	-0.0390794	0.574374	-trisphosphate receptor type 1	6185	59.5	Crassostrea gigas (Pacific oyster) (Crassostrea angulata)	GO:0016020:: C:: membrane;; GO:0005262:: F:: calcium channel activity;; GO:0006816:: P:: calcium ion transport;; GO:0055085:: P:: transmembrane transport	NA	NA
Blood	9726	c249535_g1_i4	6287	2.75129	0.753812	0.032502	-0.340754	-trisphosphate receptor type 1	6287	55.8	Crassostrea gigas (Pacific oyster) (Crassostrea angulata)	GO:0016020:: C:: membrane;; GO:0005262:: F:: calcium channel activity;; GO:0006816:: P:: calcium ion transport;; GO:0055085:: P:: transmembrane transport	NA	NA
Blood	9726	c249535_g1_i5	7531	2.78227	1.09461	-0.00974773	0.0615657	-trisphosphate receptor type 1	7531	58.1	Crassostrea gigas (Pacific oyster) (Crassostrea angulata)	GO:0016020:: C:: membrane;; GO:0005262:: F:: calcium channel activity;; GO:0006816:: P:: calcium ion transport;; GO:0055085:: P:: transmembrane transport	NA	NA
Blood	9726	c234887_g10_i3	2694	3.29672	0.92065	-1.08376	-0.0102372	-trisphosphate 5 6-kinase short=inositol-triphosphate 5 6-kinase short=ins( )p 5 6-kinase	2694	65.2	Lottia gigantea (Giant owl limpet)	GO:0005829:: C:: cytosol;; GO:0043167:: F:: ion binding;; GO:0047325:: F:: inositol tetrakisphosphate 1-kinase activity;; GO:0052725:: F:: inositol-1,3,4-trisphosphate 6-kinase activity;; GO:0052726:: F:: inositol-1,3,4-trisphosphate 5-kinase activity;; GO:0052825:: F:: inositol-1,3,4,5,6-pentakisphosphate 1-phosphatase activity;; GO:0052830:: F:: inositol-1,3,4,6-tetrakisphosphate 6-phosphatase …	ec:2.7.1.134;; ec:3.1.3.41;; ec:2.7.1.159	Phosphatidylinositol signaling system;; Aminobenzoate degradation;; Inositol phosphate metabolism
Blood	9726	c241644_g1_i2	6131	3.72896	0.0422334	0.416833	0.489493	triplefunctional domain protein	6131	70.65	Lottia gigantea (Giant owl limpet)	GO:0005829:: C:: cytosol;; GO:0004674:: F:: protein serine/threonine kinase activity;; GO:0005089:: F:: Rho guanyl-nucleotide exchange factor activity;; GO:0005515:: F:: protein binding;; GO:0005524:: F:: ATP binding;; GO:0006468:: P:: protein phosphorylation;; GO:0007185:: P:: transmembrane receptor protein tyrosine phosphatase signaling pathway;; GO:0007264:: P:: small GTPase mediated signal tr…	NA	NA
Blood	9726	c252427_g2_i4	3026	4.07307	-0.216402	-0.118734	0.593431	-triphosphate type 1	3026	72.95	Mustela putorius furo (European domestic ferret) (Mustela furo)	GO:0005635:: C:: nuclear envelope;; GO:0005789:: C:: endoplasmic reticulum membrane;; GO:0016529:: C:: sarcoplasmic reticulum;; GO:0043234:: C:: protein complex;; GO:0005217:: F:: intracellular ligand-gated ion channel activity;; GO:0015278:: F:: calcium-release channel activity;; GO:0006816:: P:: calcium ion transport;; GO:0006874:: P:: cellular calcium ion homeostasis;; GO:0006950:: P:: respons…	NA	NA
Blood	9726	c241489_g2_i5	4499	2.54948	0.193219	-0.568883	0.103914	tripeptidyl-peptidaseii short=tpp-ii	4499	68.7	Lottia gigantea (Giant owl limpet)	GO:0005654:: C:: nucleoplasm;; GO:0005829:: C:: cytosol;; GO:0004175:: F:: endopeptidase activity;; GO:0008240:: F:: tripeptidyl-peptidase activity;; GO:0000209:: P:: protein polyubiquitination;; GO:0002474:: P:: antigen processing and presentation of peptide antigen via MHC class I;; GO:0006508:: P:: proteolysis	NA	NA
Blood	9726	c239547_g1_i1	5058	6.07662	1.82228	-1.86468	-0.807175	tripartitemotif-containing protein 71	5058	69.75	Lottia gigantea (Giant owl limpet)	GO:0000932:: C:: cytoplasmic mRNA processing body;; GO:0005515:: F:: protein binding;; GO:0008270:: F:: zinc ion binding;; GO:0035198:: F:: miRNA binding;; GO:0061630:: F:: ubiquitin protein ligase activity;; GO:0070735:: F:: protein-glycine ligase activity;; GO:0070739:: F:: protein-glutamic acid ligase activity;; GO:0000082:: P:: G1/S transition of mitotic cell cycle;; GO:0001843:: P:: neural t…	NA	NA
Blood	9726	c228733_g1_i6	2016	2.71022	1.32018	-1.48767	-0.928786	tripartitemotif-containing protein 59	2016	47.45	Lottia gigantea (Giant owl limpet)	NA	NA	NA
Blood	9726	c248525_g2_i1	2965	4.37557	0.820705	-0.330705	-0.548419	tripartitemotif-containing protein 56	2965	50.45	Pelodiscus sinensis (Chinese softshell turtle) (Trionyx sinensis)	GO:0002376:: P:: immune system process	NA	NA
Blood	9726	c208994_g1_i3	991	-3.53279	-2.27417	2.11186	0.434095	tripartitemotif-containing protein 2	991	56.5	Lottia gigantea (Giant owl limpet)	GO:0005488:: F:: binding	NA	NA
Blood	9726	c207610_g1_i1	2482	4.58592	0.892727	-1.13355	-0.0924858	tripartitemotif-containing protein 2	2482	64.9	Lottia gigantea (Giant owl limpet)	GO:0005622:: C:: intracellular;; GO:0008233:: F:: peptidase activity;; GO:0008270:: F:: zinc ion binding	NA	NA
Blood	9726	c254943_g2_i2	1306	-4.23204	-2.52143	2.30394	0.829081	tripartitemotif-containing protein 2	1306	50.2	Branchiostoma floridae (Florida lancelet) (Amphioxus)	NA	NA	NA
Blood	9726	c245617_g1_i1	805	-3.35856	-1.60839	0.685743	1.30121	tripartitemotif-containing protein 2	805	48.5	Lottia gigantea (Giant owl limpet)	NA	NA	NA
Blood	9726	c213169_g1_i4	2786	4.34793	0.7178	-0.870303	0.15664	trinucleotiderepeat-containing gene 6c protein	2786	35.15	Lottia gigantea (Giant owl limpet)	NA	NA	NA
Blood	9726	c209328_g1_i13	2344	3.22825	0.421767	-0.85757	0.408259	trinucleotiderepeat-containing gene 6c protein	2344	34.7	Lottia gigantea (Giant owl limpet)	NA	NA	NA
Blood	9726	c209328_g1_i1	2409	3.81221	0.749613	-1.42169	0.181264	trinucleotiderepeat-containing gene 6c protein	2409	34.7	Lottia gigantea (Giant owl limpet)	NA	NA	NA
Blood	9726	c237693_g1_i2	2161	4.13719	0.730452	-1.18744	0.173232	trimericintracellular cation channel type b	2161	72.85	Lottia gigantea (Giant owl limpet)	GO:0016020:: C:: membrane;; GO:0005261:: F:: cation channel activity;; GO:0015672:: P:: monovalent inorganic cation transport;; GO:0098655:: P:: cation transmembrane transport	NA	NA
Blood	9726	c213633_g1_i1	1723	3.07003	0.512733	-0.601673	-0.295981	trichopleinkeratin filament-binding protein short=protein tchp	1723	56.4	Crassostrea gigas (Pacific oyster) (Crassostrea angulata)	GO:0005882:: C:: intermediate filament;; GO:0016020:: C:: membrane;; GO:0044444:: C:: cytoplasmic part;; GO:0071944:: C:: cell periphery	NA	NA
Blood	9726	c216171_g1_i2	2809	3.21887	1.36392	-1.86985	-2.11458	tribbleshomolog 1	2809	80.05	Lottia gigantea (Giant owl limpet)	GO:0005634:: C:: nucleus;; GO:0005737:: C:: cytoplasm;; GO:0004672:: F:: protein kinase activity;; GO:0004860:: F:: protein kinase inhibitor activity;; GO:0005524:: F:: ATP binding;; GO:0008134:: F:: transcription factor binding;; GO:0031434:: F:: mitogen-activated protein kinase kinase binding;; GO:0031625:: F:: ubiquitin protein ligase binding;; GO:0055106:: F:: ubiquitin-protein transferase re…	NA	NA
Blood	9726	c251296_g3_i3	1662	3.47396	0.753146	0.138597	0.0285133	transposon ty3-i gag-pol polyprotein	1662	52.65	Harpegnathos saltator (Jerdon's jumping ant)	GO:0016740:: F:: transferase activity;; GO:0006259:: P:: DNA metabolic process	NA	NA
Blood	9726	c226678_g5_i2	2492	3.20339	0.116701	-0.332419	-0.767178	transposasedomain containing protein	2492	54.1	Crassostrea gigas (Pacific oyster) (Crassostrea angulata)	GO:0005488:: F:: binding;; GO:0006259:: P:: DNA metabolic process;; GO:0044699:: P:: single-organism process	NA	NA
Blood	9726	c254548_g9_i3	1373	-2.69449	-1.3564	1.89356	0.65318	transposasedomain containing protein	1373	50.1	Micrurus fulvius (Eastern coral snake) (Coluber fulvius)	GO:0005488:: F:: binding;; GO:0008152:: P:: metabolic process	NA	NA
Blood	9726	c242769_g4_i1	1043	-3.35209	-2.47555	1.1948	1.18879	transposase	1043	60.6	Agrilus planipennis (Emerald ash borer) (Agrilus marcopoli)	NA	NA	NA
Blood	9726	c176764_g2_i1	2127	3.39209	0.754999	-0.998319	0.0770344	Transposase	2127	51.5	Agrilus planipennis (Emerald ash borer) (Agrilus marcopoli)	NA	NA	NA
Blood	9726	c241975_g3_i5	1452	7.07867	0.737673	0.366362	-1.745	transposase	1452	65.4	Portunus pelagicus (Blue swimmer crab)	NA	NA	NA
Blood	9726	c252732_g3_i2	2368	5.80601	1.73735	-1.14574	-0.872061	transposase	2368	61.6	Anoplophora glabripennis (Asian longhorn beetle) (Anoplophora nobilis)	NA	NA	NA
Blood	9726	c242768_g2_i1	2387	3.0327	-1.08428	0.376191	0.881866	Transposase	2387	53	Micrurus fulvius (Eastern coral snake) (Coluber fulvius)	NA	NA	NA
Blood	9726	c252042_g1_i5	1637	4.94347	0.897107	-0.301068	-0.25408	transposase	1637	63.3	Portunus pelagicus (Blue swimmer crab)	NA	NA	NA
Blood	9726	c228860_g3_i6	587	-2.45747	-1.57221	2.22101	1.05255	transposase	587	66.3	Latimeria chalumnae (West Indian ocean coelacanth)	GO:0003824:: F:: catalytic activity	NA	NA
Blood	9726	c253399_g5_i1	731	-2.81058	-1.56187	1.43189	0.503563	transposase	731	67.65	Portunus pelagicus (Blue swimmer crab)	NA	NA	NA
Blood	9726	c254684_g1_i1	1019	-2.57925	-1.40581	1.68734	0.882569	transposase	1019	65.35	Portunus pelagicus (Blue swimmer crab)	NA	NA	NA
Blood	9726	c242286_g5_i1	1545	3.22825	-1.69985	-0.0351303	0.924779	transposableelement tcb2 transposase	1545	54.05	Micrurus fulvius (Eastern coral snake) (Coluber fulvius)	NA	NA	NA
Blood	9726	c224444_g1_i2	920	-6.86753	-1.67007	2.05836	0.313958	transposableelement tcb2 transposase	920	48.5	Micrurus fulvius (Eastern coral snake) (Coluber fulvius)	NA	NA	NA
Blood	9726	c227873_g1_i1	541	-5.40259	-5.08232	2.01292	6.21926	transposableelement tcb2 transposase	541	46.2	Crassostrea gigas (Pacific oyster) (Crassostrea angulata)	NA	NA	NA
Blood	9726	c214081_g1_i3	857	-5.06906	-3.58011	-1.05754	3.52365	transposableelement tcb2 transposase	857	56.6	Micrurus fulvius (Eastern coral snake) (Coluber fulvius)	NA	NA	NA
Blood	9726	c250400_g4_i7	1029	-4.24926	-2.07516	2.7716	0.0707394	transposableelement tc3 transposase	1029	56.2	Crassostrea gigas (Pacific oyster) (Crassostrea angulata)	GO:0009987:: P:: cellular process	NA	NA
Blood	9726	c248351_g3_i5	607	-5.14132	0	0	-1.04622	transposableelement tc3 transposase	607	57.54	Haemonchus contortus (Barber pole worm)	NA	NA	NA
Blood	9726	c239282_g2_i3	2745	2.7408	1.64449	-1.54393	-0.94976	transposableelement tc3 transposase	2745	55.8	Crassostrea gigas (Pacific oyster) (Crassostrea angulata)	NA	NA	NA
Blood	9726	c254765_g12_i1	519	-3.38765	-1.33314	1.25002	0.463326	transposableelement tc3 transposase	519	60.6	Lottia gigantea (Giant owl limpet)	NA	NA	NA
Blood	9726	c227873_g2_i2	2322	-5.48506	-7.74627	0.879966	3.51249	transposableelement tc3 transposase	2322	48.67	Micrurus fulvius (Eastern coral snake) (Coluber fulvius)	NA	NA	NA
Blood	9726	c229562_g2_i1	1681	-2.52108	-1.02874	1.02178	-0.609426	transposableelement tc1 transposase	1681	54.15	Tribolium castaneum (Red flour beetle)	NA	NA	NA
Blood	9726	c177616_g1_i1	741	-7.38733	-4.51849	0	-1.58875	transposableelement tc1 transposase	741	60.05	Strongylocentrotus purpuratus (Purple sea urchin)	NA	NA	NA
Blood	9726	c250271_g2_i2	2370	2.63924	0.623936	-1.16523	-0.570618	transportprotein sec23a	2370	88.1	Lottia gigantea (Giant owl limpet)	GO:0000139:: C:: Golgi membrane;; GO:0030127:: C:: COPII vesicle coat;; GO:0048471:: C:: perinuclear region of cytoplasm;; GO:0008270:: F:: zinc ion binding;; GO:0006886:: P:: intracellular protein transport;; GO:0006888:: P:: ER to Golgi vesicle-mediated transport;; GO:0035138:: P:: pectoral fin morphogenesis;; GO:0048702:: P:: embryonic neurocranium morphogenesis;; GO:0051216:: P:: cartilage de…	NA	NA
Blood	9726	c253774_g1_i3	5682	4.3172	0.141577	-0.584308	0.0120892	transportprotein sec16a	5682	68	Lottia gigantea (Giant owl limpet)	GO:0005794:: C:: Golgi apparatus;; GO:0006996:: P:: organelle organization;; GO:0044699:: P:: single-organism process	NA	NA
Blood	9726	c243632_g1_i1	3974	9.11786	1.15003	-1.00227	-1.03492	transporter short=ltc4 transporter	3974	63.3	Squalus acanthias (Spiny dogfish)	GO:0016020:: C:: membrane;; GO:0016787:: F:: hydrolase activity	NA	NA
Blood	9726	c233339_g4_i1	2942	-4.14568	-1.91103	0.517816	0.582517	transporter	2942	63.75	Lottia gigantea (Giant owl limpet)	GO:0005886:: C:: plasma membrane;; GO:0016021:: C:: integral component of membrane;; GO:0015375:: F:: glycine:sodium symporter activity;; GO:0036233:: P:: glycine import;; GO:0055085:: P:: transmembrane transport;; GO:0060012:: P:: synaptic transmission, glycinergic	NA	NA
Blood	9726	c243113_g2_i1	2590	3.98195	0.364969	-0.831537	0.369743	transporter	2590	48.3	Capitella teleta (Polychaete worm)	NA	NA	NA
Blood	9726	c253655_g2_i3	2123	7.75273	0.415825	-0.18133	0.683977	transporter	2123	51.15	Crassostrea gigas (Pacific oyster) (Crassostrea angulata)	GO:0022804:: F:: active transmembrane transporter activity;; GO:0044765:: P:: single-organism transport	NA	NA
Blood	9726	c217915_g2_i12	1768	5.70318	1.10641	-1.14334	-0.0098021	transporter	1768	44.6	Lottia gigantea (Giant owl limpet)	GO:0016020:: C:: membrane;; GO:0015293:: F:: symporter activity;; GO:0044765:: P:: single-organism transport	NA	NA
Blood	9726	c220036_g1_i3	1832	4.61645	0.671017	-0.483444	0.741304	transporter	1832	44.6	Lottia gigantea (Giant owl limpet)	GO:0016020:: C:: membrane;; GO:0015293:: F:: symporter activity;; GO:0044765:: P:: single-organism transport	NA	NA
Blood	9726	c253659_g1_i2	7179	3.09683	0.946244	-0.983216	-1.06421	transporter	7179	70.9	Lottia gigantea (Giant owl limpet)	GO:0005886:: C:: plasma membrane;; GO:0015375:: F:: glycine:sodium symporter activity;; GO:0036233:: P:: glycine import;; GO:0060012:: P:: synaptic transmission, glycinergic	NA	NA
Blood	9726	c217915_g2_i9	2996	4.08977	0.464412	-0.500191	0.445186	transporter	2996	41.35	Lottia gigantea (Giant owl limpet)	GO:0016020:: C:: membrane;; GO:0015293:: F:: symporter activity;; GO:0044765:: P:: single-organism transport	NA	NA
Blood	9726	c210128_g1_i1	2519	8.62415	0.795537	-0.295615	1.1369	transporter	2519	64.25	Crassostrea gigas (Pacific oyster) (Crassostrea angulata)	GO:0016021:: C:: integral component of membrane;; GO:0015293:: F:: symporter activity;; GO:0044765:: P:: single-organism transport	NA	NA
Blood	9726	c220036_g1_i15	3173	3.05277	-0.0818154	-0.290672	0.61706	transporter	3173	41.3	Lottia gigantea (Giant owl limpet)	GO:0016020:: C:: membrane;; GO:0015293:: F:: symporter activity;; GO:0044765:: P:: single-organism transport	NA	NA
Blood	9726	c251700_g1_i2	5509	7.46814	1.89938	-1.49599	-1.2151	transporter	5509	67.6	Lottia gigantea (Giant owl limpet)	GO:0016021:: C:: integral component of membrane;; GO:0015370:: F:: solute:sodium symporter activity;; GO:0015849:: P:: organic acid transport;; GO:0055085:: P:: transmembrane transport	NA	NA
Blood	9726	c246178_g1_i5	3241	2.56073	-0.274831	-0.166138	0.293505	transporter	3241	87.9	Capitella teleta (Polychaete worm)	GO:0005840:: C:: ribosome;; GO:0005887:: C:: integral component of plasma membrane;; GO:0001761:: F:: beta-alanine transmembrane transporter activity;; GO:0003735:: F:: structural constituent of ribosome;; GO:0005328:: F:: neurotransmitter:sodium symporter activity;; GO:0005369:: F:: taurine:sodium symporter activity;; GO:0030977:: F:: taurine binding;; GO:0001762:: P:: beta-alanine transport;; G…	NA	NA
Blood	9726	c232844_g1_i1	1333	4.72902	1.10099	-1.12485	-0.283581	transporter	1333	64.75	Lottia gigantea (Giant owl limpet)	GO:0016021:: C:: integral component of membrane;; GO:0015370:: F:: solute:sodium symporter activity;; GO:0055085:: P:: transmembrane transport	NA	NA
Blood	9726	c236267_g1_i6	1557	2.38357	0.592439	-0.945817	0.219788	transporter	1557	77.8	Lottia gigantea (Giant owl limpet)	GO:0005840:: C:: ribosome;; GO:0016021:: C:: integral component of membrane;; GO:0003735:: F:: structural constituent of ribosome;; GO:0005328:: F:: neurotransmitter:sodium symporter activity;; GO:0006412:: P:: translation;; GO:0006836:: P:: neurotransmitter transport;; GO:0055085:: P:: transmembrane transport	NA	NA
Blood	9726	c246178_g1_i9	1430	2.80187	0.751363	-0.833622	0.706057	transporter	1430	76.25	Lottia gigantea (Giant owl limpet)	GO:0005622:: C:: intracellular;; GO:0016021:: C:: integral component of membrane;; GO:0005328:: F:: neurotransmitter:sodium symporter activity;; GO:0006836:: P:: neurotransmitter transport;; GO:0055085:: P:: transmembrane transport	NA	NA
Blood	9726	c239348_g1_i1	3636	4.43732	0.867283	-2.37302	-1.13243	transporter	3636	67.8	Lottia gigantea (Giant owl limpet)	GO:0016021:: C:: integral component of membrane;; GO:0015370:: F:: solute:sodium symporter activity;; GO:0055085:: P:: transmembrane transport	NA	NA
Blood	9726	c253655_g2_i2	2123	3.31871	0.793704	-1.30267	-0.571419	transporter	2123	50.15	Capitella teleta (Polychaete worm)	GO:0006810:: P:: transport	NA	NA
Blood	9726	c218572_g1_i1	1856	2.65086	0.491196	-0.668451	-0.0965093	transportand golgi organization protein 11	1856	48.7	Lottia gigantea (Giant owl limpet)	NA	NA	NA
Blood	9726	c221382_g2_i1	1530	3.21402	0.633868	-0.826816	0.0926368	transportand golgi organization 9 homolog	1530	56.75	Crassostrea gigas (Pacific oyster) (Crassostrea angulata)	GO:0005739:: C:: mitochondrion;; GO:0005765:: C:: lysosomal membrane;; GO:0070062:: C:: extracellular exosome;; GO:0005515:: F:: protein binding;; GO:0008284:: P:: positive regulation of cell proliferation;; GO:1901029:: P:: negative regulation of mitochondrial outer membrane permeabilization involved in apoptotic signaling pathway	NA	NA
Blood	9726	c215225_g1_i2	1087	7.69162	1.56228	-1.58987	-0.32511	transmembraneprotein c7orf23	1087	59.95	Lottia gigantea (Giant owl limpet)	NA	NA	NA
Blood	9726	c221382_g2_i2	1601	4.22767	0.680949	-0.923744	0.0797407	transmembraneprotein c2orf18	1601	56.5	Crassostrea gigas (Pacific oyster) (Crassostrea angulata)	GO:0005739:: C:: mitochondrion;; GO:0005765:: C:: lysosomal membrane;; GO:0070062:: C:: extracellular exosome;; GO:0005515:: F:: protein binding;; GO:0008284:: P:: positive regulation of cell proliferation;; GO:1901029:: P:: negative regulation of mitochondrial outer membrane permeabilization involved in apoptotic signaling pathway	NA	NA
Blood	9726	c218783_g1_i1	1313	4.38393	1.09915	-0.933096	-0.25946	transmembraneprotein 98	1313	79.9	Lottia gigantea (Giant owl limpet)	GO:0005783:: C:: endoplasmic reticulum;; GO:0016021:: C:: integral component of membrane	NA	NA
Blood	9726	c218783_g1_i2	1206	4.37557	1.18374	-1.45549	-0.419449	transmembraneprotein 98	1206	78.55	Lottia gigantea (Giant owl limpet)	GO:0005783:: C:: endoplasmic reticulum;; GO:0016021:: C:: integral component of membrane	NA	NA
Blood	9726	c182337_g1_i2	512	-2.72768	-1.74046	1.65088	0.426938	transmembraneprotein 93	512	86.35	Lottia gigantea (Giant owl limpet)	GO:0072546:: C:: ER membrane protein complex	NA	NA
Blood	9726	c244651_g2_i2	2561	3.79851	0.523466	0.511651	0.0384754	transmembraneprotein 8a	2561	45.65	Capitella teleta (Polychaete worm)	NA	NA	NA
Blood	9726	c218419_g1_i1	1052	3.53299	1.88297	-2.30814	-1.18753	transmembraneprotein 86a	1052	70.7	Lottia gigantea (Giant owl limpet)	GO:0016021:: C:: integral component of membrane	NA	NA
Blood	9726	c228392_g1_i8	1885	2.43695	0.415522	-0.650556	0.119176	transmembraneprotein 68	1885	69.3	Lottia gigantea (Giant owl limpet)	GO:0016746:: F:: transferase activity, transferring acyl groups;; GO:0008152:: P:: metabolic process	NA	NA
Blood	9726	c241662_g3_i4	1215	3.70753	0.822192	-1.39046	-0.634964	transmembraneprotein 66	1215	58.6	Crassostrea gigas (Pacific oyster) (Crassostrea angulata)	GO:0005789:: C:: endoplasmic reticulum membrane;; GO:0016021:: C:: integral component of membrane;; GO:0006810:: P:: transport	NA	NA
Blood	9726	c241662_g3_i2	1419	2.73045	-0.143945	-0.518923	-0.276824	transmembraneprotein 66	1419	58.9	Crassostrea gigas (Pacific oyster) (Crassostrea angulata)	GO:0005789:: C:: endoplasmic reticulum membrane;; GO:0016021:: C:: integral component of membrane;; GO:0006810:: P:: transport	NA	NA
Blood	9726	c240308_g1_i2	2426	3.90816	-0.255074	0.936856	0.774656	transmembraneprotein 63b	2426	58.45	Lottia gigantea (Giant owl limpet)	GO:0016020:: C:: membrane	NA	NA
Blood	9726	c253861_g1_i1	3934	3.95137	0.491424	-0.420662	-0.139807	transmembraneprotein 63b	3934	57.7	Lottia gigantea (Giant owl limpet)	GO:0016020:: C:: membrane	NA	NA
Blood	9726	c240308_g1_i1	2434	9.11786	-0.108217	0.402446	0.715466	transmembraneprotein 63b	2434	58.9	Lottia gigantea (Giant owl limpet)	GO:0016020:: C:: membrane	NA	NA
Blood	9726	c241158_g1_i1	2152	3.76735	0.873801	-1.21595	-0.426361	transmembraneprotein 53	2152	58	Lottia gigantea (Giant owl limpet)	NA	NA	NA
Blood	9726	c243363_g8_i1	1304	3.39302	0.61697	-0.746463	-0.125481	transmembraneprotein 50b	1304	75.25	Lottia gigantea (Giant owl limpet)	GO:0016021:: C:: integral component of membrane;; GO:0044464:: C:: cell part	NA	NA
Blood	9726	c241835_g4_i2	1845	5.37134	1.56056	-1.79704	-0.495202	transmembraneprotein 49	1845	73.15	Lottia gigantea (Giant owl limpet)	GO:0005773:: C:: vacuole;; GO:0005783:: C:: endoplasmic reticulum;; GO:0098588:: C:: bounding membrane of organelle;; GO:0044699:: P:: single-organism process	NA	NA
Blood	9726	c228606_g5_i2	4444	8.12045	1.5828	-1.25962	-0.714607	transmembraneprotein 45b	4444	60.35	Crassostrea gigas (Pacific oyster) (Crassostrea angulata)	GO:0016020:: C:: membrane	NA	NA
Blood	9726	c243161_g1_i2	1993	4.56557	0.786342	-1.15863	-0.0460152	transmembraneprotein 43	1993	65.25	Lottia gigantea (Giant owl limpet)	NA	NA	NA
Blood	9726	c230991_g1_i3	750	-2.77406	-2.07792	6.45027	1.54233	transmembraneprotein 39a	750	73.65	Lottia gigantea (Giant owl limpet)	GO:0016021:: C:: integral component of membrane	NA	NA
Blood	9726	c248420_g16_i4	619	-3.45558	-1.13285	2.52792	0.850753	transmembraneprotein 39a	619	73.15	Lottia gigantea (Giant owl limpet)	GO:0016021:: C:: integral component of membrane	NA	NA
Blood	9726	c246233_g2_i1	1909	3.57349	0.169473	-0.58718	0.510051	transmembraneprotein 33	1909	68.95	Lottia gigantea (Giant owl limpet)	NA	NA	NA
Blood	9726	c236521_g1_i1	3073	4.12179	1.39393	-1.46448	0.178425	transmembraneprotein 245	3073	55.1	Lottia gigantea (Giant owl limpet)	NA	NA	NA
Blood	9726	c223289_g2_i2	1155	3.06778	0.492489	-0.77609	0.289368	transmembraneprotein 222	1155	81.5	Crassostrea gigas (Pacific oyster) (Crassostrea angulata)	GO:0016021:: C:: integral component of membrane	NA	NA
Blood	9726	c245814_g1_i1	3296	3.16527	0.689414	-0.669566	-0.176055	transmembraneprotein 209	3296	60.85	Crassostrea gigas (Pacific oyster) (Crassostrea angulata)	NA	NA	NA
Blood	9726	c248242_g2_i2	5060	3.93817	1.5548	-1.85981	0.978798	transmembraneprotein 2	5060	47.4	Lottia gigantea (Giant owl limpet)	NA	NA	NA
Blood	9726	c203374_g2_i1	1425	4.33158	1.58097	-1.75947	-0.590931	transmembraneprotein 187	1425	58.65	Lottia gigantea (Giant owl limpet)	NA	NA	NA
Blood	9726	c186944_g1_i1	1221	4.30173	0.601878	-1.28108	-0.379627	transmembraneprotein 185b	1221	68.45	Lottia gigantea (Giant owl limpet)	NA	NA	NA
Blood	9726	c211947_g1_i1	1821	2.99744	1.28321	-1.52686	-0.366424	transmembraneprotein 183	1821	53.65	Lottia gigantea (Giant owl limpet)	NA	NA	NA
Blood	9726	c221898_g11_i2	1571	2.54563	0.410088	-0.938474	-0.417421	transmembraneprotein 179	1571	54.35	Lottia gigantea (Giant owl limpet)	NA	NA	NA
Blood	9726	c212177_g2_i1	1514	-2.76443	-0.752441	0.598048	-0.162363	transmembraneprotein 170a	1514	77.5	Lottia gigantea (Giant owl limpet)	NA	NA	NA
Blood	9726	c245165_g2_i2	2339	4.67263	0.516599	-1.20869	-0.0146858	transmembraneprotein 169	2339	67.6	Lottia gigantea (Giant owl limpet)	NA	NA	NA
Blood	9726	c202574_g1_i1	2697	8.62415	1.23679	-0.993301	-0.362894	transmembraneprotein 168	2697	55.95	Crassostrea gigas (Pacific oyster) (Crassostrea angulata)	GO:0030133:: C:: transport vesicle	NA	NA
Blood	9726	c190490_g1_i1	885	3.53127	1.73496	-1.98609	-1.18753	transmembraneprotein 167b	885	87.1	Lottia gigantea (Giant owl limpet)	GO:0000139:: C:: Golgi membrane;; GO:0016021:: C:: integral component of membrane	NA	NA
Blood	9726	c232676_g3_i3	2186	4.76947	0.414902	-0.869902	0.382526	transmembraneprotein 165	2186	82.95	Lottia gigantea (Giant owl limpet)	GO:0005765:: C:: lysosomal membrane;; GO:0010008:: C:: endosome membrane;; GO:0016021:: C:: integral component of membrane;; GO:0032588:: C:: trans-Golgi network membrane;; GO:0006487:: P:: protein N-linked glycosylation;; GO:0006874:: P:: cellular calcium ion homeostasis;; GO:0032472:: P:: Golgi calcium ion transport;; GO:0035751:: P:: regulation of lysosomal lumen pH	NA	NA
Blood	9726	c232676_g3_i1	2166	3.8012	1.21565	-0.616888	-0.366006	transmembraneprotein 165	2166	82.95	Lottia gigantea (Giant owl limpet)	GO:0005765:: C:: lysosomal membrane;; GO:0010008:: C:: endosome membrane;; GO:0016021:: C:: integral component of membrane;; GO:0032588:: C:: trans-Golgi network membrane;; GO:0006487:: P:: protein N-linked glycosylation;; GO:0006874:: P:: cellular calcium ion homeostasis;; GO:0032472:: P:: Golgi calcium ion transport;; GO:0035751:: P:: regulation of lysosomal lumen pH	NA	NA
Blood	9726	c244350_g2_i2	1541	2.8719	0.479563	0.223133	0.232554	transmembraneprotein 147	1541	76.78	Lottia gigantea (Giant owl limpet)	NA	NA	NA
Blood	9726	c244350_g2_i4	2153	3.02505	0.966287	-0.729395	-0.452692	transmembraneprotein 147	2153	79.15	Lottia gigantea (Giant owl limpet)	NA	NA	NA
Blood	9726	c208178_g1_i2	2484	4.27399	0.400331	-0.5789	-0.0139422	transmembraneprotein 145	2484	64.2	Lottia gigantea (Giant owl limpet)	GO:0050896:: P:: response to stimulus	NA	NA
Blood	9726	c244832_g1_i1	2210	4.37557	1.02312	-1.31597	-0.430246	transmembraneprotein 144	2210	60	Capitella teleta (Polychaete worm)	NA	NA	NA
Blood	9726	c238510_g4_i2	1811	2.44041	0.746895	-0.821727	-0.0649668	transmembraneprotein 142b	1811	72.7	Lottia gigantea (Giant owl limpet)	GO:0005887:: C:: integral component of plasma membrane;; GO:0015279:: F:: store-operated calcium channel activity;; GO:0006816:: P:: calcium ion transport;; GO:0051928:: P:: positive regulation of calcium ion transport	NA	NA
Blood	9726	c233006_g1_i1	1593	7.41745	1.10499	-0.506851	-0.223324	transmembraneprotein 135	1593	62.75	Oryzias latipes (Medaka fish) (Japanese ricefish)	NA	NA	NA
Blood	9726	c249247_g1_i2	6298	4.10016	0.209049	-0.490233	0.401401	transmembraneprotein 131	6298	52.2	Lottia gigantea (Giant owl limpet)	NA	NA	NA
Blood	9726	c249247_g1_i1	6061	4.77303	0.63894	-0.549499	0.244118	transmembraneprotein 131	6061	53	Lottia gigantea (Giant owl limpet)	NA	NA	NA
Blood	9726	c221134_g1_i1	1751	7.69162	0.275386	-0.838124	0.218823	transmembraneprotein 129	1751	71.4	Lottia gigantea (Giant owl limpet)	GO:0016020:: C:: membrane	NA	NA
Blood	9726	c239163_g3_i1	1203	3.26196	-0.183434	-0.127004	0.906294	transmembraneprotein 127	1203	49.25	Lottia gigantea (Giant owl limpet)	NA	NA	NA
Blood	9726	c236729_g1_i2	1548	5.19689	0.8254	-1.11915	-0.111768	transmembraneprotein 127	1548	49.75	Lottia gigantea (Giant owl limpet)	NA	NA	NA
Blood	9726	c240950_g1_i3	2796	3.19684	1.16281	-1.28197	-0.278516	transmembraneprotein 117	2796	72	Capitella teleta (Polychaete worm)	GO:0005783:: C:: endoplasmic reticulum	NA	NA
Blood	9726	c249662_g1_i1	3864	3.35615	1.14763	-1.20576	-0.412745	transmembraneprotein 115	3864	68.45	Lottia gigantea (Giant owl limpet)	NA	NA	NA
Blood	9726	c250015_g2_i2	3758	2.93935	0.773028	-0.942873	-0.274911	transmembraneprotein 115	3758	67.7	Lottia gigantea (Giant owl limpet)	NA	NA	NA
Blood	9726	c222031_g9_i3	1649	3.21518	1.03169	-0.796547	0.0374575	transmembraneprotein 106b	1649	51.15	Ciona intestinalis (Transparent sea squirt) (Ascidia intestinalis)	GO:0016020:: C:: membrane;; GO:0043231:: C:: intracellular membrane-bounded organelle;; GO:0044444:: C:: cytoplasmic part	NA	NA
Blood	9726	c233181_g1_i2	1559	4.91674	0.804318	-1.49645	-0.475754	transmembraneemp24 domain-containing protein 7	1559	71.55	Crassostrea gigas (Pacific oyster) (Crassostrea angulata)	GO:0005783:: C:: endoplasmic reticulum;; GO:0005793:: C:: endoplasmic reticulum-Golgi intermediate compartment;; GO:0005794:: C:: Golgi apparatus;; GO:0016021:: C:: integral component of membrane;; GO:0044446:: C:: intracellular organelle part;; GO:0070062:: C:: extracellular exosome;; GO:0098588:: C:: bounding membrane of organelle;; GO:0006810:: P:: transport	NA	NA
Blood	9726	c232027_g1_i1	1336	5.18937	0.758679	-1.33816	-0.193321	transmembraneemp24 domain-containing protein 7	1336	71.95	Crassostrea gigas (Pacific oyster) (Crassostrea angulata)	GO:0005783:: C:: endoplasmic reticulum;; GO:0005793:: C:: endoplasmic reticulum-Golgi intermediate compartment;; GO:0005794:: C:: Golgi apparatus;; GO:0016021:: C:: integral component of membrane;; GO:0044446:: C:: intracellular organelle part;; GO:0070062:: C:: extracellular exosome;; GO:0098588:: C:: bounding membrane of organelle;; GO:0006810:: P:: transport	NA	NA
Blood	9726	c225796_g3_i1	1512	2.91568	0.284032	-1.1117	-0.100164	transmembraneemp24 domain-containing protein 2	1512	91.3	Lottia gigantea (Giant owl limpet)	GO:0005789:: C:: endoplasmic reticulum membrane;; GO:0016021:: C:: integral component of membrane;; GO:0030663:: C:: COPI-coated vesicle membrane;; GO:0032580:: C:: Golgi cisterna membrane;; GO:0033116:: C:: endoplasmic reticulum-Golgi intermediate compartment membrane;; GO:0042589:: C:: zymogen granule membrane;; GO:0005515:: F:: protein binding;; GO:0001893:: P:: maternal placenta development;;…	NA	NA
Blood	9726	c244066_g2_i2	2640	3.51721	0.527774	-0.743336	-0.15942	transmembranechannel-like protein	2640	55.5	Lottia gigantea (Giant owl limpet)	NA	NA	NA
Blood	9726	c246376_g2_i2	2659	2.89758	0.241877	-0.178535	0.00704347	transmembranechannel-like protein	2659	55.65	Lottia gigantea (Giant owl limpet)	NA	NA	NA
Blood	9726	c247014_g2_i1	2690	2.89427	0.130329	-0.531933	0.141138	transmembranechannel-like protein	2690	51.15	Lottia gigantea (Giant owl limpet)	NA	NA	NA
Blood	9726	c211485_g1_i1	994	4.30419	1.0866	-1.45499	-0.555084	transmembraneand ubiquitin-like domain-containing protein 1	994	82.33	Lottia gigantea (Giant owl limpet)	NA	NA	NA
Blood	9726	c185520_g2_i2	2682	4.7366	0.434457	-0.45274	0.467728	transmembraneand tpr repeat-containing protein 3	2682	73.85	Lottia gigantea (Giant owl limpet)	GO:0016021:: C:: integral component of membrane;; GO:0030154:: P:: cell differentiation;; GO:0030324:: P:: lung development	NA	NA
Blood	9726	c250937_g1_i1	1880	3.82232	0.531553	-1.04078	-0.161897	transmembrane9 superfamily member 3	1880	79.8	Lottia gigantea (Giant owl limpet)	GO:0016021:: C:: integral component of membrane;; GO:0004725:: F:: protein tyrosine phosphatase activity;; GO:0035335:: P:: peptidyl-tyrosine dephosphorylation	ec:3.1.3.41;; ec:3.1.3.16	T cell receptor signaling pathway;; Aminobenzoate degradation
Blood	9726	c250937_g1_i4	1809	4.17236	1.01507	-1.23978	-0.480736	transmembrane9 superfamily member 3	1809	81.75	Lottia gigantea (Giant owl limpet)	GO:0016021:: C:: integral component of membrane;; GO:0004725:: F:: protein tyrosine phosphatase activity;; GO:0035335:: P:: peptidyl-tyrosine dephosphorylation	ec:3.1.3.41;; ec:3.1.3.16	T cell receptor signaling pathway;; Aminobenzoate degradation
Blood	9726	c250937_g1_i2	958	4.34342	1.16047	-1.68649	-0.488533	transmembrane9 superfamily member 3	958	78.4	Lottia gigantea (Giant owl limpet)	GO:0016021:: C:: integral component of membrane;; GO:0016791:: F:: phosphatase activity;; GO:0006470:: P:: protein dephosphorylation	ec:3.1.3.41	Aminobenzoate degradation
Blood	9726	c243009_g1_i1	3489	3.61299	0.720081	-0.915396	-0.0103924	transmembrane9 superfamily member 1	3489	73.9	Lottia gigantea (Giant owl limpet)	GO:0005773:: C:: vacuole;; GO:0016021:: C:: integral component of membrane	NA	NA
Blood	9726	c228754_g4_i1	1840	4.63955	0.0392394	-0.304897	0.649018	transmembrane6 superfamily member 1	1840	64.6	Strongylocentrotus purpuratus (Purple sea urchin)	NA	NA	NA
Blood	9726	c244295_g1_i1	3095	4.66844	1.06345	-0.950043	-0.335918	translocationprotein sec63-like protein	3095	71.7	Lottia gigantea (Giant owl limpet)	GO:0005622:: C:: intracellular;; GO:0000166:: F:: nucleotide binding;; GO:0004812:: F:: aminoacyl-tRNA ligase activity;; GO:0008565:: F:: protein transporter activity;; GO:0006418:: P:: tRNA aminoacylation for protein translation;; GO:0031204:: P:: posttranslational protein targeting to membrane, translocation	NA	NA
Blood	9726	c251509_g1_i2	1403	3.7125	0.831467	-1.07196	0.0743903	translocationassociated membrane	1403	77.5	Capitella teleta (Polychaete worm)	GO:0016021:: C:: integral component of membrane;; GO:0015031:: P:: protein transport	NA	NA
Blood	9726	c183566_g1_i1	1586	2.80309	0.225287	-0.253281	0.0166887	translocase of outer mitochondrial membrane 40	1586	76.15	Lottia gigantea (Giant owl limpet)	GO:0005741:: C:: mitochondrial outer membrane;; GO:0055085:: P:: transmembrane transport	NA	NA
Blood	9726	c193136_g1_i3	674	-3.84535	-2.47764	1.96078	0.0420798	translationinitiation factor eif-2b subunit alpha	674	86.5	Lottia gigantea (Giant owl limpet)	GO:0003743:: F:: translation initiation factor activity;; GO:0006413:: P:: translational initiation	NA	NA
Blood	9726	c232668_g3_i1	2611	3.00065	0.872766	-0.398472	0.0639904	translation initiation factor if-2	2611	52.55	Lottia gigantea (Giant owl limpet)	NA	NA	NA
Blood	9726	c232668_g3_i2	2686	3.27644	0.924873	-0.427981	0.371163	translation initiation factor if-2	2686	52.15	Lottia gigantea (Giant owl limpet)	NA	NA	NA
Blood	9726	c226557_g3_i1	739	4.97994	1.56462	-1.26755	-0.271929	translation initiation factor if-2	739	55.2	Lottia gigantea (Giant owl limpet)	NA	NA	NA
Blood	9726	c251668_g1_i2	5746	3.15548	0.40844	-0.0972841	0.10601	transientreceptor potential cation channel subfamily m member 3	5746	44.65	Callithrix jacchus (White-tufted-ear marmoset)	GO:0005261:: F:: cation channel activity;; GO:0006812:: P:: cation transport;; GO:0034220:: P:: ion transmembrane transport	NA	NA
Blood	9726	c250374_g1_i1	5140	3.8755	0.980626	-1.1518	-0.498864	transientreceptor potential cation channel subfamily m member 2	5140	42.65	Lottia gigantea (Giant owl limpet)	GO:0005216:: F:: ion channel activity;; GO:0008324:: F:: cation transmembrane transporter activity;; GO:0006812:: P:: cation transport;; GO:0034220:: P:: ion transmembrane transport	NA	NA
Blood	9726	c245676_g1_i5	8108	4.25881	0.688611	-0.650686	-0.308648	transientreceptor potential cation channel subfamily a member 1 homolog	8108	56.9	Crassostrea gigas (Pacific oyster) (Crassostrea angulata)	GO:0016020:: C:: membrane;; GO:0006811:: P:: ion transport;; GO:0055085:: P:: transmembrane transport	NA	NA
Blood	9726	c245307_g1_i1	3160	2.86954	0.287527	-0.222506	-0.0376254	transforminggrowth factor-beta receptor-associated protein 1	3160	71.5	Lottia gigantea (Giant owl limpet)	GO:0005643:: C:: nuclear pore;; GO:0008270:: F:: zinc ion binding;; GO:0046332:: F:: SMAD binding;; GO:0006886:: P:: intracellular protein transport;; GO:0007165:: P:: signal transduction;; GO:0016192:: P:: vesicle-mediated transport;; GO:0050790:: P:: regulation of catalytic activity	NA	NA
Blood	9726	c230674_g2_i1	2610	3.93996	1.17715	-0.810637	-0.191752	transforminggrowth beta receptor 1	2610	70.45	Lottia gigantea (Giant owl limpet)	GO:0005768:: C:: endosome;; GO:0005901:: C:: caveola;; GO:0005923:: C:: tight junction;; GO:0016021:: C:: integral component of membrane;; GO:0016323:: C:: basolateral plasma membrane;; GO:0016324:: C:: apical plasma membrane;; GO:0043235:: C:: receptor complex;; GO:0004702:: F:: receptor signaling protein serine/threonine kinase activity;; GO:0005025:: F:: transforming growth factor beta recepto…	NA	NA
Blood	9726	c248934_g2_i5	1412	2.59956	0.784544	-1.25446	-0.733666	transformer 2 alpha log	1412	88.45	Lottia gigantea (Giant owl limpet)	GO:0005730:: C:: nucleolus;; GO:0000166:: F:: nucleotide binding;; GO:0044822:: F:: poly(A) RNA binding;; GO:0000398:: P:: mRNA splicing, via spliceosome	NA	NA
Blood	9726	c248934_g2_i9	2345	2.35704	0.572309	-1.27089	-0.502945	transformer 2 alpha log	2345	88.45	Lottia gigantea (Giant owl limpet)	GO:0005730:: C:: nucleolus;; GO:0000166:: F:: nucleotide binding;; GO:0044822:: F:: poly(A) RNA binding;; GO:0000398:: P:: mRNA splicing, via spliceosome	NA	NA
Blood	9726	c245730_g4_i2	2618	-2.48851	-2.72008	1.16198	1.43501	-transferase mu 1-like	2618	71.05	Haliotis discus discus (disc abalone)	GO:0004364:: F:: glutathione transferase activity;; GO:0008152:: P:: metabolic process	ec:2.5.1.18	Drug metabolism - cytochrome P450;; Metabolism of xenobiotics by cytochrome P450;; Glutathione metabolism
Blood	9726	c245730_g4_i6	2118	-2.42573	-2.70009	0.702835	1.33873	-transferase mu 1-like	2118	72.4	Haliotis discus discus (disc abalone)	GO:0004364:: F:: glutathione transferase activity;; GO:0008152:: P:: metabolic process	ec:2.5.1.18	Drug metabolism - cytochrome P450;; Metabolism of xenobiotics by cytochrome P450;; Glutathione metabolism
Blood	9726	c243451_g2_i2	928	-6.81858	-1.99401	2.40368	2.09332	transferase a	928	63.25	Haliotis discus discus (disc abalone)	GO:0016740:: F:: transferase activity;; GO:0008152:: P:: metabolic process	NA	NA
Blood	9726	c251263_g2_i2	1082	3.05142	1.14101	-1.90001	-1.18279	-transferase	1082	64.4	Mytilus galloprovincialis (Mediterranean mussel)	GO:0016740:: F:: transferase activity	NA	NA
Blood	9726	c251263_g2_i6	1033	4.45866	0.979025	-2.00902	-1.21435	-transferase	1033	64.4	Mytilus galloprovincialis (Mediterranean mussel)	GO:0016740:: F:: transferase activity	NA	NA
Blood	9726	c216198_g1_i2	1747	2.53124	0.449774	-0.51395	0.246299	transcriptioninitiation factor tfiid tbp subunit	1747	75.4	Cavia porcellus (Guinea pig)	GO:0005669:: C:: transcription factor TFIID complex;; GO:0045120:: C:: pronucleus;; GO:0003677:: F:: DNA binding;; GO:0070491:: F:: repressing transcription factor binding;; GO:0006367:: P:: transcription initiation from RNA polymerase II promoter;; GO:0006402:: P:: mRNA catabolic process;; GO:0007286:: P:: spermatid development;; GO:0007369:: P:: gastrulation;; GO:1902589:: P:: single-organism o…	NA	NA
Blood	9726	c247973_g1_i4	2417	-2.93399	-2.47634	1.61296	1.40313	transcriptioninitiation factor tfiid subunit 3	2417	75.05	Lottia gigantea (Giant owl limpet)	GO:0005634:: C:: nucleus;; GO:0003677:: F:: DNA binding;; GO:0003743:: F:: translation initiation factor activity;; GO:0004674:: F:: protein serine/threonine kinase activity;; GO:0005524:: F:: ATP binding;; GO:0008270:: F:: zinc ion binding;; GO:0046982:: F:: protein heterodimerization activity;; GO:0006355:: P:: regulation of transcription, DNA-templated;; GO:0006413:: P:: translational initiati…	NA	NA
Blood	9726	c253884_g1_i1	3700	3.54646	0.177299	-0.172165	0.457302	transcriptioninitiation factor tfiid subunit 1	3700	64.2	Lottia gigantea (Giant owl limpet)	GO:0044451:: C:: nucleoplasm part;; GO:1990234:: C:: transferase complex;; GO:0003676:: F:: nucleic acid binding;; GO:0016301:: F:: kinase activity;; GO:0016746:: F:: transferase activity, transferring acyl groups;; GO:0043167:: F:: ion binding;; GO:0006464:: P:: cellular protein modification process;; GO:0010467:: P:: gene expression;; GO:0016310:: P:: phosphorylation;; GO:0034645:: P:: cellular…	NA	NA
Blood	9726	c227640_g3_i3	5656	2.66819	1.02022	-0.916953	0.188147	transcriptionfactor sp4	5656	57.85	Crassostrea gigas (Pacific oyster) (Crassostrea angulata)	GO:0003677:: F:: DNA binding;; GO:0002521:: P:: leukocyte differentiation;; GO:0006355:: P:: regulation of transcription, DNA-templated;; GO:0030099:: P:: myeloid cell differentiation	NA	NA
Blood	9726	c241074_g1_i10	2261	3.75236	0.182812	-0.51811	0.321796	transcriptionfactor rfx3	2261	64.4	Crassostrea gigas (Pacific oyster) (Crassostrea angulata)	GO:0000790:: C:: nuclear chromatin;; GO:0005667:: C:: transcription factor complex;; GO:0003705:: F:: RNA polymerase II distal enhancer sequence-specific DNA binding transcription factor activity;; GO:0005515:: F:: protein binding;; GO:0044212:: F:: transcription regulatory region DNA binding;; GO:0006366:: P:: transcription from RNA polymerase II promoter;; GO:0030154:: P:: cell differentiation;…	NA	NA
Blood	9726	c226843_g1_i1	2396	4.61107	2.07283	-0.575002	-0.449873	transcriptionfactor protein	2396	53.38	Crassostrea gigas (Pacific oyster) (Crassostrea angulata)	GO:0003676:: F:: nucleic acid binding;; GO:0046872:: F:: metal ion binding	NA	NA
Blood	9726	c197354_g1_i1	914	-3.33063	0.40284	0	0.614763	transcriptionfactor hes-1	914	54.6	Platynereis dumerilii (Dumeril's clam worm)	GO:0005634:: C:: nucleus;; GO:0000981:: F:: sequence-specific DNA binding RNA polymerase II transcription factor activity;; GO:0003677:: F:: DNA binding;; GO:0046983:: F:: protein dimerization activity;; GO:0001701:: P:: in utero embryonic development;; GO:0002682:: P:: regulation of immune system process;; GO:0003151:: P:: outflow tract morphogenesis;; GO:0003281:: P:: ventricular septum develop…	NA	NA
Blood	9726	c245697_g3_i3	2820	3.10354	1.40559	-1.31192	-0.908798	transcriptionfactor ap-4	2820	54.55	Haliotis diversicolor supertexta	GO:0000981:: F:: sequence-specific DNA binding RNA polymerase II transcription factor activity;; GO:0043565:: F:: sequence-specific DNA binding;; GO:0044212:: F:: transcription regulatory region DNA binding;; GO:0046983:: F:: protein dimerization activity;; GO:0006351:: P:: transcription, DNA-templated;; GO:0010629:: P:: negative regulation of gene expression;; GO:0032268:: P:: regulation of cell…	NA	NA
Blood	9726	c228970_g2_i4	2456	7.69162	0.549343	-1.47086	-0.210145	transcriptionfactor 4	2456	41.75	Canis familiaris (Dog) (Canis lupus familiaris)	GO:0005515:: F:: protein binding;; GO:0050789:: P:: regulation of biological process	NA	NA
Blood	9726	c230195_g1_i1	2489	2.59431	0.0683797	-0.982066	-0.381873	transcriptionfactor 25	2489	63.95	Crassostrea gigas (Pacific oyster) (Crassostrea angulata)	NA	NA	NA
Blood	9726	c228108_g1_i1	2597	4.37557	1.50363	-1.06649	-0.618008	transcriptionfactor 19	2597	56.25	Lottia gigantea (Giant owl limpet)	GO:0005488:: F:: binding	NA	NA
Blood	9726	c238970_g4_i5	1144	-3.71237	-1.38679	1.137	0.61437	transcriptionelongation regulator 1	1144	82.7	Crassostrea gigas (Pacific oyster) (Crassostrea angulata)	GO:0001103:: F:: RNA polymerase II repressing transcription factor binding;; GO:0001106:: F:: RNA polymerase II transcription corepressor activity;; GO:0044822:: F:: poly(A) RNA binding;; GO:0070064:: F:: proline-rich region binding;; GO:0000122:: P:: negative regulation of transcription from RNA polymerase II promoter	NA	NA
Blood	9726	c237813_g2_i2	610	-4.37086	-1.55831	1.04492	1.19802	transcriptionelongation regulator 1	610	85.75	Crassostrea gigas (Pacific oyster) (Crassostrea angulata)	GO:0001103:: F:: RNA polymerase II repressing transcription factor binding;; GO:0001106:: F:: RNA polymerase II transcription corepressor activity;; GO:0044822:: F:: poly(A) RNA binding;; GO:0070064:: F:: proline-rich region binding;; GO:0000122:: P:: negative regulation of transcription from RNA polymerase II promoter	NA	NA
Blood	9726	c238970_g4_i1	511	-8.78913	-6.28017	1.08276	1.20511	transcriptionelongation regulator 1	511	83.6	Crassostrea gigas (Pacific oyster) (Crassostrea angulata)	GO:0001103:: F:: RNA polymerase II repressing transcription factor binding;; GO:0001106:: F:: RNA polymerase II transcription corepressor activity;; GO:0044822:: F:: poly(A) RNA binding;; GO:0070064:: F:: proline-rich region binding;; GO:0000122:: P:: negative regulation of transcription from RNA polymerase II promoter	NA	NA
Blood	9726	c237813_g2_i6	1310	-5.27863	-2.36302	2.46793	0.452477	transcriptionelongation regulator 1	1310	59.9	Spermophilus tridecemlineatus (Thirteen-lined ground squirrel) (Ictidomys tridecemlineatus)	NA	NA	NA
Blood	9726	c225440_g1_i3	3088	2.79023	0.261548	0.105279	0.49635	transcriptioncofactor vestigial-like protein 4	3088	48.3	Lottia gigantea (Giant owl limpet)	NA	NA	NA
Blood	9726	c222604_g2_i3	3097	3.30609	0.236366	-0.250677	0.245702	transcriptioncofactor vestigial-like protein 4	3097	44.35	Lottia gigantea (Giant owl limpet)	NA	NA	NA
Blood	9726	c190742_g1_i2	1245	2.80829	0.0610539	-0.63607	-0.0487955	transcriptionalrepressor p66-alpha	1245	45.8	Crassostrea gigas (Pacific oyster) (Crassostrea angulata)	GO:0044699:: P:: single-organism process	NA	NA
Blood	9726	c234119_g1_i2	2434	4.5273	0.636926	-0.894556	-0.81051	transcriptionalregulator atrx	2434	65.75	Xenopus laevis (African clawed frog)	GO:0000781:: C:: chromosome, telomeric region;; GO:0000792:: C:: heterochromatin;; GO:0005737:: C:: cytoplasm;; GO:0031981:: C:: nuclear lumen;; GO:0043234:: C:: protein complex;; GO:0000166:: F:: nucleotide binding;; GO:0017111:: F:: nucleoside-triphosphatase activity;; GO:0042393:: F:: histone binding;; GO:0046872:: F:: metal ion binding;; GO:0006259:: P:: DNA metabolic process;; GO:0006334:: P…	ec:3.6.1.15	Purine metabolism;; Thiamine metabolism
Blood	9726	c236036_g1_i2	3229	5.39513	0.0806984	-0.776702	-0.817227	transcriptionalregulator atrx	3229	65.75	Xenopus laevis (African clawed frog)	GO:0000781:: C:: chromosome, telomeric region;; GO:0000792:: C:: heterochromatin;; GO:0005737:: C:: cytoplasm;; GO:0031981:: C:: nuclear lumen;; GO:0043234:: C:: protein complex;; GO:0000166:: F:: nucleotide binding;; GO:0017111:: F:: nucleoside-triphosphatase activity;; GO:0042393:: F:: histone binding;; GO:0046872:: F:: metal ion binding;; GO:0006259:: P:: DNA metabolic process;; GO:0006334:: P…	ec:3.6.1.15	Purine metabolism;; Thiamine metabolism
Blood	9726	c228305_g3_i6	737	-4.33049	-1.53391	3.04601	-1.00745	transcriptionaladapter 2-like protein	737	71.05	Crassostrea gigas (Pacific oyster) (Crassostrea angulata)	GO:0005634:: C:: nucleus;; GO:0005488:: F:: binding;; GO:0031399:: P:: regulation of protein modification process	NA	NA
Blood	9726	c229948_g2_i1	2722	2.23818	0.854107	-1.20989	-0.742348	transcriptionaladapter 2-beta	2722	57.5	Crassostrea gigas (Pacific oyster) (Crassostrea angulata)	GO:0070461:: C:: SAGA-type complex;; GO:0005488:: F:: binding;; GO:0009987:: P:: cellular process	NA	NA
Blood	9726	c228305_g2_i5	624	-5.54428	-5.80215	4.58806	1.10686	transcriptionaladapter 2-alpha	624	73.15	Crassostrea gigas (Pacific oyster) (Crassostrea angulata)	GO:0005634:: C:: nucleus;; GO:0044446:: C:: intracellular organelle part;; GO:0003677:: F:: DNA binding;; GO:0003682:: F:: chromatin binding;; GO:0090311:: P:: regulation of protein deacetylation	NA	NA
Blood	9726	c225136_g2_i1	550	-8.25218	-7.63135	6.6289	2.50122	transcriptionaladapter 1-like protein	550	65.25	Lottia gigantea (Giant owl limpet)	GO:0070461:: C:: SAGA-type complex	NA	NA
Blood	9726	c238732_g2_i3	2853	4.98271	0.444126	0.00694377	0.106435	transcriptional co-repressor sin3a protein	2853	78.7	Lottia gigantea (Giant owl limpet)	GO:0005737:: C:: cytoplasm;; GO:0016580:: C:: Sin3 complex;; GO:0045171:: C:: intercellular bridge;; GO:0000976:: F:: transcription regulatory region sequence-specific DNA binding;; GO:0001102:: F:: RNA polymerase II activating transcription factor binding;; GO:0001106:: F:: RNA polymerase II transcription corepressor activity;; GO:0004407:: F:: histone deacetylase activity;; GO:0044877:: F:: mac…	NA	NA
Blood	9726	c238732_g2_i2	2832	3.07856	0.367507	-0.724017	0.795962	transcriptional co-repressor sin3a protein	2832	79.55	Lottia gigantea (Giant owl limpet)	GO:0000776:: C:: kinetochore;; GO:0005667:: C:: transcription factor complex;; GO:0005730:: C:: nucleolus;; GO:0005737:: C:: cytoplasm;; GO:0016580:: C:: Sin3 complex;; GO:0017053:: C:: transcriptional repressor complex;; GO:0045171:: C:: intercellular bridge;; GO:0000976:: F:: transcription regulatory region sequence-specific DNA binding;; GO:0001102:: F:: RNA polymerase II activating transcript…	NA	NA
Blood	9726	c253852_g1_i2	3661	3.7482	0.0681643	-1.01288	0.0663975	transcription initiation factor tfiid subunit taf1	3661	66.65	Crassostrea gigas (Pacific oyster) (Crassostrea angulata)	GO:0005634:: C:: nucleus;; GO:0003676:: F:: nucleic acid binding	NA	NA
Blood	9726	c245862_g2_i5	2942	2.94478	0.522773	-0.72302	-0.199195	transcription factor ctbp	2942	88.1	Crassostrea gigas (Pacific oyster) (Crassostrea angulata)	GO:0004617:: F:: phosphoglycerate dehydrogenase activity;; GO:0051287:: F:: NAD binding;; GO:0055114:: P:: oxidation-reduction process	ec:1.1.1.95	Glycine, serine and threonine metabolism;; Methane metabolism
Blood	9726	c230315_g6_i3	2083	3.78039	-0.0226211	-0.444366	0.446394	transcription dna-dependent	2083	72.8	Capitella teleta (Polychaete worm)	GO:0005634:: C:: nucleus;; GO:0003677:: F:: DNA binding;; GO:0006351:: P:: transcription, DNA-templated;; GO:0006521:: P:: regulation of cellular amino acid metabolic process;; GO:0010468:: P:: regulation of gene expression;; GO:0031056:: P:: regulation of histone modification	NA	NA
Blood	9726	c234602_g2_i2	2398	3.30607	0.682143	-0.677636	-0.116862	transcription dna-dependent	2398	72.4	Capitella teleta (Polychaete worm)	GO:0005654:: C:: nucleoplasm;; GO:0005737:: C:: cytoplasm;; GO:0003677:: F:: DNA binding;; GO:0006351:: P:: transcription, DNA-templated;; GO:0010793:: P:: regulation of mRNA export from nucleus;; GO:0050684:: P:: regulation of mRNA processing;; GO:0090239:: P:: regulation of histone H4 acetylation;; GO:2001253:: P:: regulation of histone H3-K36 trimethylation	NA	NA
Blood	9726	c253264_g2_i2	5879	4.91307	0.526977	-0.260185	0.475554	traffickingprotein particle complex subunit 8	5879	56.4	Lottia gigantea (Giant owl limpet)	GO:0044444:: C:: cytoplasmic part;; GO:0005515:: F:: protein binding;; GO:0006810:: P:: transport;; GO:0044699:: P:: single-organism process	NA	NA
Blood	9726	c239095_g1_i3	2147	-2.52044	-0.885136	0.623527	0.919717	traffickingprotein particle complex subunit 13	2147	76.95	Lottia gigantea (Giant owl limpet)	GO:0005515:: F:: protein binding	NA	NA
Blood	9726	c248407_g1_i11	1212	3.23802	0.349032	0.658431	0.620739	traffickingkinesin-binding protein 1	1212	74.15	Lottia gigantea (Giant owl limpet)	GO:0043231:: C:: intracellular membrane-bounded organelle;; GO:0044444:: C:: cytoplasmic part	NA	NA
Blood	9726	c213449_g1_i4	1444	3.85983	0.43301	-0.421636	0.642333	traf2and nck-interacting protein kinase	1444	41	Crassostrea gigas (Pacific oyster) (Crassostrea angulata)	NA	NA	NA
Blood	9726	c251653_g2_i2	1959	2.76737	0.266817	-0.54975	-0.383502	traf2and nck-interacting protein kinase	1959	83.9	Lottia gigantea (Giant owl limpet)	GO:0004674:: F:: protein serine/threonine kinase activity;; GO:0005524:: F:: ATP binding;; GO:0006468:: P:: protein phosphorylation;; GO:0050790:: P:: regulation of catalytic activity	NA	NA
Blood	9726	c251653_g2_i1	5779	2.59652	0.650727	-0.696251	-0.438434	traf2and nck-interacting protein kinase	5779	83	Lottia gigantea (Giant owl limpet)	GO:0004674:: F:: protein serine/threonine kinase activity;; GO:0005524:: F:: ATP binding;; GO:0006468:: P:: protein phosphorylation;; GO:0050790:: P:: regulation of catalytic activity	NA	NA
Blood	9726	c251821_g1_i4	2052	3.44295	0.65495	-0.960351	-0.280497	traf2and nck-interacting protein kinase	2052	89.95	Lottia gigantea (Giant owl limpet)	GO:0004674:: F:: protein serine/threonine kinase activity;; GO:0005524:: F:: ATP binding;; GO:0006468:: P:: protein phosphorylation;; GO:0050790:: P:: regulation of catalytic activity	NA	NA
Blood	9726	c251273_g2_i2	4270	2.33465	0.619236	-0.108478	-0.296951	tollprotein	4270	42.8	Lottia gigantea (Giant owl limpet)	NA	NA	NA
Blood	9726	c253085_g4_i2	3570	4.54385	1.32311	-0.49514	0.25873	tolloid-likeprotein 1	3570	75.1	Lottia gigantea (Giant owl limpet)	GO:0004222:: F:: metalloendopeptidase activity;; GO:0005509:: F:: calcium ion binding;; GO:0008270:: F:: zinc ion binding;; GO:0006508:: P:: proteolysis;; GO:0009888:: P:: tissue development;; GO:0009953:: P:: dorsal/ventral pattern formation;; GO:0048598:: P:: embryonic morphogenesis;; GO:0048731:: P:: system development	NA	NA
Blood	9726	c253330_g1_i1	3064	3.58418	-0.100541	-0.991218	0.0426552	toll-likereceptor i	3064	42.55	Lottia gigantea (Giant owl limpet)	NA	NA	NA
Blood	9726	c240892_g1_i3	2463	2.6733	1.59628	-2.34985	-1.72414	toll-likereceptor a	2463	53.75	Crassostrea gigas (Pacific oyster) (Crassostrea angulata)	NA	NA	NA
Blood	9726	c244056_g1_i2	2422	2.64341	1.0669	-1.92694	-0.631339	toll-likereceptor a	2422	57.2	Crassostrea gigas (Pacific oyster) (Crassostrea angulata)	NA	NA	NA
Blood	9726	c244056_g1_i1	1801	4.05285	0.469213	-1.82138	-1.04825	toll-likereceptor 8	1801	42.25	Crassostrea gigas (Pacific oyster) (Crassostrea angulata)	GO:0048518:: P:: positive regulation of biological process;; GO:0050794:: P:: regulation of cellular process;; GO:0050896:: P:: response to stimulus	NA	NA
Blood	9726	c244056_g1_i4	1858	5.02659	1.97776	-2.48937	-0.840965	toll-likereceptor 8	1858	42.2	Crassostrea gigas (Pacific oyster) (Crassostrea angulata)	GO:0048518:: P:: positive regulation of biological process;; GO:0050794:: P:: regulation of cellular process;; GO:0050896:: P:: response to stimulus	NA	NA
Blood	9726	c244317_g1_i1	2520	4.88003	0.137296	0.0546773	-0.12903	toll-likereceptor 4	2520	40.65	Mytilus galloprovincialis (Mediterranean mussel)	GO:0002376:: P:: immune system process;; GO:0044763:: P:: single-organism cellular process;; GO:0050794:: P:: regulation of cellular process;; GO:0050896:: P:: response to stimulus	NA	NA
Blood	9726	c234330_g3_i2	1370	2.72208	2.22477	-2.66081	-1.55755	toll-likereceptor 2 type-1	1370	54.85	Branchiostoma floridae (Florida lancelet) (Amphioxus)	GO:0002224:: P:: toll-like receptor signaling pathway;; GO:0006952:: P:: defense response;; GO:0009967:: P:: positive regulation of signal transduction;; GO:0019222:: P:: regulation of metabolic process	NA	NA
Blood	9726	c230984_g1_i1	3389	5.37134	0.204149	-0.91512	-0.361621	toll-likereceptor 2 type-1	3389	45.65	Crassostrea gigas (Pacific oyster) (Crassostrea angulata)	NA	NA	NA
Blood	9726	c249513_g2_i2	1885	2.79053	0.888006	-0.63607	-0.566085	toll-likereceptor 2 type-1	1885	57.3	Branchiostoma floridae (Florida lancelet) (Amphioxus)	NA	NA	NA
Blood	9726	c244292_g2_i1	1104	2.54704	0.290696	0.0293184	1.02672	toll-likereceptor 2 type-1	1104	57.25	Branchiostoma floridae (Florida lancelet) (Amphioxus)	NA	NA	NA
Blood	9726	c218065_g3_i1	880	4.93228	1.22577	-1.4565	0.145139	toll-interleukin1 receptor domain containing adaptor protein	880	51	Crassostrea gigas (Pacific oyster) (Crassostrea angulata)	GO:0009967:: P:: positive regulation of signal transduction;; GO:0019222:: P:: regulation of metabolic process;; GO:0044763:: P:: single-organism cellular process;; GO:0051716:: P:: cellular response to stimulus	NA	NA
Blood	9726	c248129_g3_i2	1720	2.51352	0.66381	-0.86889	-0.0915411	toll-interactingprotein	1720	61.9	Lottia gigantea (Giant owl limpet)	GO:0016604:: C:: nuclear body;; GO:0048471:: C:: perinuclear region of cytoplasm;; GO:0005150:: F:: interleukin-1, Type I receptor binding;; GO:0031624:: F:: ubiquitin conjugating enzyme binding;; GO:0031625:: F:: ubiquitin protein ligase binding;; GO:0032183:: F:: SUMO binding;; GO:0009987:: P:: cellular process;; GO:0033235:: P:: positive regulation of protein sumoylation;; GO:0050896:: P:: res…	NA	NA
Blood	9726	c220209_g1_i3	3566	5.25857	1.04768	-1.44041	-0.957629	tnfreceptor-associated factor 3	3566	51.4	Crassostrea gigas (Pacific oyster) (Crassostrea angulata)	GO:0004842:: F:: ubiquitin-protein transferase activity;; GO:0004871:: F:: signal transducer activity;; GO:0008270:: F:: zinc ion binding;; GO:0000209:: P:: protein polyubiquitination;; GO:0001503:: P:: ossification;; GO:0007250:: P:: activation of NF-kappaB-inducing kinase activity;; GO:0009887:: P:: organ morphogenesis;; GO:0031666:: P:: positive regulation of lipopolysaccharide-mediated signal…	NA	NA
Blood	9726	c220127_g1_i2	3083	4.16651	0.205454	-0.960325	-0.403668	tnfreceptor-associated factor 3	3083	51.4	Crassostrea gigas (Pacific oyster) (Crassostrea angulata)	GO:0004842:: F:: ubiquitin-protein transferase activity;; GO:0004871:: F:: signal transducer activity;; GO:0008270:: F:: zinc ion binding;; GO:0000209:: P:: protein polyubiquitination;; GO:0001503:: P:: ossification;; GO:0007250:: P:: activation of NF-kappaB-inducing kinase activity;; GO:0009887:: P:: organ morphogenesis;; GO:0031666:: P:: positive regulation of lipopolysaccharide-mediated signal…	NA	NA
Blood	9726	c242201_g2_i1	2614	4.10398	0.0980153	-1.0746	-0.346062	tnfaip3-interactingprotein 2	2614	40.5	Crassostrea gigas (Pacific oyster) (Crassostrea angulata)	GO:0048518:: P:: positive regulation of biological process;; GO:0050794:: P:: regulation of cellular process;; GO:0051716:: P:: cellular response to stimulus	NA	NA
Blood	9726	c238581_g5_i2	2774	5.16476	0.335958	-1.35735	-0.647468	tnfaip3-interactingprotein 2	2774	41.2	Crassostrea gigas (Pacific oyster) (Crassostrea angulata)	GO:0048518:: P:: positive regulation of biological process;; GO:0050794:: P:: regulation of cellular process;; GO:0051716:: P:: cellular response to stimulus	NA	NA
Blood	9726	c233908_g2_i2	3570	2.21804	0.105434	-0.536112	0.250391	tnfaip3-interactingprotein 1	3570	43.7	Myotis lucifugus (Little brown bat)	GO:0005515:: F:: protein binding;; GO:0048518:: P:: positive regulation of biological process;; GO:1902531:: P:: regulation of intracellular signal transduction	NA	NA
Blood	9726	c231041_g4_i1	1170	3.90147	1.40634	-1.63103	-0.804336	tm2 domain protein	1170	67.7	Lottia gigantea (Giant owl limpet)	NA	NA	NA
Blood	9726	c180703_g1_i1	1051	4.44915	1.98158	-1.26019	-0.808157	tlcdomain-containing protein 2	1051	61.2	Helobdella robusta (Californian leech)	GO:0016020:: C:: membrane	NA	NA
Blood	9726	c240548_g1_i1	2972	7.17111	1.4179	-1.68016	-0.668164	timeless	2972	45.85	Crassostrea gigas (Pacific oyster) (Crassostrea angulata)	NA	NA	NA
Blood	9726	c198139_g1_i1	3615	3.15848	0.520155	-0.373972	0.0202778	tiggertransposable element derived 5	3615	55.05	Latimeria chalumnae (West Indian ocean coelacanth)	NA	NA	NA
Blood	9726	c251573_g3_i2	1069	4.46623	1.33642	-1.09214	-1.35172	tick transposon	1069	47.9	Rhipicephalus pulchellus	NA	NA	NA
Blood	9726	c254961_g4_i1	3316	2.29033	1.56364	-1.03004	-1.40623	tick transposon	3316	51.3	Rhipicephalus pulchellus	NA	NA	NA
Blood	9726	c244971_g3_i6	1143	2.72765	1.83261	-1.23003	-1.7354	tick transposon	1143	49.65	Acyrthosiphon pisum (Pea aphid)	NA	NA	NA
Blood	9726	c250266_g2_i2	1352	4.4875	1.60699	-1.49035	-1.71381	tick transposon	1352	47.95	Rhodnius prolixus (Triatomid bug)	NA	NA	NA
Blood	9726	c254749_g2_i1	2085	2.57565	1.64389	-0.610418	-1.23537	tick transposon	2085	48.3	Rhipicephalus pulchellus	NA	NA	NA
Blood	9726	c169174_g1_i1	2395	-5.00513	-2.83313	1.1332	1.34757	tick transposon	2395	52.4	Lottia gigantea (Giant owl limpet)	NA	NA	NA
Blood	9726	c252883_g2_i3	2001	3.54646	1.31828	-1.16732	-1.11906	tick transposon	2001	68.55	Biomphalaria glabrata (Bloodfluke planorb) (Freshwater snail)	GO:0003676:: F:: nucleic acid binding;; GO:0004523:: F:: RNA-DNA hybrid ribonuclease activity;; GO:0090502:: P:: RNA phosphodiester bond hydrolysis, endonucleolytic	NA	NA
Blood	9726	c246279_g1_i4	1725	-2.2501	-0.543766	1.41903	-0.14241	tick transposon	1725	55.35	Haliotis discus hannai (Japanese abalone)	GO:0016787:: F:: hydrolase activity;; GO:0030414:: F:: peptidase inhibitor activity;; GO:0010466:: P:: negative regulation of peptidase activity;; GO:0043170:: P:: macromolecule metabolic process;; GO:0044238:: P:: primary metabolic process	NA	NA
Blood	9726	c231371_g2_i6	1132	4.08601	2.40213	-0.581865	-1.54324	tick transposon	1132	65	Danio rerio (Zebrafish) (Brachydanio rerio)	GO:0005488:: F:: binding	NA	NA
Blood	9726	c227594_g4_i1	529	-3.63386	-2.11779	0.974375	1.58584	tick transposon	529	81.8	Danio rerio (Zebrafish) (Brachydanio rerio)	GO:0003676:: F:: nucleic acid binding;; GO:0004523:: F:: RNA-DNA hybrid ribonuclease activity;; GO:0090502:: P:: RNA phosphodiester bond hydrolysis, endonucleolytic	NA	NA
Blood	9726	c231371_g2_i4	1074	4.67263	1.796	0.39909	-0.581711	tick transposon	1074	65.3	Danio rerio (Zebrafish) (Brachydanio rerio)	GO:0005488:: F:: binding	NA	NA
Blood	9726	c174398_g1_i1	1956	7.33992	0.222202	-1.17281	0.110254	tick transposon	1956	63.8	Strongylocentrotus purpuratus (Purple sea urchin)	NA	NA	NA
Blood	9726	c246550_g4_i1	3911	-3.12229	-0.103584	0.379024	0.255346	tick transposon	3911	50.5	Lottia gigantea (Giant owl limpet)	NA	NA	NA
Blood	9726	c252370_g2_i4	5369	3.3352	1.25159	-1.04542	-0.330652	tick thioester protein	5369	48.95	Azumapecten farreri	NA	NA	NA
Blood	9726	c240926_g1_i1	1991	3.84112	0.506511	0.603585	1.55693	tick thioester protein	1991	46.2	Lottia gigantea (Giant owl limpet)	NA	NA	NA
Blood	9726	c254238_g1_i2	2736	3.89071	0.192829	0.940301	1.42973	tick thioester protein	2736	47.6	Lottia gigantea (Giant owl limpet)	GO:0005515:: F:: protein binding	NA	NA
Blood	9726	c240926_g1_i2	1977	3.30982	-1.38884	1.48888	1.73704	tick thioester protein	1977	46.1	Lottia gigantea (Giant owl limpet)	NA	NA	NA
Blood	9726	c235897_g1_i1	4041	8.45059	1.38035	-0.912868	-0.257327	tick adams	4041	61.35	Lottia gigantea (Giant owl limpet)	GO:0004222:: F:: metalloendopeptidase activity;; GO:0006508:: P:: proteolysis	NA	NA
Blood	9726	c240230_g3_i2	1715	4.58592	0.527181	-0.864553	-0.125987	tick adams	1715	61.2	Rhipicephalus pulchellus	GO:0008233:: F:: peptidase activity;; GO:0009987:: P:: cellular process;; GO:0019538:: P:: protein metabolic process;; GO:0044699:: P:: single-organism process	NA	NA
Blood	9726	c219435_g2_i1	3588	2.98427	0.0861321	0.207135	0.50432	thyroidperoxidase-like protein	3588	69.2	Lottia gigantea (Giant owl limpet)	GO:0044710:: P:: single-organism metabolic process	NA	NA
Blood	9726	c231708_g1_i9	2463	3.85983	0.230771	0.0902166	-0.182551	thyroidhormone receptor interactor 11	2463	43.95	Strongylocentrotus purpuratus (Purple sea urchin)	NA	NA	NA
Blood	9726	c235201_g1_i5	541	-2.54629	-1.65358	1.29335	1.13288	thymosin beta-12	541	92.1	Haliotis diversicolor (Abalone) (Sulculus diversicolor)	GO:0005634:: C:: nucleus;; GO:0005829:: C:: cytosol;; GO:0005856:: C:: cytoskeleton;; GO:0003785:: F:: actin monomer binding;; GO:0007015:: P:: actin filament organization;; GO:0014911:: P:: positive regulation of smooth muscle cell migration;; GO:0042989:: P:: sequestering of actin monomers;; GO:0045893:: P:: positive regulation of transcription, DNA-templated;; GO:0051152:: P:: positive regulat…	NA	NA
Blood	9726	c216760_g1_i1	1013	2.57008	0.970009	-1.04721	-0.247155	thymidinekinase mitochondrial	1013	75.7	Branchiostoma floridae (Florida lancelet) (Amphioxus)	GO:0005759:: C:: mitochondrial matrix;; GO:0004797:: F:: thymidine kinase activity;; GO:0005524:: F:: ATP binding;; GO:0006206:: P:: pyrimidine nucleobase metabolic process;; GO:0009157:: P:: deoxyribonucleoside monophosphate biosynthetic process;; GO:0009165:: P:: nucleotide biosynthetic process;; GO:0032042:: P:: mitochondrial DNA metabolic process;; GO:0034645:: P:: cellular macromolecule bios…	ec:2.7.1.21	Pyrimidine metabolism;; Drug metabolism - other enzymes
Blood	9726	c224874_g1_i2	1621	-2.86631	-2.87599	0.806171	-0.146135	thumpdomain-containing protein 2	1621	52.15	Macaca fascicularis (Crab-eating macaque) (Cynomolgus monkey)	NA	NA	NA
Blood	9726	c217855_g1_i1	1870	5.55138	0.990729	-0.321856	0.212521	thrombospondintype-1 domain-containing protein 4	1870	60.1	Lottia gigantea (Giant owl limpet)	GO:0070062:: C:: extracellular exosome;; GO:0016787:: F:: hydrolase activity	NA	NA
Blood	9726	c232014_g2_i4	547	-7.94844	-5.65302	4.19287	4.45952	threonylcarbamoyladenosine biosynthesis protein osgep	547	83.7	Rhipicephalus pulchellus	GO:0005634:: C:: nucleus;; GO:0005737:: C:: cytoplasm;; GO:0016747:: F:: transferase activity, transferring acyl groups other than amino-acyl groups;; GO:0046872:: F:: metal ion binding;; GO:0070526:: P:: threonylcarbamoyladenosine biosynthetic process	NA	NA
Blood	9726	c244817_g2_i1	2987	2.46577	1.02847	-1.13627	-0.8147	threonyl-	2987	84.6	Lottia gigantea (Giant owl limpet)	GO:0005737:: C:: cytoplasm;; GO:0004829:: F:: threonine-tRNA ligase activity;; GO:0005524:: F:: ATP binding;; GO:0006435:: P:: threonyl-tRNA aminoacylation	ec:6.1.1.3	Aminoacyl-tRNA biosynthesis
Blood	9726	c244817_g2_i2	2830	2.38067	0.245664	-0.516001	-0.0689957	threonyl-	2830	85.75	Lottia gigantea (Giant owl limpet)	GO:0005737:: C:: cytoplasm;; GO:0004829:: F:: threonine-tRNA ligase activity;; GO:0005524:: F:: ATP binding;; GO:0006435:: P:: threonyl-tRNA aminoacylation;; GO:0022008:: P:: neurogenesis	ec:6.1.1.3	Aminoacyl-tRNA biosynthesis
Blood	9726	c249690_g2_i2	4473	3.206	0.979687	-0.787748	-0.336565	thocomplex subunit 2	4473	70.95	Lottia gigantea (Giant owl limpet)	GO:0000445:: C:: THO complex part of transcription export complex;; GO:0005654:: C:: nucleoplasm;; GO:0003729:: F:: mRNA binding;; GO:0005515:: F:: protein binding;; GO:0000902:: P:: cell morphogenesis;; GO:0001824:: P:: blastocyst development;; GO:0010793:: P:: regulation of mRNA export from nucleus;; GO:0016973:: P:: poly(A)+ mRNA export from nucleus;; GO:0017145:: P:: stem cell division;; GO:0…	NA	NA
Blood	9726	c243692_g2_i3	926	3.15848	0.00712227	-0.531602	0.217829	thiosulfatesulfurtransferase variant	926	54.8	Lottia gigantea (Giant owl limpet)	NA	NA	NA
Blood	9726	c177001_g1_i4	1202	4.23214	0.37524	-1.39649	-0.338969	thioredoxin-relatedtransmembrane protein 2-like protein	1202	65.95	Lottia gigantea (Giant owl limpet)	GO:0009987:: P:: cellular process	NA	NA
Blood	9726	c243929_g2_i4	1941	2.30233	0.289021	-1.12621	-0.457331	thioredoxin-likeprotein 1	1941	73.3	Capitella teleta (Polychaete worm)	GO:0044710:: P:: single-organism metabolic process	NA	NA
Blood	9726	c218329_g1_i5	1254	7.41745	1.09558	-2.11339	-0.378911	thioredoxindomain-containing protein 15	1254	61.9	Lottia gigantea (Giant owl limpet)	GO:0045454:: P:: cell redox homeostasis	NA	NA
Blood	9726	c241999_g2_i1	4508	3.54646	0.442383	-0.870058	-0.0316398	thioredoxindomain-containing protein 11	4508	49.75	Capitella teleta (Polychaete worm)	NA	NA	NA
Blood	9726	c247584_g6_i1	3454	2.5904	0.235909	-0.556265	0.100548	thiol-disulfide isomerase and thioredoxin	3454	68.85	Lottia gigantea (Giant owl limpet)	GO:0043231:: C:: intracellular membrane-bounded organelle;; GO:0044425:: C:: membrane part;; GO:0003824:: F:: catalytic activity;; GO:0008152:: P:: metabolic process;; GO:0009987:: P:: cellular process;; GO:0044699:: P:: single-organism process	NA	NA
Blood	9726	c242943_g7_i1	827	-4.71303	-3.60919	2.88537	1.66758	thioester-containingprotein	827	72	Biomphalaria glabrata (Bloodfluke planorb) (Freshwater snail)	GO:0005576:: C:: extracellular region	NA	NA
Blood	9726	c254287_g1_i1	2396	3.15822	0.0977758	0.583063	1.41491	thioester-containingprotein	2396	55.4	Lottia gigantea (Giant owl limpet)	NA	NA	NA
Blood	9726	c253123_g1_i4	1332	3.07856	2.09995	-2.39833	-1.49947	thapdomain-containing protein 9	1332	66.4	Crassostrea gigas (Pacific oyster) (Crassostrea angulata)	NA	NA	NA
Blood	9726	c249282_g1_i2	2476	2.8119	1.43263	-1.50207	-1.01046	thapdomain-containing protein 2	2476	62.91	Crassostrea gigas (Pacific oyster) (Crassostrea angulata)	NA	NA	NA
Blood	9726	c215208_g1_i7	646	-3.46372	-1.65468	1.07899	0.34224	tgf-beta-induciblenuclear protein 1	646	100	Strongylocentrotus purpuratus (Purple sea urchin)	GO:0044822:: F:: poly(A) RNA binding	NA	NA
Blood	9726	c239415_g2_i1	2216	2.80829	0.0194932	-1.20192	0.321779	tetratricopeptiderepeat protein 7b	2216	61.15	Lottia gigantea (Giant owl limpet)	NA	NA	NA
Blood	9726	c219800_g1_i3	1186	-4.30014	-2.40381	0.75903	0.680297	tetratricopeptiderepeat protein 5	1186	68.5	Lottia gigantea (Giant owl limpet)	GO:0005654:: C:: nucleoplasm	NA	NA
Blood	9726	c245152_g1_i3	645	-7.44837	-5.9373	5.87354	2.16399	tetratricopeptiderepeat protein 4	645	66.35	Lottia gigantea (Giant owl limpet)	NA	NA	NA
Blood	9726	c228455_g2_i8	1394	2.30241	0.204372	-0.747515	-0.304972	tetratricopeptiderepeat protein 35	1394	71.9	Lottia gigantea (Giant owl limpet)	GO:0043231:: C:: intracellular membrane-bounded organelle;; GO:0044444:: C:: cytoplasmic part	NA	NA
Blood	9726	c217170_g3_i5	1278	3.40149	0.434167	-1.22014	-0.0475481	tetratricopeptiderepeat protein 32	1278	61.9	Lottia gigantea (Giant owl limpet)	NA	NA	NA
Blood	9726	c230794_g3_i1	1670	3.69064	0.732481	-1.14653	-0.761523	tetratricopeptiderepeat protein 17	1670	65.5	Crassostrea gigas (Pacific oyster) (Crassostrea angulata)	NA	NA	NA
Blood	9726	c237564_g1_i2	2864	7.33992	1.19274	-0.869031	0.097806	tetratricopeptiderepeat protein 17	2864	61.45	Crassostrea gigas (Pacific oyster) (Crassostrea angulata)	GO:0044424:: C:: intracellular part;; GO:0016043:: P:: cellular component organization;; GO:0044763:: P:: single-organism cellular process	NA	NA
Blood	9726	c223439_g2_i4	1254	-2.94313	-1.72185	2.52483	0.0873631	tetratricopeptiderepeat protein 15	1254	76.25	Lottia gigantea (Giant owl limpet)	NA	NA	NA
Blood	9726	c223439_g2_i6	1124	-3.26306	-2.59748	2.33307	1.73366	tetratricopeptiderepeat protein 15	1124	76.25	Lottia gigantea (Giant owl limpet)	NA	NA	NA
Blood	9726	c223439_g2_i1	1492	-2.81187	-0.355219	0.252987	-0.635495	tetratricopeptiderepeat protein 15	1492	76.25	Lottia gigantea (Giant owl limpet)	NA	NA	NA
Blood	9726	c237845_g1_i3	4501	3.03128	0.865754	-0.902204	-0.0904117	tetratricopeptiderepeat protein 13	4501	39.45	Lottia gigantea (Giant owl limpet)	GO:0050776:: P:: regulation of immune response;; GO:0051246:: P:: regulation of protein metabolic process	NA	NA
Blood	9726	c247020_g1_i2	926	2.83924	0.868909	-1.48847	-1.36881	tetratricopeptiderepeat protein 1	926	78.25	Lottia gigantea (Giant owl limpet)	GO:0005778:: C:: peroxisomal membrane;; GO:0051082:: F:: unfolded protein binding;; GO:0006457:: P:: protein folding	NA	NA
Blood	9726	c230764_g1_i3	1278	7.56104	-0.0676922	-0.501701	-0.253705	tetratricopeptiderepeat domain 13	1278	61.9	Lottia gigantea (Giant owl limpet)	NA	NA	NA
Blood	9726	c230764_g1_i2	2083	5.33298	1.20038	-0.888682	-0.127187	tetratricopeptiderepeat domain 13	2083	63.05	Lottia gigantea (Giant owl limpet)	NA	NA	NA
Blood	9726	c239820_g1_i1	2150	4.43133	1.70678	-2.03656	-0.917252	tetraspaninfamily protein	2150	60.65	Lottia gigantea (Giant owl limpet)	GO:0016021:: C:: integral component of membrane	NA	NA
Blood	9726	c237865_g1_i1	2202	3.28061	1.27416	-1.4946	-0.0954372	tetraspanin-4	2202	55.75	Capitella teleta (Polychaete worm)	NA	NA	NA
Blood	9726	c248042_g2_i1	2067	4.23671	0.484126	-0.676013	0.0337483	tetraspanin-3isoform 1	2067	56.45	Lottia gigantea (Giant owl limpet)	GO:0016020:: C:: membrane	NA	NA
Blood	9726	c235787_g1_i1	1615	5.16845	1.74244	-1.76214	-0.49592	tetraspanin-31	1615	68.75	Lottia gigantea (Giant owl limpet)	GO:0016021:: C:: integral component of membrane	NA	NA
Blood	9726	c235787_g2_i3	1755	7.81136	1.01246	-1.06408	-0.676062	tetraspanin-31	1755	58.9	Lottia gigantea (Giant owl limpet)	NA	NA	NA
Blood	9726	c248452_g1_i1	2938	3.29536	0.953554	-1.24428	-0.612711	tetraspanin family integral membrane protein	2938	58.35	Lottia gigantea (Giant owl limpet)	NA	NA	NA
Blood	9726	c238683_g1_i2	2212	4.07307	0.872118	-0.876439	-0.307583	tetrahydrofolylpolyglutamatesynthase	2212	57.6	Crassostrea gigas (Pacific oyster) (Crassostrea angulata)	GO:0008152:: P:: metabolic process	NA	NA
Blood	9726	c231974_g1_i1	3321	5.81111	1.25008	-0.57284	-0.724228	testis-expressedsequence 2 protein	3321	51.6	Lottia gigantea (Giant owl limpet)	NA	NA	NA
Blood	9726	c255008_g1_i2	13372	4.44447	0.814915	-1.28397	-0.837018	teneurin-2	13372	43.25	Helobdella robusta (Californian leech)	NA	NA	NA
Blood	9726	c253345_g2_i3	8822	7.41745	0.754004	-0.390326	-0.683715	tenectinisoform 2	8822	36.75	Lottia gigantea (Giant owl limpet)	NA	NA	NA
Blood	9726	c253345_g2_i2	8562	8.07332	0.750055	-0.030877	-0.695418	tenectinisoform 2	8562	36.75	Lottia gigantea (Giant owl limpet)	NA	NA	NA
Blood	9726	c254456_g1_i4	11175	4.82753	0.777797	0.0921663	-0.648299	tenectinisoform 2	11175	37.2	Lottia gigantea (Giant owl limpet)	NA	NA	NA
Blood	9726	c184797_g1_i3	1213	3.30612	0.466156	-0.280814	-0.302002	telomericrepeat-binding factor 2	1213	47	Lottia gigantea (Giant owl limpet)	GO:0031981:: C:: nuclear lumen;; GO:0043232:: C:: intracellular non-membrane-bounded organelle;; GO:0005488:: F:: binding;; GO:0000723:: P:: telomere maintenance;; GO:0031323:: P:: regulation of cellular metabolic process;; GO:0033043:: P:: regulation of organelle organization;; GO:0060255:: P:: regulation of macromolecule metabolic process;; GO:0080090:: P:: regulation of primary metabolic proce…	NA	NA
Blood	9726	c253181_g1_i1	5873	3.66241	-0.471861	0.655994	1.0145	telomere-associatedprotein rif1	5873	53.9	Crassostrea gigas (Pacific oyster) (Crassostrea angulata)	GO:0043229:: C:: intracellular organelle	NA	NA
Blood	9726	c216922_g1_i7	1057	-3.86445	-2.01444	1.92703	0.278378	telomerasereverse transcriptase	1057	53.85	Mustela putorius furo (European domestic ferret) (Mustela furo)	GO:0005739:: C:: mitochondrion;; GO:0043232:: C:: intracellular non-membrane-bounded organelle;; GO:0044428:: C:: nuclear part;; GO:0070013:: C:: intracellular organelle lumen;; GO:0003676:: F:: nucleic acid binding;; GO:0003964:: F:: RNA-directed DNA polymerase activity;; GO:0006259:: P:: DNA metabolic process;; GO:0006996:: P:: organelle organization;; GO:0050789:: P:: regulation of biological …	NA	NA
Blood	9726	c206141_g2_i1	818	-3.83146	-2.08668	1.75286	1.28457	telomerasereverse transcriptase	818	53.95	Mustela putorius furo (European domestic ferret) (Mustela furo)	GO:0005739:: C:: mitochondrion;; GO:0043232:: C:: intracellular non-membrane-bounded organelle;; GO:0044428:: C:: nuclear part;; GO:0070013:: C:: intracellular organelle lumen;; GO:0003676:: F:: nucleic acid binding;; GO:0003964:: F:: RNA-directed DNA polymerase activity;; GO:0006259:: P:: DNA metabolic process;; GO:0006996:: P:: organelle organization;; GO:0050789:: P:: regulation of biological …	NA	NA
Blood	9726	c227523_g2_i4	1296	-3.22625	-2.17189	7.12214	0.900663	telomerasereverse transcriptase	1296	54.35	Strongylocentrotus purpuratus (Purple sea urchin)	GO:0043232:: C:: intracellular non-membrane-bounded organelle;; GO:0044428:: C:: nuclear part;; GO:0070013:: C:: intracellular organelle lumen;; GO:0003676:: F:: nucleic acid binding;; GO:0003720:: F:: telomerase activity;; GO:0005515:: F:: protein binding;; GO:0006278:: P:: RNA-dependent DNA replication;; GO:0006996:: P:: organelle organization;; GO:0009966:: P:: regulation of signal transductio…	NA	NA
Blood	9726	c220494_g5_i1	1284	-3.10262	-1.55266	1.94756	4.02525	telomerasereverse transcriptase	1284	54.5	Strongylocentrotus purpuratus (Purple sea urchin)	GO:0043232:: C:: intracellular non-membrane-bounded organelle;; GO:0044428:: C:: nuclear part;; GO:0070013:: C:: intracellular organelle lumen;; GO:0003676:: F:: nucleic acid binding;; GO:0003720:: F:: telomerase activity;; GO:0005515:: F:: protein binding;; GO:0006278:: P:: RNA-dependent DNA replication;; GO:0006996:: P:: organelle organization;; GO:0009966:: P:: regulation of signal transductio…	NA	NA
Blood	9726	c254112_g1_i1	4252	3.26425	-0.154106	0.234392	0.706469	telomeraseprotein component 1	4252	49.95	Lottia gigantea (Giant owl limpet)	GO:0097159:: F:: organic cyclic compound binding;; GO:1901363:: F:: heterocyclic compound binding	NA	NA
Blood	9726	c244761_g2_i1	3610	2.72208	0.752279	-0.809123	-0.585179	telomerase-bindingprotein est1a	3610	64.2	Lottia gigantea (Giant owl limpet)	GO:0044424:: C:: intracellular part;; GO:0044260:: P:: cellular macromolecule metabolic process;; GO:0090304:: P:: nucleic acid metabolic process	NA	NA
Blood	9726	c247461_g1_i2	4972	3.03128	0.739849	-0.545576	-0.203645	telomerase-bindingprotein est1a	4972	64.75	Lottia gigantea (Giant owl limpet)	GO:0005737:: C:: cytoplasm;; GO:0043232:: C:: intracellular non-membrane-bounded organelle;; GO:0044428:: C:: nuclear part;; GO:0003677:: F:: DNA binding;; GO:0004519:: F:: endonuclease activity;; GO:0016070:: P:: RNA metabolic process	NA	NA
Blood	9726	c235499_g1_i5	3462	-3.62377	-0.904595	1.17434	-0.116771	telo2-interactingprotein 1 homolog	3462	50.9	Branchiostoma floridae (Florida lancelet) (Amphioxus)	GO:0038201:: C:: TOR complex;; GO:0043234:: C:: protein complex	NA	NA
Blood	9726	c244225_g2_i2	1261	-3.07191	-6.47049	0.377702	-0.0908426	t-cellreceptor beta chain ana	1261	51	Danio rerio (Zebrafish) (Brachydanio rerio)	NA	NA	NA
Blood	9726	c247731_g1_i3	5025	2.95723	0.439147	-0.643531	0.0100196	t-cellimmunomodulatory protein	5025	56	Lottia gigantea (Giant owl limpet)	NA	NA	NA
Blood	9726	c252211_g4_i2	3082	2.53124	0.123084	-0.394709	0.416174	tbcdomain-containing protein kinase-like protein	3082	72.15	Lottia gigantea (Giant owl limpet)	GO:0004672:: F:: protein kinase activity;; GO:0005524:: F:: ATP binding;; GO:0006468:: P:: protein phosphorylation	NA	NA
Blood	9726	c245230_g1_i2	4489	4.16497	1.13311	-1.12257	-0.395509	tbc1domain family member 9	4489	68.15	Lottia gigantea (Giant owl limpet)	GO:0005096:: F:: GTPase activator activity;; GO:0005515:: F:: protein binding;; GO:0043547:: P:: positive regulation of GTPase activity	NA	NA
Blood	9726	c246456_g1_i3	5034	2.71872	0.867024	-0.383999	-0.0208605	tbc1domain family member 4	5034	53.8	Crassostrea gigas (Pacific oyster) (Crassostrea angulata)	GO:0050794:: P:: regulation of cellular process	NA	NA
Blood	9726	c243816_g1_i1	3594	3.1666	0.725484	-0.90232	-0.107138	tbc1domain family member 2b	3594	65.15	Lottia gigantea (Giant owl limpet)		NA	NA
Blood	9726	c252458_g2_i3	3795	4.44029	0.999023	-0.925092	-0.218029	tbc1domain family member 24	3795	61	Lottia gigantea (Giant owl limpet)	GO:0031594:: C:: neuromuscular junction;; GO:0043195:: C:: terminal bouton	NA	NA
Blood	9726	c243384_g1_i1	2205	5.44513	1.22214	-1.56717	-0.0726202	tbc1domain family member 23	2205	66.75	Crassostrea gigas (Pacific oyster) (Crassostrea angulata)	GO:0048518:: P:: positive regulation of biological process	NA	NA
Blood	9726	c234870_g1_i1	2476	3.91617	1.34733	-1.06267	-0.399303	tbc1domain family member 23	2476	69.45	Crassostrea gigas (Pacific oyster) (Crassostrea angulata)	GO:0032680:: P:: regulation of tumor necrosis factor production;; GO:0032755:: P:: positive regulation of interleukin-6 production;; GO:0050727:: P:: regulation of inflammatory response	NA	NA
Blood	9726	c205677_g1_i1	4057	3.74501	0.72778	-0.985559	-0.32298	tbc1domain family member 15	4057	67.3	Lottia gigantea (Giant owl limpet)		NA	NA
Blood	9726	c208047_g1_i1	4003	3.5762	0.93334	-1.21825	-0.239185	tbc1domain family member 15	4003	67.35	Lottia gigantea (Giant owl limpet)		NA	NA
Blood	9726	c230697_g2_i1	2519	4.12179	0.543964	-0.550751	0.00458631	tbc1domain family member 15	2519	59.45	Crassostrea gigas (Pacific oyster) (Crassostrea angulata)		NA	NA
Blood	9726	c249627_g1_i2	6293	2.61713	0.748729	-1.06276	-0.45614	tbc1domain family member 14	6293	65	Lottia gigantea (Giant owl limpet)	GO:0005776:: C:: autophagic vacuole;; GO:0055037:: C:: recycling endosome;; GO:0019901:: F:: protein kinase binding;; GO:0010507:: P:: negative regulation of autophagy;; GO:0071955:: P:: recycling endosome to Golgi transport;; GO:1902017:: P:: regulation of cilium assembly;; GO:2000785:: P:: regulation of autophagic vacuole assembly	NA	NA
Blood	9726	c221790_g1_i1	1329	4.37557	0.913171	-0.606971	0.270941	tbc1domain family member 13	1329	76.95	Bos taurus (Bovine)	GO:0005096:: F:: GTPase activator activity;; GO:0005515:: F:: protein binding;; GO:0043547:: P:: positive regulation of GTPase activity;; GO:1902017:: P:: regulation of cilium assembly	NA	NA
Blood	9726	c246456_g1_i1	2815	2.91868	0.551967	-0.279529	0.445172	tbc1domain family member 1	2815	78.05	Homo sapiens (Human)	GO:0005634:: C:: nucleus;; GO:0005829:: C:: cytosol;; GO:0005515:: F:: protein binding;; GO:0032880:: P:: regulation of protein localization;; GO:0061024:: P:: membrane organization;; GO:1902017:: P:: regulation of cilium assembly	NA	NA
Blood	9726	c246676_g1_i2	2476	3.22977	0.329598	-0.22237	0.287632	tbc1d1protein	2476	45.25	Strigamia maritima (European centipede) (Geophilus maritimus)	NA	NA	NA
Blood	9726	c246778_g2_i2	3824	4.44915	0.229044	-0.401868	0.0746222	tb2 family protein	3824	81.1	Lottia gigantea (Giant owl limpet)	NA	NA	NA
Blood	9726	c246778_g2_i1	1444	5.26941	1.92002	-1.95566	-0.943704	tb2 family protein	1444	82.65	Lottia gigantea (Giant owl limpet)	NA	NA	NA
Blood	9726	c240452_g2_i1	1733	3.51044	1.33927	-2.7369	-1.05373	tazarotene-inducedgene 3 protein	1733	54.3	Lottia gigantea (Giant owl limpet)	GO:0044444:: C:: cytoplasmic part;; GO:0004620:: F:: phospholipase activity;; GO:0005488:: F:: binding;; GO:0052689:: F:: carboxylic ester hydrolase activity;; GO:0006650:: P:: glycerophospholipid metabolic process;; GO:0044281:: P:: small molecule metabolic process;; GO:1901564:: P:: organonitrogen compound metabolic process	ec:3.1.1.1	Drug metabolism - other enzymes
Blood	9726	c253512_g1_i2	4261	2.95715	0.498013	-0.824686	-0.104506	tax1-bindingprotein 1-like protein b	4261	52.5	Crassostrea gigas (Pacific oyster) (Crassostrea angulata)	NA	NA	NA
Blood	9726	c234366_g1_i1	4464	4.7366	1.60014	-1.22666	-0.186818	tau-tubulinkinase 1	4464	87.6	Lottia gigantea (Giant owl limpet)	GO:0004672:: F:: protein kinase activity;; GO:0005524:: F:: ATP binding;; GO:0006468:: P:: protein phosphorylation	NA	NA
Blood	9726	c209648_g1_i1	1712	3.43797	0.501266	-1.60793	-0.0835628	tatabox-binding protein 1	1712	70.8	Crassostrea gigas (Pacific oyster) (Crassostrea angulata)	GO:0008152:: P:: metabolic process	NA	NA
Blood	9726	c238310_g1_i3	6375	3.72002	0.178422	-0.201251	0.58455	tata-bindingprotein-associated factor 172	6375	58.5	Crassostrea gigas (Pacific oyster) (Crassostrea angulata)	NA	NA	NA
Blood	9726	c238310_g1_i5	6296	4.38696	0.450069	-0.537175	0.42792	tata-bindingprotein-associated factor 172	6296	64.8	Crassostrea gigas (Pacific oyster) (Crassostrea angulata)	NA	NA	NA
Blood	9726	c251189_g1_i4	9371	2.44697	0.0357646	-0.147777	0.72306	targetof rapamycin	9371	81.6	Lottia gigantea (Giant owl limpet)	GO:0005765:: C:: lysosomal membrane;; GO:0005829:: C:: cytosol;; GO:0012505:: C:: endomembrane system;; GO:0016605:: C:: PML body;; GO:0031931:: C:: TORC1 complex;; GO:0031932:: C:: TORC2 complex;; GO:0001030:: F:: RNA polymerase III type 1 promoter DNA binding;; GO:0001031:: F:: RNA polymerase III type 2 promoter DNA binding;; GO:0001032:: F:: RNA polymerase III type 3 promoter DNA binding;; GO:…	NA	NA
Blood	9726	c242320_g5_i1	1344	2.75395	0.980591	-1.30278	-0.879992	tardna-binding protein 43	1344	77.9	Capitella teleta (Polychaete worm)	GO:0044424:: C:: intracellular part;; GO:0000166:: F:: nucleotide binding;; GO:0003677:: F:: DNA binding;; GO:0044822:: F:: poly(A) RNA binding;; GO:0010468:: P:: regulation of gene expression;; GO:0065008:: P:: regulation of biological quality;; GO:2001141:: P:: regulation of RNA biosynthetic process	NA	NA
Blood	9726	c221138_g1_i2	2825	4.61645	1.99827	-1.774	-0.877348	tardna-binding protein 43	2825	71.75	Crassostrea gigas (Pacific oyster) (Crassostrea angulata)	GO:0000166:: F:: nucleotide binding;; GO:0003677:: F:: DNA binding;; GO:0003723:: F:: RNA binding;; GO:0010468:: P:: regulation of gene expression	NA	NA
Blood	9726	c237258_g1_i1	3059	2.89922	0.783444	-0.568569	0.682962	Tankyrase-1	3059	50.8	Harpegnathos saltator (Jerdon's jumping ant)	NA	NA	NA
Blood	9726	c223234_g2_i1	1392	3.39081	0.073858	-0.866393	-0.0727125	tank-bindingkinase 1	1392	60.9	Lottia gigantea (Giant owl limpet)	GO:0004672:: F:: protein kinase activity;; GO:0016310:: P:: phosphorylation	NA	NA
Blood	9726	c230673_g5_i4	3175	5.01331	1.18693	-1.98098	-0.833013	tank binding protein kinase tbk1	3175	58.55	Lottia gigantea (Giant owl limpet)	GO:0016301:: F:: kinase activity;; GO:0016310:: P:: phosphorylation	NA	NA
Blood	9726	c232366_g5_i1	1584	3.52384	1.06944	-0.907431	-0.362333	t family of potassium channels protein 18	1584	55.85	Lottia gigantea (Giant owl limpet)	GO:0006810:: P:: transport	NA	NA
Blood	9726	c246299_g1_i5	5422	3.59175	1.46913	-1.50763	-0.265261	syntrophins type beta	5422	69.6	Lottia gigantea (Giant owl limpet)	GO:0005664:: C:: nuclear origin of replication recognition complex;; GO:0005925:: C:: focal adhesion;; GO:0016010:: C:: dystrophin-associated glycoprotein complex;; GO:0003677:: F:: DNA binding;; GO:0005515:: F:: protein binding;; GO:0006260:: P:: DNA replication;; GO:0006936:: P:: muscle contraction	NA	NA
Blood	9726	c246299_g1_i4	5401	2.89922	1.54521	-1.493	-0.383318	syntrophins type beta	5401	68.65	Lottia gigantea (Giant owl limpet)	GO:0005664:: C:: nuclear origin of replication recognition complex;; GO:0003677:: F:: DNA binding;; GO:0006260:: P:: DNA replication	NA	NA
Blood	9726	c220460_g1_i1	1156	-2.72665	-1.44738	1.07689	0.85863	synthase complex-interacting multifunctional protein 1	1156	74.85	Latimeria chalumnae (West Indian ocean coelacanth)	GO:0000049:: F:: tRNA binding;; GO:0004825:: F:: methionine-tRNA ligase activity;; GO:0008152:: P:: metabolic process	ec:6.1.1.10	Aminoacyl-tRNA biosynthesis;; Selenocompound metabolism
Blood	9726	c233134_g1_i6	4435	3.5091	1.07821	-1.10712	-0.439226	syntaxin-bindingprotein 5	4435	73.95	Lottia gigantea (Giant owl limpet)	GO:0005892:: C:: acetylcholine-gated channel complex;; GO:0030141:: C:: secretory granule;; GO:0030529:: C:: ribonucleoprotein complex;; GO:0044446:: C:: intracellular organelle part;; GO:0045202:: C:: synapse;; GO:0017075:: F:: syntaxin-1 binding;; GO:0097159:: F:: organic cyclic compound binding;; GO:1901363:: F:: heterocyclic compound binding;; GO:0006887:: P:: exocytosis;; GO:0010468:: P:: re…	NA	NA
Blood	9726	c250334_g1_i2	1510	-2.41871	-0.699264	-0.274696	0.0197386	syntaxin-binding protein 2	1510	57	Pongo abelii (Sumatran orangutan) (Pongo pygmaeus abelii)	NA	NA	NA
Blood	9726	c211238_g2_i2	2118	3.03687	0.789226	-1.02688	0.184361	syntaxin-16isoform b	2118	79.4	Lottia gigantea (Giant owl limpet)	GO:0005730:: C:: nucleolus;; GO:0005794:: C:: Golgi apparatus;; GO:0031201:: C:: SNARE complex;; GO:0005484:: F:: SNAP receptor activity;; GO:0006886:: P:: intracellular protein transport;; GO:0006891:: P:: intra-Golgi vesicle-mediated transport;; GO:0039023:: P:: pronephric duct morphogenesis;; GO:0042147:: P:: retrograde transport, endosome to Golgi	NA	NA
Blood	9726	c206395_g1_i1	1903	4.08236	2.01508	-2.00737	-0.884513	syntaxin	1903	88	Lymnaea stagnalis (Great pond snail)	GO:0016021:: C:: integral component of membrane;; GO:0000149:: F:: SNARE binding;; GO:0005484:: F:: SNAP receptor activity;; GO:0006836:: P:: neurotransmitter transport;; GO:0006886:: P:: intracellular protein transport;; GO:0016192:: P:: vesicle-mediated transport;; GO:0017157:: P:: regulation of exocytosis	NA	NA
Blood	9726	c215076_g1_i1	1628	3.4401	1.48049	-1.23099	-0.575252	syntaxin	1628	93.7	Lymnaea stagnalis (Great pond snail)	GO:0016021:: C:: integral component of membrane;; GO:0000149:: F:: SNARE binding;; GO:0005484:: F:: SNAP receptor activity;; GO:0006836:: P:: neurotransmitter transport;; GO:0006886:: P:: intracellular protein transport;; GO:0016192:: P:: vesicle-mediated transport;; GO:0017157:: P:: regulation of exocytosis	NA	NA
Blood	9726	c252915_g1_i3	5450	2.65249	0.61401	-0.420956	0.109624	synaptotagmin-likeprotein 5	5450	69.6	Lottia gigantea (Giant owl limpet)	GO:0006810:: P:: transport;; GO:0007015:: P:: actin filament organization;; GO:0007436:: P:: larval salivary gland morphogenesis;; GO:0010004:: P:: gastrulation involving germ band extension;; GO:0016331:: P:: morphogenesis of embryonic epithelium;; GO:0040018:: P:: positive regulation of multicellular organism growth;; GO:0042249:: P:: establishment of planar polarity of embryonic epithelium;; G…	NA	NA
Blood	9726	c252915_g1_i4	2252	2.84606	-0.105883	-0.221103	0.482985	synaptotagmin-likeprotein 5	2252	71.8	Lottia gigantea (Giant owl limpet)	GO:0008021:: C:: synaptic vesicle;; GO:0016020:: C:: membrane;; GO:0005215:: F:: transporter activity;; GO:0016740:: F:: transferase activity;; GO:0007015:: P:: actin filament organization;; GO:0007436:: P:: larval salivary gland morphogenesis;; GO:0008152:: P:: metabolic process;; GO:0010004:: P:: gastrulation involving germ band extension;; GO:0016331:: P:: morphogenesis of embryonic epithelium…	NA	NA
Blood	9726	c235673_g1_i1	2302	2.51028	0.930232	-1.44967	-0.461506	synaptosomal-associatedprotein	2302	81.55	Lottia gigantea (Giant owl limpet)	GO:0043005:: C:: neuron projection	NA	NA
Blood	9726	c250231_g2_i4	6606	2.42784	-0.246151	0.31627	0.414836	synaptojanin-1	6606	72.3	Lottia gigantea (Giant owl limpet)	GO:0000166:: F:: nucleotide binding;; GO:0042578:: F:: phosphoric ester hydrolase activity;; GO:0046856:: P:: phosphatidylinositol dephosphorylation;; GO:0048489:: P:: synaptic vesicle transport	NA	NA
Blood	9726	c238464_g1_i1	2241	2.94258	0.596721	-1.18535	-0.0349747	synaptobrevin-likeprotein ykt6	2241	79	Lottia gigantea (Giant owl limpet)	GO:0005739:: C:: mitochondrion;; GO:0005768:: C:: endosome;; GO:0005783:: C:: endoplasmic reticulum;; GO:0005794:: C:: Golgi apparatus;; GO:0005887:: C:: integral component of plasma membrane;; GO:0070062:: C:: extracellular exosome;; GO:0005484:: F:: SNAP receptor activity;; GO:0019706:: F:: protein-cysteine S-palmitoyltransferase activity;; GO:0006888:: P:: ER to Golgi vesicle-mediated transpor…	NA	NA
Blood	9726	c226466_g1_i1	2194	3.52384	0.241794	-0.380805	0.287321	synapticvesicle glycoprotein 2c	2194	69	Lottia gigantea (Giant owl limpet)	GO:0016021:: C:: integral component of membrane;; GO:0022857:: F:: transmembrane transporter activity;; GO:0055085:: P:: transmembrane transport	NA	NA
Blood	9726	c213246_g1_i1	2171	3.2146	0.0339758	0.289634	1.1363	synapticvesicle 2-related protein	2171	67.5	Crassostrea gigas (Pacific oyster) (Crassostrea angulata)	GO:0016020:: C:: membrane;; GO:0006810:: P:: transport	NA	NA
Blood	9726	c248375_g2_i1	2682	6.97989	0.767434	-1.14613	-0.404824	synaptic vesicle protein synaptogyrin involved in regulation of ca2+-dependent exocytosis	2682	62.8	Lottia gigantea (Giant owl limpet)	GO:0016021:: C:: integral component of membrane	NA	NA
Blood	9726	c236837_g2_i5	2044	4.53549	1.6252	-1.28138	-0.698191	synapse-associatedprotein 1	2044	60.1	Lottia gigantea (Giant owl limpet)	GO:0005654:: C:: nucleoplasm;; GO:0005794:: C:: Golgi apparatus;; GO:0070062:: C:: extracellular exosome	NA	NA
Blood	9726	c236837_g2_i3	2104	4.02264	1.24134	-1.16235	-0.708363	synapse-associatedprotein 1	2104	60.3	Lottia gigantea (Giant owl limpet)	GO:0005654:: C:: nucleoplasm;; GO:0005794:: C:: Golgi apparatus;; GO:0070062:: C:: extracellular exosome	NA	NA
Blood	9726	c234949_g1_i1	1950	3.19684	1.22169	-0.660838	-0.251739	switch-associatedprotein 70	1950	49.9	Lottia gigantea (Giant owl limpet)	GO:0005488:: F:: binding;; GO:0044237:: P:: cellular metabolic process	NA	NA
Blood	9726	c248635_g1_i4	500	-3.14055	-3.24426	2.5033	1.53643	swi snf-relatedmatrix-associated actin-dependent regulator of chromatin subfamily d member 1	500	90	Lottia gigantea (Giant owl limpet)	NA	NA	NA
Blood	9726	c234288_g1_i1	3823	2.78961	0.27437	-0.629649	-0.309039	swi snf-related matrix-associated actin-dependent regulator	3823	72.45	Lottia gigantea (Giant owl limpet)	GO:0000792:: C:: heterochromatin;; GO:0005634:: C:: nucleus;; GO:0035861:: C:: site of double-strand break;; GO:0003677:: F:: DNA binding;; GO:0005524:: F:: ATP binding;; GO:0000729:: P:: DNA double-strand break processing;; GO:0043044:: P:: ATP-dependent chromatin remodeling;; GO:0051304:: P:: chromosome separation;; GO:0070932:: P:: histone H3 deacetylation;; GO:0070933:: P:: histone H4 deacety…	NA	NA
Blood	9726	c234572_g1_i1	3742	3.67563	0.175267	-0.774691	0.192743	swi snf-related matrix-associated actin-dependent regulator	3742	72.45	Lottia gigantea (Giant owl limpet)	GO:0000792:: C:: heterochromatin;; GO:0005634:: C:: nucleus;; GO:0035861:: C:: site of double-strand break;; GO:0003677:: F:: DNA binding;; GO:0005524:: F:: ATP binding;; GO:0000729:: P:: DNA double-strand break processing;; GO:0043044:: P:: ATP-dependent chromatin remodeling;; GO:0051304:: P:: chromosome separation;; GO:0070932:: P:: histone H3 deacetylation;; GO:0070933:: P:: histone H4 deacety…	NA	NA
Blood	9726	c243796_g3_i3	2918	2.53919	0.103335	-0.235936	0.405886	swi snfcomplex subunit smarcc2	2918	69.5	Crassostrea gigas (Pacific oyster) (Crassostrea angulata)	GO:0000790:: C:: nuclear chromatin;; GO:0005654:: C:: nucleoplasm;; GO:0016514:: C:: SWI/SNF complex;; GO:0017053:: C:: transcriptional repressor complex;; GO:0071564:: C:: npBAF complex;; GO:0071565:: C:: nBAF complex;; GO:0000978:: F:: RNA polymerase II core promoter proximal region sequence-specific DNA binding;; GO:0000980:: F:: RNA polymerase II distal enhancer sequence-specific DNA binding;…	NA	NA
Blood	9726	c164169_g1_i1	1518	3.04137	1.6642	-1.9384	-1.39708	suzdomain-containing protein 1	1518	56.15	Lottia gigantea (Giant owl limpet)	NA	NA	NA
Blood	9726	c252149_g4_i3	5712	3.39185	-0.214414	0.527226	0.597685	sushirepeat-containing protein srpx2	5712	47.75	Crassostrea gigas (Pacific oyster) (Crassostrea angulata)	GO:0044763:: P:: single-organism cellular process;; GO:0048731:: P:: system development;; GO:0050794:: P:: regulation of cellular process	NA	NA
Blood	9726	c242934_g1_i1	2590	4.57619	0.952333	-1.54795	-0.145465	surfeitlocus protein 4-like protein	2590	79.6	Lottia gigantea (Giant owl limpet)	GO:0016021:: C:: integral component of membrane	NA	NA
Blood	9726	c245743_g3_i5	715	-2.9029	-2.35638	3.0406	1.99388	suppressorof profilin 2	715	81.05	Lottia gigantea (Giant owl limpet)	GO:0005856:: C:: cytoskeleton;; GO:0003779:: F:: actin binding;; GO:0030833:: P:: regulation of actin filament polymerization	NA	NA
Blood	9726	c248081_g1_i2	3072	2.37183	0.677316	-0.863892	0.367905	suppressorof fused-like protein	3072	76.3	Crassostrea gigas (Pacific oyster) (Crassostrea angulata)	GO:0005654:: C:: nucleoplasm;; GO:0005829:: C:: cytosol;; GO:0072372:: C:: primary cilium;; GO:0097542:: C:: ciliary tip;; GO:0097546:: C:: ciliary base;; GO:0003714:: F:: transcription corepressor activity;; GO:0004871:: F:: signal transducer activity;; GO:0008013:: F:: beta-catenin binding;; GO:0008134:: F:: transcription factor binding;; GO:0019901:: F:: protein kinase binding;; GO:0042802:: F…	NA	NA
Blood	9726	c247024_g1_i2	4845	3.21385	0.907719	-1.14783	-0.359388	suppressorof cytokine signaling 7	4845	73	Lottia gigantea (Giant owl limpet)	GO:0043231:: C:: intracellular membrane-bounded organelle;; GO:0035556:: P:: intracellular signal transduction	NA	NA
Blood	9726	c248060_g1_i1	6065	2.84995	1.1876	-1.08638	-0.510937	suppressionof tumorigenicity 5	6065	57	Lottia gigantea (Giant owl limpet)	NA	NA	NA
Blood	9726	c224878_g1_i2	803	-2.80372	-1.89017	1.81709	0.783143	superoxidedismutase	803	87.55	Cu-Zn	GO:0004784:: F:: superoxide dismutase activity;; GO:0046872:: F:: metal ion binding;; GO:0009410:: P:: response to xenobiotic stimulus;; GO:0010038:: P:: response to metal ion;; GO:0019430:: P:: removal of superoxide radicals;; GO:0051597:: P:: response to methylmercury;; GO:0055114:: P:: oxidation-reduction process;; GO:0070050:: P:: neuron cellular homeostasis	NA	NA
Blood	9726	c209628_g1_i1	1999	2.47323	1.92566	-1.08073	0.243979	sulfotransferasefamily cytosolic 1b member 1	1999	54.45	Crassostrea gigas (Pacific oyster) (Crassostrea angulata)	NA	NA	NA
Blood	9726	c215480_g1_i4	739	-2.71608	-0.774409	0.916222	-0.295249	sulfotransferase	739	61.2	Lottia gigantea (Giant owl limpet)	NA	NA	NA
Blood	9726	c241862_g1_i1	2602	3.70231	0.728938	-0.619271	-0.277487	sulfite oxidase molybdopterin-binding component	2602	67.9	Lottia gigantea (Giant owl limpet)	GO:0016020:: C:: membrane;; GO:0003824:: F:: catalytic activity;; GO:0046872:: F:: metal ion binding;; GO:0097159:: F:: organic cyclic compound binding;; GO:1901363:: F:: heterocyclic compound binding;; GO:0006811:: P:: ion transport;; GO:0008152:: P:: metabolic process	NA	NA
Blood	9726	c210669_g1_i2	1954	4.82581	0.0799145	-0.279431	-0.170565	sulfide: mitochondrial	1954	75.9	Arenicola marina (Lugworm) (Lumbricus marinus)	GO:0005743:: C:: mitochondrial inner membrane;; GO:0070224:: F:: sulfide:quinone oxidoreductase activity	NA	NA
Blood	9726	c209336_g2_i3	1984	5.16845	0.222666	-0.257662	0.15664	sulfide: mitochondrial	1984	75.7	Arenicola marina (Lugworm) (Lumbricus marinus)	GO:0005743:: C:: mitochondrial inner membrane;; GO:0070224:: F:: sulfide:quinone oxidoreductase activity	NA	NA
Blood	9726	c211184_g1_i1	2901	3.0236	0.794824	-0.984149	0.117434	sulfhydryloxidase	2901	50.9	Lottia gigantea (Giant owl limpet)	GO:0016020:: C:: membrane;; GO:0003824:: F:: catalytic activity	NA	NA
Blood	9726	c241313_g3_i1	2234	-7.71997	-2.57405	0.859162	0	sulfatase1a	2234	63.05	Haliotis discus discus (disc abalone)	GO:0008484:: F:: sulfuric ester hydrolase activity;; GO:0008152:: P:: metabolic process	NA	NA
Blood	9726	c237908_g3_i2	1374	-3.48222	-4.3337	1.65545	1.89479	sulfatase1a	1374	63.2	Lottia gigantea (Giant owl limpet)	GO:0003824:: F:: catalytic activity	NA	NA
Blood	9726	c213640_g1_i2	2621	3.27644	1.17347	-0.873331	-1.26726	sugar transporter protein slc35a4	2621	63.4	Branchiostoma floridae (Florida lancelet) (Amphioxus)	GO:0016020:: C:: membrane;; GO:0044765:: P:: single-organism transport;; GO:0071702:: P:: organic substance transport	NA	NA
Blood	9726	c195940_g2_i4	1359	3.37995	0.337789	-0.709623	0.150934	succinyl- :3-ketoacid-coenzymea transferase	1359	84	Mustela putorius furo (European domestic ferret) (Mustela furo)	GO:0005759:: C:: mitochondrial matrix;; GO:0008260:: F:: 3-oxoacid CoA-transferase activity;; GO:0042803:: F:: protein homodimerization activity;; GO:0007420:: P:: brain development;; GO:0007507:: P:: heart development;; GO:0007584:: P:: response to nutrient;; GO:0009725:: P:: response to hormone;; GO:0014823:: P:: response to activity;; GO:0035774:: P:: positive regulation of insulin secretion i…	ec:2.8.3.5	Butanoate metabolism;; Valine, leucine and isoleucine degradation;; Synthesis and degradation of ketone bodies
Blood	9726	c236893_g2_i1	2703	3.13259	0.783053	-1.27689	-0.523426	subunit of rna polymerase iii transcription initiation factor iiib	2703	63.1	Xenopus tropicalis (Western clawed frog) (Silurana tropicalis)	GO:0005634:: C:: nucleus;; GO:0005737:: C:: cytoplasm;; GO:0044822:: F:: poly(A) RNA binding;; GO:0046872:: F:: metal ion binding;; GO:0000288:: P:: nuclear-transcribed mRNA catabolic process, deadenylation-dependent decay;; GO:0001570:: P:: vasculogenesis;; GO:0003342:: P:: proepicardium development;; GO:0006352:: P:: DNA-templated transcription, initiation;; GO:0006417:: P:: regulation of trans…	NA	NA
Blood	9726	c236931_g1_i1	2115	7.33992	-1.33459	0.520173	0.551078	subunit beta	2115	48.6	Equus caballus (Horse)	NA	NA	NA
Blood	9726	c248039_g2_i2	4217	2.81421	0.565492	-0.997864	-0.503173	subtilisin kexin-likeprotease pc7	4217	65.75	Lottia gigantea (Giant owl limpet)	GO:0030173:: C:: integral component of Golgi membrane;; GO:0008236:: F:: serine-type peptidase activity;; GO:0016485:: P:: protein processing	NA	NA
Blood	9726	c233420_g5_i1	2617	5.99236	0.582363	-1.66224	-0.802488	subfamily c member 3-like protein	2617	77.75	Crassostrea gigas (Pacific oyster) (Crassostrea angulata)	GO:0016020:: C:: membrane;; GO:0044432:: C:: endoplasmic reticulum part;; GO:0005515:: F:: protein binding;; GO:0044237:: P:: cellular metabolic process	NA	NA
Blood	9726	c240064_g2_i1	2210	2.63643	1.23547	-0.878185	-0.26827	stx12protein	2210	66.25	Crassostrea gigas (Pacific oyster) (Crassostrea angulata)	GO:0016020:: C:: membrane;; GO:0043231:: C:: intracellular membrane-bounded organelle;; GO:0044444:: C:: cytoplasmic part;; GO:0006810:: P:: transport	NA	NA
Blood	9726	c240064_g1_i1	2305	2.9283	0.660672	-1.01141	0.0195819	stx12protein	2305	66.25	Crassostrea gigas (Pacific oyster) (Crassostrea angulata)	GO:0016020:: C:: membrane;; GO:0043231:: C:: intracellular membrane-bounded organelle;; GO:0044444:: C:: cytoplasmic part;; GO:0006810:: P:: transport	NA	NA
Blood	9726	c240064_g2_i2	1252	7.25798	1.1114	-0.76586	0.409039	stx12protein	1252	66.25	Crassostrea gigas (Pacific oyster) (Crassostrea angulata)	GO:0016020:: C:: membrane;; GO:0043231:: C:: intracellular membrane-bounded organelle;; GO:0044444:: C:: cytoplasmic part;; GO:0006810:: P:: transport	NA	NA
Blood	9726	c247267_g2_i2	4878	2.90193	0.14324	-0.855801	-0.347421	structuralmaintenance of chromosomes protein 5	4878	61.7	Lottia gigantea (Giant owl limpet)	GO:0000781:: C:: chromosome, telomeric region;; GO:0016605:: C:: PML body;; GO:0030054:: C:: cell junction;; GO:0030915:: C:: Smc5-Smc6 complex;; GO:0005515:: F:: protein binding;; GO:0000722:: P:: telomere maintenance via recombination;; GO:0000724:: P:: double-strand break repair via homologous recombination;; GO:0006303:: P:: double-strand break repair via nonhomologous end joining;; GO:003418…	NA	NA
Blood	9726	c225507_g2_i3	6107	2.84102	0.677511	-1.19355	-0.512501	structuralmaintenance of chromosomes protein 5	6107	61.6	Lottia gigantea (Giant owl limpet)	GO:0000781:: C:: chromosome, telomeric region;; GO:0016605:: C:: PML body;; GO:0030054:: C:: cell junction;; GO:0030915:: C:: Smc5-Smc6 complex;; GO:0005515:: F:: protein binding;; GO:0000722:: P:: telomere maintenance via recombination;; GO:0000724:: P:: double-strand break repair via homologous recombination;; GO:0006303:: P:: double-strand break repair via nonhomologous end joining;; GO:003418…	NA	NA
Blood	9726	c254637_g4_i3	4119	4.60068	1.34065	-1.7307	-0.903152	structuralmaintenance of chromosomes protein 3	4119	60.35	Lottia gigantea (Giant owl limpet)	GO:0016020:: C:: membrane	NA	NA
Blood	9726	c254637_g4_i5	4159	5.39484	1.70752	-1.92349	-1.15498	structuralmaintenance of chromosomes protein 3	4159	60.35	Lottia gigantea (Giant owl limpet)	GO:0016020:: C:: membrane	NA	NA
Blood	9726	c250776_g1_i1	7154	2.84028	0.364401	-0.471496	0.278258	structuralmaintenance of chromosomes flexible hinge domain-containing protein 1	7154	67.1	Lottia gigantea (Giant owl limpet)	GO:0005694:: C:: chromosome	NA	NA
Blood	9726	c232687_g9_i2	2885	3.07003	0.502231	-0.948343	-0.189734	stromalcell-derived factor 4 short=sdf-4	2885	65.85	Lottia gigantea (Giant owl limpet)	GO:0043227:: C:: membrane-bounded organelle;; GO:0046872:: F:: metal ion binding	NA	NA
Blood	9726	c227276_g1_i6	2740	3.37468	0.395701	-0.876536	-0.306596	stromalcell-derived factor 4 short=sdf-4	2740	65.85	Lottia gigantea (Giant owl limpet)	GO:0043227:: C:: membrane-bounded organelle;; GO:0046872:: F:: metal ion binding	NA	NA
Blood	9726	c219689_g1_i1	1023	4.18616	1.00339	-2.10751	-0.887725	stromalcell-derived factor 2-like 1	1023	65.25	Lottia gigantea (Giant owl limpet)	NA	NA	NA
Blood	9726	c252767_g1_i2	2148	6.33081	1.50024	-1.28936	-0.758686	striatin-3isoform 1	2148	56.25	Crassostrea gigas (Pacific oyster) (Crassostrea angulata)	GO:0044424:: C:: intracellular part;; GO:0050794:: P:: regulation of cellular process	NA	NA
Blood	9726	c252767_g1_i5	2701	5.42117	1.74386	-1.04411	-0.672935	striatin-3isoform 1	2701	57.5	Crassostrea gigas (Pacific oyster) (Crassostrea angulata)	GO:0044424:: C:: intracellular part	NA	NA
Blood	9726	c224624_g1_i3	1119	2.88865	1.09918	-1.79572	-0.451572	stressresponse protein nhax	1119	59.4	Lottia gigantea (Giant owl limpet)	NA	NA	NA
Blood	9726	c238870_g1_i1	2383	5.14964	0.296501	0.238794	0.503104	stressresponse protein nhax	2383	54.55	Lottia gigantea (Giant owl limpet)	NA	NA	NA
Blood	9726	c237054_g1_i1	3014	2.93542	0.555251	-0.734767	-0.351392	strawberrynotch-like protein 1	3014	74.2	Lottia gigantea (Giant owl limpet)	GO:0006355:: P:: regulation of transcription, DNA-templated	NA	NA
Blood	9726	c240249_g2_i1	6239	2.96722	0.750949	-0.572766	-0.364436	stoned b synaptic vesicle bioproteinsis protein	6239	64	Lottia gigantea (Giant owl limpet)	GO:0030131:: C:: clathrin adaptor complex;; GO:0006886:: P:: intracellular protein transport;; GO:0006897:: P:: endocytosis	NA	NA
Blood	9726	c205946_g1_i3	2165	4.36604	0.711302	-1.00546	-0.524313	stomatin-prohibitin-flotillin- kdomain-containing protein 1 short=spfh domain-containing protein 1	2165	89	Lottia gigantea (Giant owl limpet)	GO:0005789:: C:: endoplasmic reticulum membrane;; GO:0016021:: C:: integral component of membrane;; GO:0043234:: C:: protein complex;; GO:0005515:: F:: protein binding;; GO:0030433:: P:: ER-associated ubiquitin-dependent protein catabolic process	NA	NA
Blood	9726	c246018_g1_i2	4721	3.80543	0.927476	-0.599956	-0.275004	sterolregulatory element-binding protein cleavage-activating protein	4721	51	Lottia gigantea (Giant owl limpet)	GO:0012505:: C:: endomembrane system;; GO:0016020:: C:: membrane;; GO:0043231:: C:: intracellular membrane-bounded organelle;; GO:0044444:: C:: cytoplasmic part;; GO:0044699:: P:: single-organism process;; GO:0080090:: P:: regulation of primary metabolic process	NA	NA
Blood	9726	c216058_g1_i2	2420	5.29357	0.987862	-0.624024	-0.34986	steroidhormone receptor err2	2420	62	Crassostrea gigas (Pacific oyster) (Crassostrea angulata)	GO:0004879:: F:: ligand-activated sequence-specific DNA binding RNA polymerase II transcription factor activity;; GO:0038023:: F:: signaling receptor activity;; GO:0043565:: F:: sequence-specific DNA binding;; GO:0046872:: F:: metal ion binding;; GO:0001701:: P:: in utero embryonic development;; GO:0006355:: P:: regulation of transcription, DNA-templated;; GO:0030522:: P:: intracellular receptor …	NA	NA
Blood	9726	c230022_g3_i1	1238	4.05215	0.340874	-1.17866	0.399183	steroid5-alpha-reductase 3 short=s5ar 3 short=sr type 3	1238	51.8	Rhipicephalus pulchellus	GO:0016627:: F:: oxidoreductase activity, acting on the CH-CH group of donors;; GO:0044238:: P:: primary metabolic process;; GO:0044710:: P:: single-organism metabolic process;; GO:0071704:: P:: organic substance metabolic process	NA	NA
Blood	9726	c234213_g1_i4	610	-5.18901	-1.8154	2.49585	0.320198	steroid17-alpha-hydroxylase lyase	610	58.9	Lottia gigantea (Giant owl limpet)	GO:0004497:: F:: monooxygenase activity;; GO:0005488:: F:: binding;; GO:0016705:: F:: oxidoreductase activity, acting on paired donors, with incorporation or reduction of molecular oxygen	NA	NA
Blood	9726	c237117_g2_i6	932	-3.5718	0.40284	6.13246	1.01199	steroid17-alpha-hydroxylase lyase	932	59.8	Lottia gigantea (Giant owl limpet)	GO:0005488:: F:: binding;; GO:0016491:: F:: oxidoreductase activity	NA	NA
Blood	9726	c234213_g1_i2	1222	-7.50694	-2.19174	1.13238	2.42401	steroid17-alpha-hydroxylase lyase	1222	66.35	Lottia gigantea (Giant owl limpet)	GO:0005488:: F:: binding;; GO:0016491:: F:: oxidoreductase activity	NA	NA
Blood	9726	c247105_g5_i1	1030	5.7191	1.58279	-1.47246	-0.271133	steroid membrane receptor	1030	74.15	Capitella teleta (Polychaete worm)	GO:0020037:: F:: heme binding	NA	NA
Blood	9726	c234347_g1_i1	7058	3.37468	0.231213	-0.344719	0.0313625	sterilealpha motif domain-containing protein 9	7058	46.95	Anolis carolinensis (Green anole) (American chameleon)	NA	NA	NA
Blood	9726	c254487_g1_i2	7035	-4.07955	0.375649	-0.502216	-0.189803	sterilealpha motif domain-containing protein 9	7035	42.35	Xiphophorus maculatus (Southern platyfish) (Platypoecilus maculatus)	NA	NA	NA
Blood	9726	c186376_g1_i1	1775	4.3096	1.27922	-1.95924	-0.685458	sterilealpha motif domain-containing protein 11	1775	72.85	Lottia gigantea (Giant owl limpet)	GO:0005634:: C:: nucleus;; GO:0003677:: F:: DNA binding;; GO:0003713:: F:: transcription coactivator activity;; GO:0005515:: F:: protein binding;; GO:1903506:: P:: regulation of nucleic acid-templated transcription	NA	NA
Blood	9726	c229219_g2_i6	1552	2.86252	-0.246626	-0.367512	1.18056	stemcell tumor	1552	60.35	Lottia gigantea (Giant owl limpet)	NA	NA	NA
Blood	9726	c187539_g1_i1	1502	-2.46687	-1.30382	1.05375	-0.136711	stem progenitorcells protein	1502	85.5	Haliotis discus discus (disc abalone)	NA	NA	NA
Blood	9726	c187539_g1_i2	2350	-2.40192	0.350506	0.897391	0.158515	stem progenitorcells protein	2350	76.7	Haliotis discus discus (disc abalone)	GO:0016021:: C:: integral component of membrane;; GO:0044464:: C:: cell part	NA	NA
Blood	9726	c225565_g1_i1	1577	3.68945	0.907742	-0.949551	-0.395058	ste20-likeserine threonine-protein kinase	1577	74.7	Lottia gigantea (Giant owl limpet)	GO:0004674:: F:: protein serine/threonine kinase activity;; GO:0005524:: F:: ATP binding;; GO:0006468:: P:: protein phosphorylation	NA	NA
Blood	9726	c248710_g1_i3	5228	3.69064	0.425808	-0.485704	-0.259232	ss18protein	5228	56.6	Latimeria chalumnae (West Indian ocean coelacanth)	NA	NA	NA
Blood	9726	c247168_g1_i1	4751	3.42717	0.757655	-1.07194	-0.148203	ss18protein	4751	56.5	Latimeria chalumnae (West Indian ocean coelacanth)	NA	NA	NA
Blood	9726	c254201_g2_i1	4005	3.08258	1.50818	-1.60308	-0.961153	srctyrosine kinase 1	4005	78	Aplysia californica (California sea hare)	GO:0005856:: C:: cytoskeleton;; GO:0031234:: C:: extrinsic component of cytoplasmic side of plasma membrane;; GO:0004715:: F:: non-membrane spanning protein tyrosine kinase activity;; GO:0005524:: F:: ATP binding;; GO:0034987:: F:: immunoglobulin receptor binding;; GO:0007169:: P:: transmembrane receptor protein tyrosine kinase signaling pathway;; GO:0007229:: P:: integrin-mediated signaling path…	ec:2.7.10.2	T cell receptor signaling pathway
Blood	9726	c245507_g1_i1	2840	3.27743	0.781122	-1.14034	-0.290941	srcsubstrate cortactin	2840	74.75	Crassostrea gigas (Pacific oyster) (Crassostrea angulata)	GO:0005737:: C:: cytoplasm;; GO:0005856:: C:: cytoskeleton;; GO:0031252:: C:: cell leading edge;; GO:0042995:: C:: cell projection;; GO:0016491:: F:: oxidoreductase activity;; GO:0055114:: P:: oxidation-reduction process	NA	NA
Blood	9726	c234330_g4_i2	1064	-3.43955	-4.82778	2.6351	0.818648	srconcogene at 64b	1064	63.75	Lottia gigantea (Giant owl limpet)	GO:0044424:: C:: intracellular part;; GO:0004672:: F:: protein kinase activity;; GO:0005515:: F:: protein binding;; GO:0001932:: P:: regulation of protein phosphorylation;; GO:0002520:: P:: immune system development;; GO:0002683:: P:: negative regulation of immune system process;; GO:0002684:: P:: positive regulation of immune system process;; GO:0002768:: P:: immune response-regulating cell surf…	NA	NA
Blood	9726	c232328_g1_i2	2735	3.14644	0.901987	-1.75038	-1.0547	src-likeb	2735	84.45	Lottia gigantea (Giant owl limpet)	GO:0005901:: C:: caveola;; GO:0014069:: C:: postsynaptic density;; GO:0015629:: C:: actin cytoskeleton;; GO:0031234:: C:: extrinsic component of cytoplasmic side of plasma membrane;; GO:0032587:: C:: ruffle membrane;; GO:0043005:: C:: neuron projection;; GO:0070062:: C:: extracellular exosome;; GO:0001784:: F:: phosphotyrosine binding;; GO:0004715:: F:: non-membrane spanning protein tyrosine kina…	ec:2.7.10.2	T cell receptor signaling pathway
Blood	9726	c242453_g1_i1	3144	3.4341	0.880089	-1.5404	-1.02333	src-likeb	3144	83.65	Lottia gigantea (Giant owl limpet)	GO:0005794:: C:: Golgi apparatus;; GO:0005901:: C:: caveola;; GO:0014069:: C:: postsynaptic density;; GO:0015629:: C:: actin cytoskeleton;; GO:0031234:: C:: extrinsic component of cytoplasmic side of plasma membrane;; GO:0032587:: C:: ruffle membrane;; GO:0043005:: C:: neuron projection;; GO:0070062:: C:: extracellular exosome;; GO:0001784:: F:: phosphotyrosine binding;; GO:0004715:: F:: non-memb…	ec:2.7.10.2	T cell receptor signaling pathway
Blood	9726	c228265_g3_i1	793	3.47326	0.544514	-1.05094	-0.0514141	srckinase-associated phosphoprotein 2-a	793	56.85	Crassostrea gigas (Pacific oyster) (Crassostrea angulata)	NA	NA	NA
Blood	9726	c228265_g4_i2	1735	4.05954	1.18085	-1.70878	-0.902156	srckinase-associated phosphoprotein 2-a	1735	52.55	Crassostrea gigas (Pacific oyster) (Crassostrea angulata)	GO:0044464:: C:: cell part	NA	NA
Blood	9726	c204901_g1_i1	1073	2.94974	-0.339028	0.856166	0.359475	srckinase-associated phosphoprotein 2	1073	58.85	Lottia gigantea (Giant owl limpet)	NA	NA	NA
Blood	9726	c228265_g3_i3	1122	3.26425	0.39668	-0.890467	-0.298661	srckinase-associated phosphoprotein 2	1122	66.3	Lottia gigantea (Giant owl limpet)	GO:0044464:: C:: cell part;; GO:0005515:: F:: protein binding;; GO:0009987:: P:: cellular process;; GO:0048518:: P:: positive regulation of biological process;; GO:0050794:: P:: regulation of cellular process	NA	NA
Blood	9726	c239766_g1_i2	2457	2.90878	0.555472	-0.453462	-0.016343	srcfamily kinase	2457	66.15	Crassostrea gigas (Pacific oyster) (Crassostrea angulata)	GO:0044464:: C:: cell part;; GO:0004713:: F:: protein tyrosine kinase activity;; GO:0005515:: F:: protein binding;; GO:0005524:: F:: ATP binding;; GO:0008270:: F:: zinc ion binding;; GO:0018108:: P:: peptidyl-tyrosine phosphorylation;; GO:0032879:: P:: regulation of localization;; GO:0048522:: P:: positive regulation of cellular process	NA	NA
Blood	9726	c231593_g1_i1	1573	-2.20186	0.641339	-0.344224	-0.335074	sprydomain-containing protein 7	1573	77.6	Crassostrea gigas (Pacific oyster) (Crassostrea angulata)	NA	NA	NA
Blood	9726	c146844_g1_i3	1747	4.44915	1.60137	-1.39663	-0.77903	sprydomain-containing protein 3	1747	69.05	Crassostrea gigas (Pacific oyster) (Crassostrea angulata)	NA	NA	NA
Blood	9726	c202920_g1_i1	3146	2.61309	0.615505	-0.89736	-0.495816	sproutyhomolog 2	3146	46.1	Crassostrea gigas (Pacific oyster) (Crassostrea angulata)	GO:0009653:: P:: anatomical structure morphogenesis;; GO:0009968:: P:: negative regulation of signal transduction;; GO:0035295:: P:: tube development;; GO:0042325:: P:: regulation of phosphorylation;; GO:0048513:: P:: organ development;; GO:0048518:: P:: positive regulation of biological process;; GO:0060255:: P:: regulation of macromolecule metabolic process;; GO:0060541:: P:: respiratory system…	NA	NA
Blood	9726	c228145_g1_i1	2322	4.21335	0.331466	-0.598784	0.221967	sporozoite surface protein	2322	43	Danaus plexippus (Monarch butterfly)	NA	NA	NA
Blood	9726	c253221_g1_i2	828	-2.65203	-2.39474	2.42697	1.43585	spna2protein	828	92.2	Lottia gigantea (Giant owl limpet)	GO:0005509:: F:: calcium ion binding	NA	NA
Blood	9726	c233624_g1_i2	1029	3.23978	-0.37687	-0.472489	-0.0925623	splicingfactor u2af 65 kda subunit	1029	70.35	Alvinella pompejana	GO:0005634:: C:: nucleus;; GO:0030529:: C:: ribonucleoprotein complex;; GO:0003723:: F:: RNA binding;; GO:0006396:: P:: RNA processing	NA	NA
Blood	9726	c231364_g1_i11	2660	3.73837	1.14992	-1.5516	-0.98747	splicingfactor u2af 26 kda subunit	2660	93.4	Lottia gigantea (Giant owl limpet)	GO:0005681:: C:: spliceosomal complex;; GO:0016607:: C:: nuclear speck;; GO:0000166:: F:: nucleotide binding;; GO:0003723:: F:: RNA binding;; GO:0046872:: F:: metal ion binding;; GO:0050733:: F:: RS domain binding;; GO:0006397:: P:: mRNA processing;; GO:0008380:: P:: RNA splicing	NA	NA
Blood	9726	c222431_g1_i1	809	-2.74324	-2.31386	1.74795	2.09931	splicingfactor subunit 120kda	809	87.1	Lottia gigantea (Giant owl limpet)	GO:0005654:: C:: nucleoplasm;; GO:0005684:: C:: U2-type spliceosomal complex;; GO:0071013:: C:: catalytic step 2 spliceosome;; GO:0044822:: F:: poly(A) RNA binding;; GO:0000398:: P:: mRNA splicing, via spliceosome	NA	NA
Blood	9726	c234698_g1_i7	3917	2.77503	-0.132225	0.0149666	0.0601801	splicingfactor 3b subunit 1	3917	84.1	Lottia gigantea (Giant owl limpet)	GO:0005689:: C:: U12-type spliceosomal complex;; GO:0071013:: C:: catalytic step 2 spliceosome;; GO:0003682:: F:: chromatin binding;; GO:0044822:: F:: poly(A) RNA binding;; GO:0009952:: P:: anterior/posterior pattern specification;; GO:0014032:: P:: neural crest cell development;; GO:0030318:: P:: melanocyte differentiation;; GO:0042981:: P:: regulation of apoptotic process	NA	NA
Blood	9726	c234698_g1_i5	2852	6.21603	1.30146	-1.25636	-0.893191	splicingfactor 3b subunit 1	2852	65.95	Capitella teleta (Polychaete worm)	GO:0005654:: C:: nucleoplasm	NA	NA
Blood	9726	c234698_g1_i1	6666	2.57942	0.383348	-0.478572	-0.166096	splicingfactor 3b subunit 1	6666	84.4	Lottia gigantea (Giant owl limpet)	GO:0005689:: C:: U12-type spliceosomal complex;; GO:0071013:: C:: catalytic step 2 spliceosome;; GO:0003682:: F:: chromatin binding;; GO:0044822:: F:: poly(A) RNA binding;; GO:0009952:: P:: anterior/posterior pattern specification	NA	NA
Blood	9726	c205029_g1_i5	592	-5.94775	-2.61273	2.23456	2.10786	splicingfactor 3a subunit 3	592	87.2	Salmo salar (Atlantic salmon)	GO:0071013:: C:: catalytic step 2 spliceosome;; GO:0008270:: F:: zinc ion binding;; GO:0044822:: F:: poly(A) RNA binding;; GO:0006397:: P:: mRNA processing;; GO:0060218:: P:: hematopoietic stem cell differentiation	NA	NA
Blood	9726	c232823_g4_i1	1804	4.70497	1.25898	-1.26239	-1.07471	splicingfactor 1	1804	71.9	Callithrix jacchus (White-tufted-ear marmoset)	GO:0003676:: F:: nucleic acid binding;; GO:0046872:: F:: metal ion binding	NA	NA
Blood	9726	c248430_g1_i6	2715	3.51219	0.883022	-1.34211	-0.504914	splicing factor yt521	2715	50	Crassostrea gigas (Pacific oyster) (Crassostrea angulata)	GO:0005634:: C:: nucleus;; GO:0005488:: F:: binding;; GO:0006397:: P:: mRNA processing;; GO:0008380:: P:: RNA splicing	NA	NA
Blood	9726	c248430_g1_i5	3675	4.25472	1.0915	-1.15213	-0.537413	splicing factor yt521	3675	57.95	Crassostrea gigas (Pacific oyster) (Crassostrea angulata)	GO:0005634:: C:: nucleus;; GO:0005515:: F:: protein binding;; GO:0044822:: F:: poly(A) RNA binding;; GO:0006376:: P:: mRNA splice site selection	NA	NA
Blood	9726	c248430_g1_i7	3624	3.56869	1.13741	-1.35288	-0.557719	splicing factor yt521	3624	57.95	Crassostrea gigas (Pacific oyster) (Crassostrea angulata)	GO:0005634:: C:: nucleus;; GO:0005515:: F:: protein binding;; GO:0044822:: F:: poly(A) RNA binding;; GO:0006376:: P:: mRNA splice site selection	NA	NA
Blood	9726	c248430_g1_i2	2694	3.53887	0.70557	-1.2887	0.108313	splicing factor yt521	2694	50.8	Crassostrea gigas (Pacific oyster) (Crassostrea angulata)	GO:0005634:: C:: nucleus;; GO:0005488:: F:: binding;; GO:0006397:: P:: mRNA processing;; GO:0008380:: P:: RNA splicing	NA	NA
Blood	9726	c236998_g1_i8	694	-4.1056	-1.80644	1.52097	1.35379	splicing factor 3b subunit 5	694	92.85	Crassostrea gigas (Pacific oyster) (Crassostrea angulata)	GO:0005686:: C:: U2 snRNP;; GO:0005689:: C:: U12-type spliceosomal complex;; GO:0071011:: C:: precatalytic spliceosome;; GO:0000398:: P:: mRNA splicing, via spliceosome;; GO:0007052:: P:: mitotic spindle organization	NA	NA
Blood	9726	c239131_g5_i5	1844	-2.27436	-1.71709	1.23389	0.901056	spliceosome rna helicase ddx39b	1844	97.4	Lottia gigantea (Giant owl limpet)	GO:0000346:: C:: transcription export complex;; GO:0005681:: C:: spliceosomal complex;; GO:0005687:: C:: U4 snRNP;; GO:0005688:: C:: U6 snRNP;; GO:0005737:: C:: cytoplasm;; GO:0016020:: C:: membrane;; GO:0004004:: F:: ATP-dependent RNA helicase activity;; GO:0005524:: F:: ATP binding;; GO:0017070:: F:: U6 snRNA binding;; GO:0030621:: F:: U4 snRNA binding;; GO:0043008:: F:: ATP-dependent protein b…	ec:3.6.1.15;; ec:3.6.1.3	Purine metabolism;; Thiamine metabolism
Blood	9726	c241270_g1_i3	4611	4.51915	0.998547	-1.05883	-0.507521	spire-likeprotein 1	4611	58.1	Crassostrea gigas (Pacific oyster) (Crassostrea angulata)	GO:0003779:: F:: actin binding	NA	NA
Blood	9726	c236488_g2_i2	2576	2.5452	0.269342	-0.660274	0.151491	sphingosine-1-phosphatelyase 1	2576	74.5	Lottia gigantea (Giant owl limpet)	GO:0016829:: F:: lyase activity;; GO:0006807:: P:: nitrogen compound metabolic process;; GO:0008202:: P:: steroid metabolic process;; GO:0008585:: P:: female gonad development;; GO:0009653:: P:: anatomical structure morphogenesis;; GO:0019752:: P:: carboxylic acid metabolic process;; GO:0030154:: P:: cell differentiation;; GO:0034754:: P:: cellular hormone metabolic process;; GO:0044255:: P:: cel…	NA	NA
Blood	9726	c223414_g1_i3	2278	6.97989	1.93932	-1.8047	-1.1639	sphingomyelin synthase-related protein 1	2278	66.3	Lottia gigantea (Giant owl limpet)	NA	NA	NA
Blood	9726	c228416_g1_i2	1591	4.66045	0.309919	-1.12951	0.255413	sphingolipiddelta -desaturase des1	1591	81	Lottia gigantea (Giant owl limpet)	GO:0016021:: C:: integral component of membrane;; GO:0016705:: F:: oxidoreductase activity, acting on paired donors, with incorporation or reduction of molecular oxygen;; GO:0030148:: P:: sphingolipid biosynthetic process;; GO:0055114:: P:: oxidation-reduction process	NA	NA
Blood	9726	c228416_g1_i1	1612	3.42547	0.526729	-1.12268	-0.0309603	sphingolipiddelta -desaturase des1	1612	80.85	Lottia gigantea (Giant owl limpet)	GO:0016021:: C:: integral component of membrane;; GO:0016705:: F:: oxidoreductase activity, acting on paired donors, with incorporation or reduction of molecular oxygen;; GO:0030148:: P:: sphingolipid biosynthetic process;; GO:0055114:: P:: oxidation-reduction process	NA	NA
Blood	9726	c238769_g1_i5	4037	2.71473	0.60424	-0.716774	0.228028	sperm-specific antigen 2	4037	55.8	Lottia gigantea (Giant owl limpet)	NA	NA	NA
Blood	9726	c249642_g2_i5	1011	4.09669	0.801159	-0.741512	-0.421802	spermatogonialstem-cell renewal factor	1011	76.15	Lottia gigantea (Giant owl limpet)	GO:0004645:: F:: phosphorylase activity;; GO:0016154:: F:: pyrimidine-nucleoside phosphorylase activity;; GO:0006206:: P:: pyrimidine nucleobase metabolic process;; GO:0006213:: P:: pyrimidine nucleoside metabolic process	ec:2.4.1.1;; ec:2.4.2.2	Pyrimidine metabolism;; Starch and sucrose metabolism
Blood	9726	c231083_g1_i3	2226	2.58719	0.49271	-0.741715	0.463773	spermatogonialstem-cell renewal factor	2226	69.85	Crassostrea gigas (Pacific oyster) (Crassostrea angulata)	GO:0016763:: F:: transferase activity, transferring pentosyl groups;; GO:0055086:: P:: nucleobase-containing small molecule metabolic process;; GO:0072527:: P:: pyrimidine-containing compound metabolic process	NA	NA
Blood	9726	c249642_g2_i10	1075	3.51219	0.825375	-0.886328	0.316687	spermatogonialstem-cell renewal factor	1075	75.55	Crassostrea gigas (Pacific oyster) (Crassostrea angulata)	GO:0004645:: F:: phosphorylase activity;; GO:0016154:: F:: pyrimidine-nucleoside phosphorylase activity;; GO:0006206:: P:: pyrimidine nucleobase metabolic process;; GO:0006213:: P:: pyrimidine nucleoside metabolic process	ec:2.4.1.1;; ec:2.4.2.2	Pyrimidine metabolism;; Starch and sucrose metabolism
Blood	9726	c237502_g3_i2	4688	-2.33287	-1.24116	0.345691	0.571163	spermatogenesis-associatedprotein 20	4688	72.95	Branchiostoma floridae (Florida lancelet) (Amphioxus)	NA	NA	NA
Blood	9726	c205118_g2_i3	741	-8.14563	-2.22807	1.02178	2.00145	spermatogenesis-associatedprotein 18-like protein	741	64.85	Capitella teleta (Polychaete worm)	NA	NA	NA
Blood	9726	c250792_g1_i5	3619	3.43338	0.370231	-0.795088	-0.131381	spermatogenesis-associatedprotein 13	3619	71.5	Lottia gigantea (Giant owl limpet)	GO:0005089:: F:: Rho guanyl-nucleotide exchange factor activity;; GO:0030031:: P:: cell projection assembly;; GO:0035556:: P:: intracellular signal transduction	NA	NA
Blood	9726	c230347_g1_i5	577	-4.4265	-5.9373	5.36947	-0.444895	spermatogenesisassociated 5-like 1	577	75.3	Crassostrea gigas (Pacific oyster) (Crassostrea angulata)	GO:0005524:: F:: ATP binding	NA	NA
Blood	9726	c254366_g1_i1	13066	4.4617	0.247206	-0.0258836	0.299713	spectrinbeta brain 4	13066	65.95	Lottia gigantea (Giant owl limpet)	GO:0005912:: C:: adherens junction;; GO:0016324:: C:: apical plasma membrane;; GO:0016327:: C:: apicolateral plasma membrane;; GO:0032432:: C:: actin filament bundle;; GO:0003779:: F:: actin binding;; GO:0005543:: F:: phospholipid binding;; GO:0008017:: F:: microtubule binding;; GO:0000281:: P:: mitotic cytokinesis;; GO:0006897:: P:: endocytosis;; GO:0007009:: P:: plasma membrane organization;; G…	NA	NA
Blood	9726	c231319_g1_i2	4865	2.93473	0.584787	-0.347112	0.323168	spectrinalpha chain	4865	80.2	Lottia gigantea (Giant owl limpet)	GO:0005509:: F:: calcium ion binding	NA	NA
Blood	9726	c253221_g1_i5	622	-3.55669	-1.76864	2.37099	0.94213	spectrinalpha brain	622	82.25	Lottia gigantea (Giant owl limpet)	GO:0005916:: C:: fascia adherens;; GO:0015630:: C:: microtubule cytoskeleton;; GO:0016328:: C:: lateral plasma membrane;; GO:0030018:: C:: Z disc;; GO:0032437:: C:: cuticular plate;; GO:0033268:: C:: node of Ranvier;; GO:0033270:: C:: paranode region of axon;; GO:0043231:: C:: intracellular membrane-bounded organelle;; GO:0070062:: C:: extracellular exosome;; GO:0005509:: F:: calcium ion binding;…	NA	NA
Blood	9726	c234676_g4_i6	4512	3.26076	1.17987	-1.30114	-0.26121	spats2-likeprotein	4512	57.7	Crassostrea gigas (Pacific oyster) (Crassostrea angulata)	NA	NA	NA
Blood	9726	c234676_g4_i7	4823	6.02875	1.01461	-1.25051	-0.361277	spats2-likeprotein	4823	60.8	Crassostrea gigas (Pacific oyster) (Crassostrea angulata)	GO:0044424:: C:: intracellular part	NA	NA
Blood	9726	c246920_g2_i2	2465	3.08133	0.397674	-0.602439	0.0877897	spartin	2465	50.4	Crassostrea gigas (Pacific oyster) (Crassostrea angulata)	GO:0044464:: C:: cell part;; GO:0044699:: P:: single-organism process	NA	NA
Blood	9726	c246920_g1_i2	2393	2.48602	0.137017	-0.428986	0.117414	spartin	2393	50.95	Crassostrea gigas (Pacific oyster) (Crassostrea angulata)	GO:0044464:: C:: cell part;; GO:0044699:: P:: single-organism process	NA	NA
Blood	9726	c233471_g1_i1	2355	2.90193	1.60134	-1.01	-0.409664	sortingnexin-6-like protein	2355	51.65	Branchiostoma floridae (Florida lancelet) (Amphioxus)	NA	NA	NA
Blood	9726	c241008_g1_i1	2663	2.54928	0.8253	-0.644245	-0.100018	sortingnexin-4	2663	77	Lottia gigantea (Giant owl limpet)	GO:0005868:: C:: cytoplasmic dynein complex;; GO:0019898:: C:: extrinsic component of membrane;; GO:0031901:: C:: early endosome membrane;; GO:0035091:: F:: phosphatidylinositol binding;; GO:0006897:: P:: endocytosis;; GO:0015031:: P:: protein transport;; GO:0016050:: P:: vesicle organization;; GO:0032456:: P:: endocytic recycling	NA	NA
Blood	9726	c250354_g1_i2	3329	2.5174	0.681085	-0.994039	-0.110984	sortingnexin-16 isoform a	3329	53.5	Crassostrea gigas (Pacific oyster) (Crassostrea angulata)	GO:0005488:: F:: binding	NA	NA
Blood	9726	c207235_g1_i5	2588	3.5091	0.0462584	0.0822765	0.166807	sortingnexin-14 isoform a	2588	62.05	Lottia gigantea (Giant owl limpet)	NA	NA	NA
Blood	9726	c238082_g9_i7	1770	7.17111	-0.291496	0.319909	0.159736	sortingnexin-14	1770	67.35	Lottia gigantea (Giant owl limpet)	GO:0035091:: F:: phosphatidylinositol binding;; GO:0038032:: P:: termination of G-protein coupled receptor signaling pathway	NA	NA
Blood	9726	c242470_g1_i2	2421	2.3246	1.15612	-2.27924	-1.53834	sortingnexin-11	2421	61.9	Lottia gigantea (Giant owl limpet)	NA	NA	NA
Blood	9726	c232209_g1_i6	4126	2.41651	0.678557	-0.49274	-0.202725	sortingnexin	4126	56	Crassostrea gigas (Pacific oyster) (Crassostrea angulata)	GO:0016020:: C:: membrane;; GO:0016023:: C:: cytoplasmic membrane-bounded vesicle;; GO:0035091:: F:: phosphatidylinositol binding;; GO:0006810:: P:: transport;; GO:0006996:: P:: organelle organization;; GO:0022402:: P:: cell cycle process	NA	NA
Blood	9726	c232209_g1_i4	4102	2.9236	0.923887	-0.955643	-0.361321	sortingnexin	4102	56.85	Crassostrea gigas (Pacific oyster) (Crassostrea angulata)	GO:0016020:: C:: membrane;; GO:0016023:: C:: cytoplasmic membrane-bounded vesicle;; GO:0035091:: F:: phosphatidylinositol binding;; GO:0006810:: P:: transport;; GO:0006996:: P:: organelle organization;; GO:0022402:: P:: cell cycle process	NA	NA
Blood	9726	c203450_g1_i1	2060	3.85983	1.1286	-1.33204	0.227091	sorting nexin-27	2060	79.1	Lottia gigantea (Giant owl limpet)	GO:0016301:: F:: kinase activity;; GO:0016746:: F:: transferase activity, transferring acyl groups;; GO:0032266:: F:: phosphatidylinositol-3-phosphate binding;; GO:0006886:: P:: intracellular protein transport;; GO:0007165:: P:: signal transduction;; GO:0016197:: P:: endosomal transport;; GO:0016310:: P:: phosphorylation;; GO:0044238:: P:: primary metabolic process;; GO:0044710:: P:: single-organ…	NA	NA
Blood	9726	c236661_g1_i1	2511	2.18315	0.301942	-0.309145	0.119477	sorting nexin snx6 tfaf2	2511	82.5	Lottia gigantea (Giant owl limpet)	GO:0019898:: C:: extrinsic component of membrane;; GO:0031901:: C:: early endosome membrane;; GO:0034713:: F:: type I transforming growth factor beta receptor binding;; GO:0035091:: F:: phosphatidylinositol binding;; GO:0042803:: F:: protein homodimerization activity;; GO:0006886:: P:: intracellular protein transport;; GO:0006897:: P:: endocytosis;; GO:0016050:: P:: vesicle organization;; GO:0030…	NA	NA
Blood	9726	c251295_g1_i1	4108	5.19144	0.654352	-0.35921	-0.162867	Sortilin-relatedreceptor	4108	40.25	Crassostrea gigas (Pacific oyster) (Crassostrea angulata)	GO:0012505:: C:: endomembrane system;; GO:0043231:: C:: intracellular membrane-bounded organelle;; GO:0044444:: C:: cytoplasmic part;; GO:0019222:: P:: regulation of metabolic process;; GO:0048518:: P:: positive regulation of biological process;; GO:0048523:: P:: negative regulation of cellular process	NA	NA
Blood	9726	c250993_g1_i2	4108	6.8997	1.63566	-1.89035	-0.796502	sortilinisoform 1 preproprotein	4108	54.6	Lottia gigantea (Giant owl limpet)	GO:0005768:: C:: endosome;; GO:0005794:: C:: Golgi apparatus;; GO:0030136:: C:: clathrin-coated vesicle;; GO:0031090:: C:: organelle membrane;; GO:0044425:: C:: membrane part;; GO:0044446:: C:: intracellular organelle part;; GO:0005515:: F:: protein binding;; GO:0038023:: F:: signaling receptor activity;; GO:0007186:: P:: G-protein coupled receptor signaling pathway;; GO:0009719:: P:: response to…	NA	NA
Blood	9726	c235545_g1_i1	3687	3.46198	1.46743	-0.914353	-0.0864843	solutecarrier organic anion transporter family member 5a1	3687	62.25	Lottia gigantea (Giant owl limpet)	NA	NA	NA
Blood	9726	c221305_g2_i3	2972	5.73805	1.1964	-1.27947	0.255396	solutecarrier organic anion transporter family member 4c1	2972	55.6	Lottia gigantea (Giant owl limpet)	GO:0016021:: C:: integral component of membrane;; GO:0005215:: F:: transporter activity;; GO:0006810:: P:: transport;; GO:0044699:: P:: single-organism process	NA	NA
Blood	9726	c250269_g5_i8	631	7.17111	0.609467	-0.221692	-0.826346	solutecarrier family facilitated glucose transporter member 1	631	47.3	Crassostrea gigas (Pacific oyster) (Crassostrea angulata)	GO:0016021:: C:: integral component of membrane;; GO:0022891:: F:: substrate-specific transmembrane transporter activity;; GO:0055085:: P:: transmembrane transport	NA	NA
Blood	9726	c246691_g3_i3	2079	5.44513	0.00571187	-0.662758	0.568049	solutecarrier family 44 member 2	2079	64.25	Lottia gigantea (Giant owl limpet)	GO:0016020:: C:: membrane	NA	NA
Blood	9726	c246691_g5_i2	2337	4.36779	1.03752	-1.23042	-0.382902	solutecarrier family 44 member 2	2337	62.55	Lottia gigantea (Giant owl limpet)	GO:0016020:: C:: membrane	NA	NA
Blood	9726	c215540_g1_i2	2622	4.11769	0.284244	-0.258749	0.120133	solutecarrier family 43 member 3	2622	48.95	Lottia gigantea (Giant owl limpet)	NA	NA	NA
Blood	9726	c237088_g2_i3	2871	8.12045	0.904292	-1.44602	-0.654881	solutecarrier family 41 member 1	2871	79.55	Crassostrea gigas (Pacific oyster) (Crassostrea angulata)	GO:0008324:: F:: cation transmembrane transporter activity;; GO:0098655:: P:: cation transmembrane transport	NA	NA
Blood	9726	c221986_g11_i2	2150	5.8976	1.78043	-1.72866	-0.740532	solutecarrier family 37 (glucose-6-phosphate transporter) member 4	2150	59.4	Lottia gigantea (Giant owl limpet)	GO:0002376:: P:: immune system process;; GO:0006810:: P:: transport;; GO:0042592:: P:: homeostatic process;; GO:0044710:: P:: single-organism metabolic process;; GO:0044763:: P:: single-organism cellular process;; GO:0071704:: P:: organic substance metabolic process	NA	NA
Blood	9726	c253780_g1_i1	4493	2.67644	0.253461	-0.643548	0.347605	solutecarrier family 35 member e3	4493	79.65	Lottia gigantea (Giant owl limpet)	GO:0016021:: C:: integral component of membrane	NA	NA
Blood	9726	c244603_g1_i1	2445	2.72167	1.2095	-1.72116	-0.509441	solutecarrier family 35 member e2	2445	73.1	Lottia gigantea (Giant owl limpet)	GO:0016021:: C:: integral component of membrane;; GO:0046872:: F:: metal ion binding;; GO:0043087:: P:: regulation of GTPase activity	NA	NA
Blood	9726	c240316_g1_i1	2902	4.54137	0.883986	-0.924353	0.243126	solutecarrier family 30 member 5	2902	72.2	Lottia gigantea (Giant owl limpet)	GO:0000139:: C:: Golgi membrane;; GO:0005730:: C:: nucleolus;; GO:0005887:: C:: integral component of plasma membrane;; GO:0016324:: C:: apical plasma membrane;; GO:0030667:: C:: secretory granule membrane;; GO:0005385:: F:: zinc ion transmembrane transporter activity;; GO:0008270:: F:: zinc ion binding;; GO:0006824:: P:: cobalt ion transport;; GO:0006882:: P:: cellular zinc ion homeostasis;; GO:…	NA	NA
Blood	9726	c239219_g1_i1	2536	6.89784	1.02374	-1.96634	-0.657439	solutecarrier family 28 member 3	2536	62.35	Crassostrea gigas (Pacific oyster) (Crassostrea angulata)	GO:0016020:: C:: membrane;; GO:0001882:: F:: nucleoside binding;; GO:0005415:: F:: nucleoside:sodium symporter activity;; GO:1901642:: P:: nucleoside transmembrane transport	NA	NA
Blood	9726	c245612_g2_i4	2141	3.53127	-0.544412	0.5434	0.728927	solutecarrier family 28 member 3	2141	63.2	Crassostrea gigas (Pacific oyster) (Crassostrea angulata)	GO:0016021:: C:: integral component of membrane;; GO:0015389:: F:: pyrimidine- and adenine-specific:sodium symporter activity;; GO:0015390:: F:: purine-specific nucleoside:sodium symporter activity;; GO:0006863:: P:: purine nucleobase transport;; GO:0015855:: P:: pyrimidine nucleobase transport;; GO:0015860:: P:: purine nucleoside transmembrane transport;; GO:0015864:: P:: pyrimidine nucleoside t…	NA	NA
Blood	9726	c252608_g1_i1	3169	3.63205	1.16701	-0.7771	-0.735663	solutecarrier family 28 member 3	3169	63.05	Lottia gigantea (Giant owl limpet)	GO:0005886:: C:: plasma membrane;; GO:0005415:: F:: nucleoside:sodium symporter activity;; GO:1901642:: P:: nucleoside transmembrane transport	NA	NA
Blood	9726	c248462_g3_i3	1830	3.58532	0.731132	0.267797	0.0583393	solutecarrier family 25 member 30	1830	79.05	Lottia gigantea (Giant owl limpet)	GO:0005743:: C:: mitochondrial inner membrane;; GO:0016021:: C:: integral component of membrane;; GO:0006839:: P:: mitochondrial transport;; GO:0055085:: P:: transmembrane transport	NA	NA
Blood	9726	c233449_g1_i5	1612	3.3062	0.998843	-0.268867	-0.0108942	solutecarrier family 25 member 30	1612	82.3	Lottia gigantea (Giant owl limpet)	GO:0005743:: C:: mitochondrial inner membrane;; GO:0016021:: C:: integral component of membrane;; GO:0006839:: P:: mitochondrial transport;; GO:0055085:: P:: transmembrane transport	NA	NA
Blood	9726	c245324_g3_i1	1936	-4.06603	0	-0.887344	0.444091	solutecarrier family 22 member 4	1936	57.75	Lottia gigantea (Giant owl limpet)	GO:0016020:: C:: membrane;; GO:0022857:: F:: transmembrane transporter activity;; GO:0009987:: P:: cellular process;; GO:0044765:: P:: single-organism transport	NA	NA
Blood	9726	c236699_g1_i1	2055	8.55721	0.366336	-1.08948	-0.0859676	solutecarrier family 22 member 18	2055	62.55	Crassostrea gigas (Pacific oyster) (Crassostrea angulata)	GO:0005886:: C:: plasma membrane;; GO:0044425:: C:: membrane part;; GO:0005215:: F:: transporter activity;; GO:0055085:: P:: transmembrane transport	NA	NA
Blood	9726	c227562_g1_i3	1677	4.51915	1.88666	-2.28439	-0.894002	solutecarrier family 17 member 9	1677	62.95	Lottia gigantea (Giant owl limpet)	GO:0016021:: C:: integral component of membrane;; GO:0055085:: P:: transmembrane transport	NA	NA
Blood	9726	c221363_g1_i4	1776	-3.0753	-1.98825	1.34522	0.918537	solutecarrier family 15 member 4	1776	51.25	Lottia gigantea (Giant owl limpet)	NA	NA	NA
Blood	9726	c221072_g1_i2	3749	4.16651	0.47767	-0.596789	-0.169234	solutecarrier family 12 member 9	3749	66.15	Lottia gigantea (Giant owl limpet)	GO:0016020:: C:: membrane;; GO:0055085:: P:: transmembrane transport	NA	NA
Blood	9726	c221551_g1_i3	3649	2.75129	0.401725	-0.55707	-0.12904	solutecarrier family 12 member 9	3649	64.95	Lottia gigantea (Giant owl limpet)	GO:0016020:: C:: membrane;; GO:0055085:: P:: transmembrane transport	NA	NA
Blood	9726	c250768_g3_i1	3726	5.07857	1.1218	-1.20782	-0.910914	solutecarrier family 12 member 4	3726	74.5	Lottia gigantea (Giant owl limpet)	GO:0016021:: C:: integral component of membrane;; GO:0015379:: F:: potassium:chloride symporter activity;; GO:1902476:: P:: chloride transmembrane transport	NA	NA
Blood	9726	c234079_g4_i4	3901	3.85983	1.0427	-0.510089	-0.61639	solutecarrier family 12 member 2	3901	62.55	Crassostrea gigas (Pacific oyster) (Crassostrea angulata)	GO:0005887:: C:: integral component of plasma membrane;; GO:0070062:: C:: extracellular exosome;; GO:0005515:: F:: protein binding;; GO:0008511:: F:: sodium:potassium:chloride symporter activity;; GO:0008519:: F:: ammonium transmembrane transporter activity;; GO:0030321:: P:: transepithelial chloride transport;; GO:0044707:: P:: single-multicellular organism process;; GO:0070634:: P:: transepithe…	NA	NA
Blood	9726	c234079_g4_i3	3877	4.42334	1.2378	-1.01711	-0.696145	solutecarrier family 12 member 2	3877	63.85	Crassostrea gigas (Pacific oyster) (Crassostrea angulata)	GO:0044425:: C:: membrane part;; GO:0022857:: F:: transmembrane transporter activity;; GO:0006821:: P:: chloride transport;; GO:0044707:: P:: single-multicellular organism process;; GO:0055085:: P:: transmembrane transport	NA	NA
Blood	9726	c239573_g1_i2	2499	2.89411	-0.225177	-0.724833	-0.250295	sodiumphosphate cotransporter	2499	61.95	Lottia gigantea (Giant owl limpet)	GO:0006817:: P:: phosphate ion transport	NA	NA
Blood	9726	c207103_g1_i3	2035	3.53299	1.39771	-1.33854	-0.449669	sodium-dependentphosphate transport protein chloroplastic	2035	77	Lottia gigantea (Giant owl limpet)	GO:0016021:: C:: integral component of membrane;; GO:0055085:: P:: transmembrane transport	NA	NA
Blood	9726	c215235_g1_i1	2427	7.41745	1.06952	-1.13001	-0.174936	sodium-dependentglucose transporter 1	2427	57.75	Lottia gigantea (Giant owl limpet)	GO:0016020:: C:: membrane;; GO:0044765:: P:: single-organism transport	NA	NA
Blood	9726	c231546_g2_i1	2063	4.28178	0.902369	-1.07568	-0.0133396	sodium-coupled neutral amino acid transporter 10	2063	63.7	Crassostrea gigas (Pacific oyster) (Crassostrea angulata)	GO:0016020:: C:: membrane	NA	NA
Blood	9726	c254573_g1_i1	5192	5.70161	1.03201	-0.424819	-0.645171	sodium potassium-transportingatpase subunit beta-1-interacting protein 3 short=na(+) k(+)-transporting atpase subunit beta-1-interacting protein 3	5192	69.45	Crassostrea gigas (Pacific oyster) (Crassostrea angulata)	GO:0016020:: C:: membrane	NA	NA
Blood	9726	c251610_g1_i3	1454	4.96741	1.59263	-1.5319	-1.0558	sodium potassium-transportingatpase subunit beta-1-interacting protein 2 isoform 1	1454	69.4	Crassostrea gigas (Pacific oyster) (Crassostrea angulata)	GO:0016020:: C:: membrane	NA	NA
Blood	9726	c227504_g1_i1	587	3.37106	1.2299	-0.734767	-0.70597	sodium potassium-dependentatpase subunit beta-3	587	66.25	Crassostrea gigas (Pacific oyster) (Crassostrea angulata)	GO:0016021:: C:: integral component of membrane;; GO:0015672:: P:: monovalent inorganic cation transport;; GO:0030001:: P:: metal ion transport	NA	NA
Blood	9726	c237614_g2_i2	2736	4.4617	1.59834	-0.920883	-0.567953	sodium hydrogenexchanger	2736	53.25	Crassostrea gigas (Pacific oyster) (Crassostrea angulata)	GO:0022857:: F:: transmembrane transporter activity;; GO:0006812:: P:: cation transport;; GO:0055085:: P:: transmembrane transport	NA	NA
Blood	9726	c237061_g3_i8	3056	6.31121	1.58215	-1.0632	-0.454943	sodium hydrogenexchanger	3056	57.45	Crassostrea gigas (Pacific oyster) (Crassostrea angulata)	GO:0015075:: F:: ion transmembrane transporter activity;; GO:0015297:: F:: antiporter activity;; GO:0015672:: P:: monovalent inorganic cation transport;; GO:0034220:: P:: ion transmembrane transport	NA	NA
Blood	9726	c235135_g1_i1	1859	3.69064	-0.403235	-0.468321	0.516083	sodium hydrogenexchanger	1859	66.8	Crassostrea gigas (Pacific oyster) (Crassostrea angulata)	GO:0015299:: F:: solute:proton antiporter activity;; GO:0006814:: P:: sodium ion transport;; GO:0098662:: P:: inorganic cation transmembrane transport	NA	NA
Blood	9726	c245737_g2_i4	5859	6.00455	1.09843	-0.687113	-0.0646516	sodium hydrogenexchanger	5859	66.55	Lottia gigantea (Giant owl limpet)	GO:0005794:: C:: Golgi apparatus;; GO:0016021:: C:: integral component of membrane;; GO:0044446:: C:: intracellular organelle part;; GO:0055037:: C:: recycling endosome;; GO:0015385:: F:: sodium:proton antiporter activity;; GO:0006813:: P:: potassium ion transport;; GO:0006885:: P:: regulation of pH;; GO:0035725:: P:: sodium ion transmembrane transport;; GO:1902600:: P:: hydrogen ion transmembran…	NA	NA
Blood	9726	c242416_g3_i6	1338	7.41745	1.03571	-1.24602	-0.0525822	sodium hydrogenexchanger	1338	62.65	Capitella teleta (Polychaete worm)	GO:0016323:: C:: basolateral plasma membrane;; GO:0015299:: F:: solute:proton antiporter activity;; GO:0006814:: P:: sodium ion transport;; GO:0030421:: P:: defecation;; GO:0030641:: P:: regulation of cellular pH;; GO:0045989:: P:: positive regulation of striated muscle contraction;; GO:0098662:: P:: inorganic cation transmembrane transport	NA	NA
Blood	9726	c242677_g1_i5	3002	3.66103	1.44133	-0.58605	-0.300516	sodium hydrogenexchanger	3002	47.67	Crassostrea gigas (Pacific oyster) (Crassostrea angulata)	GO:0044765:: P:: single-organism transport	NA	NA
Blood	9726	c247213_g2_i1	6568	3.15848	1.3323	-0.628524	-0.151137	sodium calciumexchanger 3 isoform d	6568	72.75	Lottia gigantea (Giant owl limpet)	GO:0016021:: C:: integral component of membrane;; GO:0005432:: F:: calcium:sodium antiporter activity;; GO:0006816:: P:: calcium ion transport;; GO:0007154:: P:: cell communication;; GO:0035725:: P:: sodium ion transmembrane transport	NA	NA
Blood	9726	c235864_g2_i3	2535	3.22802	0.873202	0.268928	0.106256	sodium calciumexchanger 3	2535	63.4	Crassostrea gigas (Pacific oyster) (Crassostrea angulata)	GO:0016020:: C:: membrane;; GO:0030001:: P:: metal ion transport;; GO:0055085:: P:: transmembrane transport	NA	NA
Blood	9726	c253121_g1_i4	9803	2.93845	0.0111433	-0.103742	0.363986	snf2 family domain protein	9803	69.4	Lottia gigantea (Giant owl limpet)	GO:0005634:: C:: nucleus;; GO:0005794:: C:: Golgi apparatus;; GO:0043234:: C:: protein complex;; GO:0003677:: F:: DNA binding;; GO:0005524:: F:: ATP binding	NA	NA
Blood	9726	c254035_g3_i1	2351	3.3637	0.287642	0.118641	0.374967	snf2 family domain protein	2351	48.1	Rhipicephalus pulchellus	NA	NA	NA
Blood	9726	c254035_g2_i1	7626	2.3919	-0.0849218	0.182279	0.485325	snf2 family domain protein	7626	72.95	Lottia gigantea (Giant owl limpet)	GO:0005634:: C:: nucleus;; GO:0005794:: C:: Golgi apparatus;; GO:0043234:: C:: protein complex;; GO:0003677:: F:: DNA binding;; GO:0003824:: F:: catalytic activity;; GO:0005524:: F:: ATP binding	NA	NA
Blood	9726	c242799_g6_i2	3462	3.8698	0.993003	-0.551909	-0.712687	snare protein tlg1 syntaxin 6	3462	74.45	Lottia gigantea (Giant owl limpet)	GO:0005769:: C:: early endosome;; GO:0005886:: C:: plasma membrane;; GO:0016021:: C:: integral component of membrane;; GO:0030136:: C:: clathrin-coated vesicle;; GO:0031201:: C:: SNARE complex;; GO:0032588:: C:: trans-Golgi network membrane;; GO:0043195:: C:: terminal bouton;; GO:0048471:: C:: perinuclear region of cytoplasm;; GO:0055037:: C:: recycling endosome;; GO:0005484:: F:: SNAP receptor a…	NA	NA
Blood	9726	c229662_g3_i3	2139	7.33992	0.661447	-0.997825	-0.261917	snare protein pep12 vam3 syntaxin 7 syntaxin 17	2139	53	Lottia gigantea (Giant owl limpet)	GO:0016020:: C:: membrane;; GO:0043231:: C:: intracellular membrane-bounded organelle;; GO:0044444:: C:: cytoplasmic part;; GO:0005515:: F:: protein binding;; GO:0016192:: P:: vesicle-mediated transport;; GO:0046907:: P:: intracellular transport;; GO:0048284:: P:: organelle fusion;; GO:0090174:: P:: organelle membrane fusion;; GO:1902589:: P:: single-organism organelle organization	NA	NA
Blood	9726	c232954_g2_i6	2052	4.91307	0.896754	-0.650919	0.321982	sn1-specificdiacylglycerol lipase beta	2052	58.45	Lottia gigantea (Giant owl limpet)	GO:0008152:: P:: metabolic process;; GO:0009987:: P:: cellular process;; GO:0044699:: P:: single-organism process	NA	NA
Blood	9726	c236984_g2_i2	2145	5.90347	0.785877	-1.02783	0.795455	sn1-specificdiacylglycerol lipase beta	2145	55.2	Lottia gigantea (Giant owl limpet)	GO:0008152:: P:: metabolic process;; GO:0044699:: P:: single-organism process	NA	NA
Blood	9726	c222595_g1_i3	4949	2.83974	0.914711	-1.0507	-0.209234	smaug-likeprotein 1	4949	53.65	Crassostrea gigas (Pacific oyster) (Crassostrea angulata)	GO:0044464:: C:: cell part	NA	NA
Blood	9726	c222595_g1_i7	2664	3.3637	0.93981	-1.22594	-0.398555	smaug-likeprotein 1	2664	56.3	Crassostrea gigas (Pacific oyster) (Crassostrea angulata)	GO:0044464:: C:: cell part;; GO:0030371:: F:: translation repressor activity;; GO:0044822:: F:: poly(A) RNA binding;; GO:0017148:: P:: negative regulation of translation;; GO:0045727:: P:: positive regulation of translation	NA	NA
Blood	9726	c251307_g1_i1	4476	5.10079	0.549269	-0.0679298	0.0328013	smallsubunit processome component 20 like protein	4476	54.35	Myotis brandtii (Brandt's bat)	GO:0005730:: C:: nucleolus;; GO:0005515:: F:: protein binding;; GO:0044822:: F:: poly(A) RNA binding;; GO:0000462:: P:: maturation of SSU-rRNA from tricistronic rRNA transcript (SSU-rRNA, 5.8S rRNA, LSU-rRNA)	NA	NA
Blood	9726	c237111_g3_i1	800	3.01473	1.04333	-1.98741	-0.977374	smallsubunit of serine palmitoyltransferase a short=ssspta	800	74.4	Lottia gigantea (Giant owl limpet)	GO:0017059:: C:: serine C-palmitoyltransferase complex;; GO:0004758:: F:: serine C-palmitoyltransferase activity;; GO:0006629:: P:: lipid metabolic process	ec:2.3.1.50	Sphingolipid metabolism
Blood	9726	c214398_g1_i4	2053	3.64132	0.663528	-0.701936	-0.758094	smallproline-rich protein 3	2053	50	Columba livia (Domestic pigeon)	NA	NA	NA
Blood	9726	c211995_g2_i1	936	-2.83649	-1.80124	1.49739	0.774148	smallnuclear ribonucleoprotein-associated protein	936	63.75	Crassostrea gigas (Pacific oyster) (Crassostrea angulata)	GO:0005737:: C:: cytoplasm;; GO:0030529:: C:: ribonucleoprotein complex;; GO:0044428:: C:: nuclear part;; GO:0003723:: F:: RNA binding	NA	NA
Blood	9726	c245779_g1_i3	4187	4.2467	0.0664425	-0.586836	-0.0152468	smallnuclear ribonucleoprotein sm d1	4187	43.75	Lottia gigantea (Giant owl limpet)	NA	NA	NA
Blood	9726	c234669_g2_i5	788	-2.37902	-1.4679	1.85719	0.386876	small nuclear ribonucleoprotein f	788	100	Pararge aegeria (specked wood butterfly)	GO:0019013:: C:: viral nucleocapsid;; GO:0030529:: C:: ribonucleoprotein complex;; GO:0070062:: C:: extracellular exosome;; GO:0044822:: F:: poly(A) RNA binding	NA	NA
Blood	9726	c231905_g3_i2	1612	3.4691	1.19084	-1.44567	-0.106034	smadfamily member 3 short=smad 3 short=smad3	1612	84.2	Pinctada fucata (Pearl oyster)	GO:0000790:: C:: nuclear chromatin;; GO:0005637:: C:: nuclear inner membrane;; GO:0005654:: C:: nucleoplasm;; GO:0005829:: C:: cytosol;; GO:0005886:: C:: plasma membrane;; GO:0043235:: C:: receptor complex;; GO:0071144:: C:: SMAD2-SMAD3 protein complex;; GO:0000978:: F:: RNA polymerase II core promoter proximal region sequence-specific DNA binding;; GO:0000983:: F:: RNA polymerase II core promote…	NA	NA
Blood	9726	c215944_g1_i1	619	-3.14399	-2.13543	1.44444	2.2997	slow skeletal and cardiac muscles	619	55.65	Haliotis discus discus (disc abalone)	GO:0005515:: F:: protein binding	NA	NA
Blood	9726	c235639_g2_i2	2300	3.37995	1.02294	-0.653986	-0.36462	slit-roborho gtpase-activating protein 1	2300	71.9	Lottia gigantea (Giant owl limpet)	GO:0005622:: C:: intracellular;; GO:0007165:: P:: signal transduction	NA	NA
Blood	9726	c252085_g2_i1	1471	5.30872	1.97408	-0.409419	-0.298366	slit-likeprotein 2 protein	1471	42.43	Crassostrea gigas (Pacific oyster) (Crassostrea angulata)	NA	NA	NA
Blood	9726	c252859_g2_i2	6181	3.85534	1.17911	-1.23432	-0.920116	slainmotif-containing protein 2	6181	46	Lottia gigantea (Giant owl limpet)	NA	NA	NA
Blood	9726	c252859_g2_i3	6916	4.71173	1.36972	-1.42635	-0.876872	slainmotif-containing protein 2	6916	51.55	Crassostrea gigas (Pacific oyster) (Crassostrea angulata)	GO:0005856:: C:: cytoskeleton	NA	NA
Blood	9726	c246760_g1_i4	4597	4.63955	1.25827	-1.14168	-0.649912	slainmotif-containing protein 2	4597	51.4	Crassostrea gigas (Pacific oyster) (Crassostrea angulata)	GO:0005856:: C:: cytoskeleton	NA	NA
Blood	9726	c252509_g3_i2	1510	3.36134	0.0752083	-0.340582	0.145652	sjchgc09008protein	1510	59.6	Lottia gigantea (Giant owl limpet)	GO:0016020:: C:: membrane;; GO:0046872:: F:: metal ion binding;; GO:0006811:: P:: ion transport;; GO:0006879:: P:: cellular iron ion homeostasis	NA	NA
Blood	9726	c241365_g2_i2	1797	-2.62767	-1.40832	1.38596	2.74568	sisterchromatid cohesion protein dcc1	1797	61.25	Lottia gigantea (Giant owl limpet)	GO:0044427:: C:: chromosomal part;; GO:0009987:: P:: cellular process	NA	NA
Blood	9726	c215265_g1_i1	2808	7.41745	0.372425	-0.765743	-0.0186745	sir2-likeprotein 7	2808	68.2	Crassostrea gigas (Pacific oyster) (Crassostrea angulata)	GO:0005731:: C:: nucleolus organizer region;; GO:0003682:: F:: chromatin binding;; GO:0005515:: F:: protein binding;; GO:0097372:: F:: NAD-dependent histone deacetylase activity (H3-K18 specific);; GO:0000122:: P:: negative regulation of transcription from RNA polymerase II promoter;; GO:0007072:: P:: positive regulation of transcription on exit from mitosis;; GO:0009303:: P:: rRNA transcription;…	NA	NA
Blood	9726	c226105_g4_i1	3728	3.25632	1.10616	-0.656176	-0.569445	single-strandeddna-binding protein 3	3728	78.35	Ixodes ricinus (Common tick)	GO:0005634:: C:: nucleus;; GO:0003697:: F:: single-stranded DNA binding;; GO:0006355:: P:: regulation of transcription, DNA-templated;; GO:0035220:: P:: wing disc development;; GO:0048812:: P:: neuron projection morphogenesis	NA	NA
Blood	9726	c232298_g4_i3	1866	3.23802	1.41093	-1.09716	-0.542166	single-strandeddna-binding protein	1866	65.35	Drosophila willistoni (Fruit fly)	NA	NA	NA
Blood	9726	c232298_g4_i1	2050	2.55798	1.36199	-1.33755	-0.61373	single-strandeddna-binding protein	2050	65.35	Drosophila willistoni (Fruit fly)	NA	NA	NA
Blood	9726	c175133_g1_i1	852	-2.38513	-2.05408	1.45984	0.92752	single-passmembrane protein with aspartate-rich tail mitochondrial	852	66.35	Xiphophorus maculatus (Southern platyfish) (Platypoecilus maculatus)	GO:0031305:: C:: integral component of mitochondrial inner membrane;; GO:1990246:: C:: uniplex complex;; GO:0006851:: P:: mitochondrial calcium ion transport;; GO:0051560:: P:: mitochondrial calcium ion homeostasis	NA	NA
Blood	9726	c209977_g1_i4	1909	3.19684	0.19334	-0.0399964	0.396255	signaltransduction protein lnk-	1909	71.45	Crassostrea gigas (Pacific oyster) (Crassostrea angulata)	GO:0004871:: F:: signal transducer activity;; GO:0006928:: P:: movement of cell or subcellular component;; GO:0030032:: P:: lamellipodium assembly;; GO:0035556:: P:: intracellular signal transduction;; GO:0045840:: P:: positive regulation of mitotic nuclear division;; GO:2000278:: P:: regulation of DNA biosynthetic process	NA	NA
Blood	9726	c248440_g3_i1	2713	3.45789	0.774652	-1.05345	-0.22346	signaltransducing adapter molecule 2-like protein	2713	77.55	Lottia gigantea (Giant owl limpet)	GO:0005634:: C:: nucleus;; GO:0005737:: C:: cytoplasm;; GO:0006886:: P:: intracellular protein transport	NA	NA
Blood	9726	c248440_g1_i1	943	5.37134	1.62331	-1.64094	0.0785409	signaltransducing adapter molecule 2	943	71.9	Lottia gigantea (Giant owl limpet)	GO:0005654:: C:: nucleoplasm;; GO:0005829:: C:: cytosol;; GO:0005515:: F:: protein binding;; GO:0006886:: P:: intracellular protein transport;; GO:0007173:: P:: epidermal growth factor receptor signaling pathway;; GO:0016197:: P:: endosomal transport;; GO:0042059:: P:: negative regulation of epidermal growth factor receptor signaling pathway;; GO:0061024:: P:: membrane organization	NA	NA
Blood	9726	c246048_g1_i2	1458	3.28815	1.12473	-1.49753	-0.57176	signaltransducing adapter molecule 1	1458	71	Lottia gigantea (Giant owl limpet)	GO:0006886:: P:: intracellular protein transport	NA	NA
Blood	9726	c250600_g4_i5	2388	2.73389	-0.177255	-0.525105	-0.0515271	signaltransducer and activator of transcription	2388	49.7	Otolemur garnettii (Small-eared galago) (Garnett's greater bushbaby)	GO:0044424:: C:: intracellular part;; GO:0005488:: F:: binding;; GO:0006355:: P:: regulation of transcription, DNA-templated;; GO:0007166:: P:: cell surface receptor signaling pathway;; GO:0009605:: P:: response to external stimulus;; GO:0009888:: P:: tissue development;; GO:0030154:: P:: cell differentiation;; GO:0042127:: P:: regulation of cell proliferation;; GO:0048513:: P:: organ development…	NA	NA
Blood	9726	c250600_g4_i6	4116	2.85526	0.24466	-1.02569	-0.226761	signaltransducer and activator of transcription	4116	41.1	Pediculus humanus subsp. corporis (Body louse)	NA	NA	NA
Blood	9726	c222042_g1_i2	918	-4.45871	-2.83547	1.69109	0.642059	signalrecognition particle subunit srp72	918	56.9	Crassostrea gigas (Pacific oyster) (Crassostrea angulata)	GO:0005737:: C:: cytoplasm;; GO:0030529:: C:: ribonucleoprotein complex	NA	NA
Blood	9726	c249385_g1_i1	4945	2.57947	0.418035	-0.7183	-0.146942	signalrecognition particle subunit srp68 short=srp68	4945	65.4	Lottia gigantea (Giant owl limpet)	GO:0005829:: C:: cytosol;; GO:0030529:: C:: ribonucleoprotein complex;; GO:0043231:: C:: intracellular membrane-bounded organelle;; GO:0003723:: F:: RNA binding;; GO:0005048:: F:: signal sequence binding;; GO:0045047:: P:: protein targeting to ER	NA	NA
Blood	9726	c209571_g1_i1	1027	3.44961	1.31133	-2.0479	-0.677353	signalrecognition particle receptor subunit alpha-like protein	1027	60.9	Lottia gigantea (Giant owl limpet)	GO:0006810:: P:: transport	NA	NA
Blood	9726	c241929_g1_i1	2621	3.00736	0.967117	-1.72761	-1.11174	signalrecognition particle 54 kda protein	2621	87.55	Lottia gigantea (Giant owl limpet)	GO:0005730:: C:: nucleolus;; GO:0005786:: C:: signal recognition particle, endoplasmic reticulum targeting;; GO:0003924:: F:: GTPase activity;; GO:0005525:: F:: GTP binding;; GO:0008144:: F:: drug binding;; GO:0008312:: F:: 7S RNA binding;; GO:0019003:: F:: GDP binding;; GO:0030942:: F:: endoplasmic reticulum signal peptide binding;; GO:0043021:: F:: ribonucleoprotein complex binding;; GO:0044822…	ec:3.6.1.15	Purine metabolism;; Thiamine metabolism
Blood	9726	c240124_g1_i1	1971	2.89649	0.222978	-0.519999	0.164558	signalpeptide peptidase-like 2b	1971	60.6	Lottia gigantea (Giant owl limpet)	GO:0005765:: C:: lysosomal membrane;; GO:0005886:: C:: plasma membrane;; GO:0010008:: C:: endosome membrane;; GO:0030660:: C:: Golgi-associated vesicle membrane;; GO:0071458:: C:: integral component of cytoplasmic side of endoplasmic reticulum membrane;; GO:0071556:: C:: integral component of lumenal side of endoplasmic reticulum membrane;; GO:0042500:: F:: aspartic endopeptidase activity, intram…	NA	NA
Blood	9726	c243223_g1_i1	3387	2.47736	0.263088	-1.1219	-0.00507505	signalpeptide peptidase	3387	83.4	Lottia gigantea (Giant owl limpet)	GO:0005791:: C:: rough endoplasmic reticulum;; GO:0005886:: C:: plasma membrane;; GO:0009986:: C:: cell surface;; GO:0071458:: C:: integral component of cytoplasmic side of endoplasmic reticulum membrane;; GO:0071556:: C:: integral component of lumenal side of endoplasmic reticulum membrane;; GO:0031625:: F:: ubiquitin protein ligase binding;; GO:0042500:: F:: aspartic endopeptidase activity, int…	NA	NA
Blood	9726	c219741_g1_i1	1097	2.60129	0.941471	-1.18671	-0.342985	signalpeptidase complex subunit 3	1097	80.3	Crassostrea gigas (Pacific oyster) (Crassostrea angulata)	GO:0005787:: C:: signal peptidase complex;; GO:0016021:: C:: integral component of membrane;; GO:0008233:: F:: peptidase activity;; GO:0006465:: P:: signal peptide processing;; GO:0006508:: P:: proteolysis	NA	NA
Blood	9726	c188516_g1_i1	530	-3.02135	-1.63394	1.11117	-0.0732507	signalpeptidase complex subunit 1	530	82.1	Capitella teleta (Polychaete worm)	GO:0005787:: C:: signal peptidase complex;; GO:0016021:: C:: integral component of membrane;; GO:0008233:: F:: peptidase activity;; GO:0006465:: P:: signal peptide processing;; GO:0006508:: P:: proteolysis;; GO:0035556:: P:: intracellular signal transduction	NA	NA
Blood	9726	c225428_g1_i1	900	3.409	0.166629	-0.769211	-0.0146908	signalpeptidase complex catalytic subunit sec11a	900	94.45	Crassostrea gigas (Pacific oyster) (Crassostrea angulata)	GO:0005783:: C:: endoplasmic reticulum;; GO:0016021:: C:: integral component of membrane;; GO:0070062:: C:: extracellular exosome;; GO:0008236:: F:: serine-type peptidase activity;; GO:0006465:: P:: signal peptide processing;; GO:0006508:: P:: proteolysis	NA	NA
Blood	9726	c209977_g1_i2	2893	3.29096	1.28663	-1.47817	-0.969263	signal transduction protein	2893	56.4	Rhipicephalus pulchellus	GO:0044763:: P:: single-organism cellular process;; GO:0050794:: P:: regulation of cellular process	NA	NA
Blood	9726	c241127_g1_i1	1825	3.23467	0.50887	-0.876549	-0.211796	signal transduction protein	1825	72.15	Lottia gigantea (Giant owl limpet)	NA	NA	NA
Blood	9726	c223312_g2_i2	682	-3.22021	-1.92966	2.19594	1.86554	sigmaclass glutathione-s-transferase 2	682	63.35	Haliotis discus discus (disc abalone)	NA	NA	NA
Blood	9726	c229084_g2_i2	767	-3.21312	-2.33427	1.38932	1.29709	short-chainspecific acyl- mitochondrial	767	93.5	Pediculus humanus subsp. corporis (Body louse)	GO:0003995:: F:: acyl-CoA dehydrogenase activity;; GO:0050660:: F:: flavin adenine dinucleotide binding;; GO:0055114:: P:: oxidation-reduction process	NA	NA
Blood	9726	c197604_g1_i1	1144	5.21138	2.03528	-1.46028	-0.992618	shortchain dehydrogenase reductase family 16c member 5	1144	60.8	Capitella teleta (Polychaete worm)	GO:0016491:: F:: oxidoreductase activity;; GO:0044710:: P:: single-organism metabolic process	NA	NA
Blood	9726	c227762_g13_i2	2241	-2.75178	-0.155568	0.195194	-0.207568	short=glx ii	2241	76.5	Branchiostoma floridae (Florida lancelet) (Amphioxus)	GO:0005739:: C:: mitochondrion;; GO:0004416:: F:: hydroxyacylglutathione hydrolase activity;; GO:0008270:: F:: zinc ion binding;; GO:0006750:: P:: glutathione biosynthetic process;; GO:0019853:: P:: L-ascorbic acid biosynthetic process	ec:3.1.2.6	Pyruvate metabolism
Blood	9726	c244833_g3_i2	2230	4.1367	0.722329	-0.910054	-0.0206403	short= short=	2230	64.7	Lottia gigantea (Giant owl limpet)	NA	NA	NA
Blood	9726	c240111_g2_i2	1497	2.64093	0.457886	-0.93941	-0.158011	short=	1497	72.75	Lottia gigantea (Giant owl limpet)	GO:0008430:: F:: selenium binding;; GO:0001514:: P:: selenocysteine incorporation;; GO:0009749:: P:: response to glucose;; GO:0042593:: P:: glucose homeostasis;; GO:0045454:: P:: cell redox homeostasis	NA	NA
Blood	9726	c250344_g1_i1	3167	3.42717	0.17044	-0.666917	-0.303569	short transient receptor potential channel 4-associated protein	3167	65.65	Crassostrea gigas (Pacific oyster) (Crassostrea angulata)	NA	NA	NA
Blood	9726	c244160_g1_i5	1386	2.90193	0.177092	-0.163351	0.301256	short transient receptor potential channel 2-like protein	1386	55	Lottia gigantea (Giant owl limpet)	NA	NA	NA
Blood	9726	c244160_g1_i3	2139	2.5967	0.76285	-0.444675	0.33754	short transient receptor potential channel 2-like protein	2139	54.8	Lottia gigantea (Giant owl limpet)	NA	NA	NA
Blood	9726	c248789_g7_i2	3841	2.75822	0.588075	-0.558335	-0.41323	shibire	3841	80.3	Lottia gigantea (Giant owl limpet)	GO:0005794:: C:: Golgi apparatus;; GO:0005874:: C:: microtubule;; GO:0030117:: C:: membrane coat;; GO:0045211:: C:: postsynaptic membrane;; GO:0070062:: C:: extracellular exosome;; GO:0003924:: F:: GTPase activity;; GO:0005525:: F:: GTP binding;; GO:0019901:: F:: protein kinase binding;; GO:0042802:: F:: identical protein binding;; GO:0044822:: F:: poly(A) RNA binding;; GO:0007032:: P:: endosome …	ec:3.6.1.15	Purine metabolism;; Thiamine metabolism
Blood	9726	c234597_g3_i1	3040	3.16765	0.536145	-0.629846	-0.180389	shc-transformingprotein 1	3040	58.15	Crassostrea gigas (Pacific oyster) (Crassostrea angulata)	GO:0005102:: F:: receptor binding;; GO:0007165:: P:: signal transduction	NA	NA
Blood	9726	c250817_g1_i1	4040	3.64821	0.952861	-0.650286	0.00916843	sh3domain-containing protein 19	4040	49.5	Branchiostoma floridae (Florida lancelet) (Amphioxus)	GO:0005737:: C:: cytoplasm;; GO:0043231:: C:: intracellular membrane-bounded organelle	NA	NA
Blood	9726	c216882_g1_i11	1248	3.91617	0.691595	-1.20549	-0.417042	sh3domain-containing grb2-like protein b1	1248	74.95	Lottia gigantea (Giant owl limpet)	GO:0005740:: C:: mitochondrial envelope;; GO:0005783:: C:: endoplasmic reticulum;; GO:0005794:: C:: Golgi apparatus;; GO:0005829:: C:: cytosol;; GO:0043234:: C:: protein complex;; GO:0070062:: C:: extracellular exosome;; GO:0098588:: C:: bounding membrane of organelle;; GO:0005504:: F:: fatty acid binding;; GO:0042171:: F:: lysophosphatidic acid acyltransferase activity;; GO:0042803:: F:: protein…	NA	NA
Blood	9726	c241077_g1_i5	3390	2.36338	0.897946	-1.41535	-1.11825	sh3domain-binding protein 2	3390	55.5	Lottia gigantea (Giant owl limpet)	NA	NA	NA
Blood	9726	c211460_g1_i4	1426	2.67341	1.47322	-1.82113	-0.674164	sh3domain-binding glutamic acid-rich-like protein	1426	69	Amphimedon queenslandica (Sponge)	GO:0030027:: C:: lamellipodium;; GO:0070062:: C:: extracellular exosome;; GO:0030215:: F:: semaphorin receptor binding;; GO:0030834:: P:: regulation of actin filament depolymerization;; GO:0043535:: P:: regulation of blood vessel endothelial cell migration	NA	NA
Blood	9726	c235716_g1_i1	1420	7.86769	1.24952	-1.30715	-0.563618	sh3domain-binding glutamic acid-rich-like protein	1420	40	Schistosoma mansoni (Blood fluke)	NA	NA	NA
Blood	9726	c229601_g3_i3	676	6.09901	1.45317	-1.64669	-0.568685	sh3domain-binding glutamic acid-rich protein	676	64.4	Crassostrea gigas (Pacific oyster) (Crassostrea angulata)	GO:0044699:: P:: single-organism process	NA	NA
Blood	9726	c245435_g2_i2	2393	2.94977	0.253461	0.161059	-0.157849	sh3 domain-containing kinase-binding protein 1	2393	65.63	Crassostrea gigas (Pacific oyster) (Crassostrea angulata)	NA	NA	NA
Blood	9726	c254289_g1_i2	6351	2.30923	0.83666	-0.77559	-0.0232259	sh2domain-containing inositol 5 -phosphatase 2 short=sh2 domain-containing inositol phosphatase 2 short=ship-2	6351	51.4	Crassostrea gigas (Pacific oyster) (Crassostrea angulata)	GO:0016020:: C:: membrane;; GO:0042995:: C:: cell projection;; GO:0043229:: C:: intracellular organelle;; GO:0044444:: C:: cytoplasmic part;; GO:0016787:: F:: hydrolase activity;; GO:0019904:: F:: protein domain specific binding;; GO:0007399:: P:: nervous system development;; GO:0009968:: P:: negative regulation of signal transduction;; GO:0010605:: P:: negative regulation of macromolecule metabo…	NA	NA
Blood	9726	c221416_g1_i1	1599	3.00873	0.341234	0.508549	0.950387	sh2domain-containing adapter protein f	1599	71.1	Crassostrea gigas (Pacific oyster) (Crassostrea angulata)	GO:0001568:: P:: blood vessel development;; GO:0008283:: P:: cell proliferation;; GO:0030097:: P:: hemopoiesis;; GO:0048523:: P:: negative regulation of cellular process	NA	NA
Blood	9726	c227096_g1_i1	3965	2.52729	1.30284	-1.3162	-0.512612	sexmuscle abnormal protein 5	3965	65.4	Caenorhabditis elegans	GO:0016020:: C:: membrane;; GO:0043227:: C:: membrane-bounded organelle;; GO:0044424:: C:: intracellular part;; GO:0005070:: F:: SH3/SH2 adaptor activity;; GO:0000003:: P:: reproduction;; GO:0002119:: P:: nematode larval development;; GO:0006898:: P:: receptor-mediated endocytosis;; GO:0007517:: P:: muscle organ development;; GO:0008340:: P:: determination of adult lifespan;; GO:0009792:: P:: emb…	NA	NA
Blood	9726	c224562_g1_i3	961	-2.74535	-1.55477	1.0432	-0.0754663	setand mynd domain-containing protein 5	961	77.75	Crassostrea gigas (Pacific oyster) (Crassostrea angulata)	GO:0016740:: F:: transferase activity	NA	NA
Blood	9726	c235757_g1_i2	4726	4.1367	0.613995	-0.754212	-0.4372	set domain protein	4726	71.8	Lottia gigantea (Giant owl limpet)	GO:0035097:: C:: histone methyltransferase complex;; GO:0018024:: F:: histone-lysine N-methyltransferase activity;; GO:0097159:: F:: organic cyclic compound binding;; GO:1901363:: F:: heterocyclic compound binding;; GO:0034968:: P:: histone lysine methylation	ec:2.1.1.43	Lysine degradation
Blood	9726	c230727_g1_i3	1938	2.96195	1.32602	-0.0120666	-0.116591	set domain containing protein	1938	45.05	Lottia gigantea (Giant owl limpet)	NA	NA	NA
Blood	9726	c243334_g3_i1	2830	4.25881	0.805583	-0.76604	0.0676444	set and fibronectin and immunoglobulin and immunoglobulin v-set domain containing protein	2830	36.7	Branchiostoma floridae (Florida lancelet) (Amphioxus)	NA	NA	NA
Blood	9726	c243459_g1_i4	4736	3.37936	1.31481	-2.47596	-0.567732	sestrin-1isoform 1	4736	68.85	Crassostrea gigas (Pacific oyster) (Crassostrea angulata)	GO:0005634:: C:: nucleus;; GO:1901031:: P:: regulation of response to reactive oxygen species	NA	NA
Blood	9726	c243302_g1_i1	1595	-2.49364	-0.562583	-0.077428	-0.49592	seryl- mitochondrial	1595	63.55	Lottia gigantea (Giant owl limpet)	GO:0000166:: F:: nucleotide binding;; GO:0004812:: F:: aminoacyl-tRNA ligase activity;; GO:0006418:: P:: tRNA aminoacylation for protein translation	NA	NA
Blood	9726	c241781_g1_i5	1363	-3.88577	-3.23579	1.00851	0.213729	seryl- mitochondrial	1363	70.55	Lottia gigantea (Giant owl limpet)	GO:0000166:: F:: nucleotide binding;; GO:0004812:: F:: aminoacyl-tRNA ligase activity;; GO:0006418:: P:: tRNA aminoacylation for protein translation	NA	NA
Blood	9726	c241781_g1_i3	1587	-3.78642	0.430789	-0.442899	0.0719747	seryl- mitochondrial	1587	64.7	Lottia gigantea (Giant owl limpet)	GO:0000166:: F:: nucleotide binding;; GO:0004812:: F:: aminoacyl-tRNA ligase activity;; GO:0006418:: P:: tRNA aminoacylation for protein translation	NA	NA
Blood	9726	c243904_g1_i1	1907	3.78988	0.340585	0.0484954	0.00682533	serumparaoxonase arylesterase 2	1907	56.75	Lottia gigantea (Giant owl limpet)	NA	NA	NA
Blood	9726	c243597_g2_i1	4066	2.47388	1.18177	-1.44165	-0.493641	sertadomain-containing protein 2	4066	51.38	Strongylocentrotus purpuratus (Purple sea urchin)	NA	NA	NA
Blood	9726	c210291_g1_i1	1405	3.83039	0.702338	-0.760904	0.0877755	serologicallydefined colon cancer antigen 3	1405	52.75	Crassostrea gigas (Pacific oyster) (Crassostrea angulata)	NA	NA	NA
Blood	9726	c219282_g1_i2	1582	2.7628	0.860753	-1.24969	-0.379395	serine-threoninekinase receptor-associated protein	1582	78.15	Lottia gigantea (Giant owl limpet)	GO:0005634:: C:: nucleus;; GO:0005829:: C:: cytosol;; GO:0005886:: C:: plasma membrane;; GO:0030054:: C:: cell junction;; GO:0032797:: C:: SMN complex;; GO:0034719:: C:: SMN-Sm protein complex;; GO:0005102:: F:: receptor binding;; GO:0016301:: F:: kinase activity;; GO:0044822:: F:: poly(A) RNA binding;; GO:0000122:: P:: negative regulation of transcription from RNA polymerase II promoter;; GO:000…	NA	NA
Blood	9726	c239007_g2_i2	2972	2.72555	0.0860569	0.379229	1.33991	serineprotease-like protein	2972	45.05	Lottia gigantea (Giant owl limpet)	GO:0044464:: C:: cell part;; GO:0008233:: F:: peptidase activity	NA	NA
Blood	9726	c248250_g2_i4	2226	3.57349	1.29203	-1.12885	-0.667113	serinepalmitoyltransferase 2	2226	79.95	Crassostrea gigas (Pacific oyster) (Crassostrea angulata)	GO:0016740:: F:: transferase activity;; GO:0030170:: F:: pyridoxal phosphate binding;; GO:0009058:: P:: biosynthetic process	NA	NA
Blood	9726	c215891_g3_i4	706	6.05783	1.90742	-1.66479	-1.24339	serinepalmitoyltransferase 2	706	66.05	Lottia gigantea (Giant owl limpet)	GO:0003824:: F:: catalytic activity;; GO:0008152:: P:: metabolic process	NA	NA
Blood	9726	c248250_g2_i2	1980	3.17504	0.504694	-0.266287	0.242204	serinepalmitoyltransferase 2	1980	75.85	Crassostrea gigas (Pacific oyster) (Crassostrea angulata)	GO:0043231:: C:: intracellular membrane-bounded organelle;; GO:0044444:: C:: cytoplasmic part;; GO:0016740:: F:: transferase activity;; GO:0034312:: P:: diol biosynthetic process;; GO:0044271:: P:: cellular nitrogen compound biosynthetic process;; GO:0046520:: P:: sphingoid biosynthetic process;; GO:0097164:: P:: ammonium ion metabolic process	NA	NA
Blood	9726	c215891_g3_i1	652	6.97989	2.65344	-2.58883	-2.18991	serinepalmitoyltransferase 2	652	67.2	Lottia gigantea (Giant owl limpet)	GO:0003824:: F:: catalytic activity;; GO:0008152:: P:: metabolic process	NA	NA
Blood	9726	c226772_g1_i1	1710	5.20076	0.427935	-0.849216	0.0562024	serine-palmitoyl- transferase 1 short=spt 1 short=spt1	1710	75.55	Lottia gigantea (Giant owl limpet)	GO:0035339:: C:: SPOTS complex;; GO:0016746:: F:: transferase activity, transferring acyl groups;; GO:0030170:: F:: pyridoxal phosphate binding;; GO:0034312:: P:: diol biosynthetic process;; GO:0044271:: P:: cellular nitrogen compound biosynthetic process;; GO:0046520:: P:: sphingoid biosynthetic process;; GO:0097164:: P:: ammonium ion metabolic process	NA	NA
Blood	9726	c227281_g1_i3	1256	4.98271	1.32567	-1.07085	-0.958005	serine threonine-proteinphosphatase dullard	1256	85.35	Lottia gigantea (Giant owl limpet)	GO:0005789:: C:: endoplasmic reticulum membrane;; GO:0016021:: C:: integral component of membrane;; GO:0031965:: C:: nuclear membrane;; GO:0048471:: C:: perinuclear region of cytoplasm;; GO:0071595:: C:: Nem1-Spo7 phosphatase complex;; GO:0004722:: F:: protein serine/threonine phosphatase activity;; GO:0006470:: P:: protein dephosphorylation;; GO:0006998:: P:: nuclear envelope organization;; GO:0…	ec:3.1.3.41;; ec:3.1.3.16	T cell receptor signaling pathway;; Aminobenzoate degradation
Blood	9726	c253885_g1_i1	2457	2.67099	-0.0177102	0.144738	0.122735	serine threonine-proteinphosphatase 6 regulatory subunit 3	2457	52.55	Crassostrea gigas (Pacific oyster) (Crassostrea angulata)	NA	NA	NA
Blood	9726	c246272_g3_i3	1065	7.17111	1.16015	-0.158572	0.0168936	serine threonine-proteinphosphatase 6 regulatory ankyrin repeat subunit c	1065	51	Crassostrea gigas (Pacific oyster) (Crassostrea angulata)	NA	NA	NA
Blood	9726	c254145_g2_i1	2379	2.50882	0.775842	-1.46303	-0.388604	serine threonine-proteinphosphatase 6 regulatory ankyrin repeat subunit c	2379	45.6	Crassostrea gigas (Pacific oyster) (Crassostrea angulata)	NA	NA	NA
Blood	9726	c214763_g1_i2	3744	3.0496	0.833339	-0.685538	0.118993	serine threonine-proteinphosphatase 6 regulatory ankyrin repeat subunit a	3744	75.45	Crassostrea gigas (Pacific oyster) (Crassostrea angulata)	GO:0005634:: C:: nucleus;; GO:0005515:: F:: protein binding	NA	NA
Blood	9726	c235057_g1_i2	2101	4.45227	0.714508	-1.3542	-0.585785	serine threonine-proteinphosphatase 6 regulatory ankyrin repeat subunit a	2101	47.15	Strongylocentrotus purpuratus (Purple sea urchin)	NA	NA	NA
Blood	9726	c219279_g1_i6	1847	3.11907	0.984848	-0.806143	-0.986874	serine threonine-proteinphosphatase 4 regulatory subunit 3	1847	87.2	Lottia gigantea (Giant owl limpet)	GO:0005634:: C:: nucleus;; GO:0005737:: C:: cytoplasm;; GO:0030289:: C:: protein phosphatase 4 complex;; GO:0006470:: P:: protein dephosphorylation;; GO:0045722:: P:: positive regulation of gluconeogenesis	NA	NA
Blood	9726	c233393_g6_i1	4469	3.83355	0.658905	-0.971744	-0.346963	serine threonine-proteinphosphatase 2a regulatory subunit b subunit alpha	4469	73.65	Crassostrea gigas (Pacific oyster) (Crassostrea angulata)	GO:0044767:: P:: single-organism developmental process;; GO:0048518:: P:: positive regulation of biological process;; GO:0048856:: P:: anatomical structure development;; GO:0060828:: P:: regulation of canonical Wnt signaling pathway	NA	NA
Blood	9726	c233393_g6_i3	3797	4.22265	0.700887	-1.32346	-0.519716	serine threonine-proteinphosphatase 2a regulatory subunit b subunit alpha	3797	69.65	Lottia gigantea (Giant owl limpet)	NA	NA	NA
Blood	9726	c173837_g1_i1	2377	3.18263	0.788693	-1.09181	-0.254409	serine threonine-proteinphosphatase 2a 56 kda regulatory subunit epsilon isoform	2377	83.55	Lottia gigantea (Giant owl limpet)	GO:0000159:: C:: protein phosphatase type 2A complex;; GO:0005737:: C:: cytoplasm;; GO:0008601:: F:: protein phosphatase type 2A regulator activity;; GO:0007165:: P:: signal transduction;; GO:0050790:: P:: regulation of catalytic activity	NA	NA
Blood	9726	c221554_g1_i2	1674	5.12421	-0.371567	-0.181291	0.513143	serine threonine-proteinphosphatase 2a 56 kda regulatory subunit delta isoform	1674	62.7	Hymenolepis microstoma (Rodent tapeworm) (Rodentolepis microstoma)	NA	NA	NA
Blood	9726	c246649_g2_i1	1387	4.15513	1.17041	-1.32191	-0.439577	serine threonine-proteinphosphatase 2a 56 kda regulatory subunit delta isoform	1387	90.2	Crassostrea gigas (Pacific oyster) (Crassostrea angulata)	GO:0000159:: C:: protein phosphatase type 2A complex;; GO:0000775:: C:: chromosome, centromeric region;; GO:0005634:: C:: nucleus;; GO:0008601:: F:: protein phosphatase type 2A regulator activity;; GO:0006977:: P:: DNA damage response, signal transduction by p53 class mediator resulting in cell cycle arrest;; GO:0008285:: P:: negative regulation of cell proliferation;; GO:0042771:: P:: intrinsic …	NA	NA
Blood	9726	c252878_g1_i3	6209	3.36657	0.388341	-0.312329	-0.491704	serine threonine-proteinphosphatase 2a 56 kda regulatory subunit delta isoform	6209	70.7	Crassostrea gigas (Pacific oyster) (Crassostrea angulata)	GO:0044424:: C:: intracellular part;; GO:0007165:: P:: signal transduction	NA	NA
Blood	9726	c224986_g1_i5	1797	2.37855	0.509149	-0.819144	0.107448	serine threonine-proteinphosphatase 2a 55 kda regulatory subunit b	1797	86.85	Capitella teleta (Polychaete worm)	GO:0000159:: C:: protein phosphatase type 2A complex;; GO:0004722:: F:: protein serine/threonine phosphatase activity;; GO:0008601:: F:: protein phosphatase type 2A regulator activity;; GO:0006470:: P:: protein dephosphorylation;; GO:0007165:: P:: signal transduction;; GO:0043278:: P:: response to morphine;; GO:0050790:: P:: regulation of catalytic activity	ec:3.1.3.41;; ec:3.1.3.16	T cell receptor signaling pathway;; Aminobenzoate degradation
Blood	9726	c244242_g1_i5	3287	2.4605	0.649199	-0.795662	-0.143296	serine threonine-proteinphosphatase 2a 55 kda regulatory subunit b	3287	86.5	Lottia gigantea (Giant owl limpet)	GO:0000159:: C:: protein phosphatase type 2A complex;; GO:0004722:: F:: protein serine/threonine phosphatase activity;; GO:0008601:: F:: protein phosphatase type 2A regulator activity;; GO:0006470:: P:: protein dephosphorylation;; GO:0007165:: P:: signal transduction;; GO:0043278:: P:: response to morphine;; GO:0050790:: P:: regulation of catalytic activity	ec:3.1.3.41;; ec:3.1.3.16	T cell receptor signaling pathway;; Aminobenzoate degradation
Blood	9726	c239402_g2_i5	4986	2.89486	0.342138	-0.500339	-0.542339	serine threonine-proteinphosphatase	4986	95.35	Haliotis discus discus (disc abalone)	GO:0005955:: C:: calcineurin complex;; GO:0004721:: F:: phosphoprotein phosphatase activity;; GO:0005509:: F:: calcium ion binding;; GO:0005516:: F:: calmodulin binding;; GO:0008144:: F:: drug binding;; GO:0030346:: F:: protein phosphatase 2B binding;; GO:0016311:: P:: dephosphorylation;; GO:0035690:: P:: cellular response to drug	ec:3.1.3.41;; ec:3.1.3.16	T cell receptor signaling pathway;; Aminobenzoate degradation
Blood	9726	c239402_g2_i10	4529	3.45453	0.4746	-0.528541	-0.260045	serine threonine-proteinphosphatase	4529	95.35	Haliotis discus discus (disc abalone)	GO:0005955:: C:: calcineurin complex;; GO:0004721:: F:: phosphoprotein phosphatase activity;; GO:0005509:: F:: calcium ion binding;; GO:0005516:: F:: calmodulin binding;; GO:0008144:: F:: drug binding;; GO:0030346:: F:: protein phosphatase 2B binding;; GO:0016311:: P:: dephosphorylation;; GO:0035690:: P:: cellular response to drug	ec:3.1.3.41;; ec:3.1.3.16	T cell receptor signaling pathway;; Aminobenzoate degradation
Blood	9726	c240439_g8_i1	1532	2.30305	0.597523	-0.813707	0.2006	serine threonine-proteinphosphatase	1532	95.65	Lottia gigantea (Giant owl limpet)	GO:0005829:: C:: cytosol;; GO:0004722:: F:: protein serine/threonine phosphatase activity;; GO:0046872:: F:: metal ion binding;; GO:0001878:: P:: response to yeast;; GO:0006470:: P:: protein dephosphorylation;; GO:0007049:: P:: cell cycle	ec:3.1.3.41;; ec:3.1.3.16	T cell receptor signaling pathway;; Aminobenzoate degradation
Blood	9726	c241597_g2_i1	1646	7.17111	1.38945	-1.26474	0.0341383	serine threonine-proteinphosphatase	1646	54.9	Crassostrea gigas (Pacific oyster) (Crassostrea angulata)	GO:0016787:: F:: hydrolase activity;; GO:0008152:: P:: metabolic process	NA	NA
Blood	9726	c239402_g2_i1	1450	2.71538	0.853511	-1.24823	-0.243808	serine threonine-proteinphosphatase	1450	94.9	Haliotis discus discus (disc abalone)	GO:0005654:: C:: nucleoplasm;; GO:0005739:: C:: mitochondrion;; GO:0005829:: C:: cytosol;; GO:0005955:: C:: calcineurin complex;; GO:0030018:: C:: Z disc;; GO:0042383:: C:: sarcolemma;; GO:0005509:: F:: calcium ion binding;; GO:0005516:: F:: calmodulin binding;; GO:0008144:: F:: drug binding;; GO:0030346:: F:: protein phosphatase 2B binding;; GO:0033192:: F:: calmodulin-dependent protein phosphat…	ec:3.1.3.41;; ec:3.1.3.16	T cell receptor signaling pathway;; Aminobenzoate degradation
Blood	9726	c239402_g2_i4	1872	2.74374	0.319801	-0.952816	-0.462985	serine threonine-proteinphosphatase	1872	93.85	Haliotis discus discus (disc abalone)	GO:0005634:: C:: nucleus;; GO:0005739:: C:: mitochondrion;; GO:0005829:: C:: cytosol;; GO:0005955:: C:: calcineurin complex;; GO:0030018:: C:: Z disc;; GO:0005509:: F:: calcium ion binding;; GO:0005516:: F:: calmodulin binding;; GO:0008144:: F:: drug binding;; GO:0030346:: F:: protein phosphatase 2B binding;; GO:0033192:: F:: calmodulin-dependent protein phosphatase activity;; GO:0046983:: F:: pr…	ec:3.1.3.41;; ec:3.1.3.16	T cell receptor signaling pathway;; Aminobenzoate degradation
Blood	9726	c224990_g3_i3	2525	4.06716	0.849084	-0.982606	-0.481917	serine threonine-proteinphosphatase	2525	84.3	Pediculus humanus subsp. corporis (Body louse)	GO:0005634:: C:: nucleus;; GO:0005737:: C:: cytoplasm;; GO:0004721:: F:: phosphoprotein phosphatase activity;; GO:0046872:: F:: metal ion binding;; GO:0006470:: P:: protein dephosphorylation	ec:3.1.3.41;; ec:3.1.3.16	T cell receptor signaling pathway;; Aminobenzoate degradation
Blood	9726	c239402_g5_i7	1065	4.0148	1.51976	-1.22179	-0.878257	serine threonine-proteinphosphatase	1065	94	Haliotis discus discus (disc abalone)	GO:0005634:: C:: nucleus;; GO:0005739:: C:: mitochondrion;; GO:0005829:: C:: cytosol;; GO:0005955:: C:: calcineurin complex;; GO:0030018:: C:: Z disc;; GO:0005509:: F:: calcium ion binding;; GO:0005516:: F:: calmodulin binding;; GO:0008144:: F:: drug binding;; GO:0030346:: F:: protein phosphatase 2B binding;; GO:0033192:: F:: calmodulin-dependent protein phosphatase activity;; GO:0046983:: F:: pr…	ec:3.1.3.41;; ec:3.1.3.16	T cell receptor signaling pathway;; Aminobenzoate degradation
Blood	9726	c210443_g2_i1	1269	2.56073	0.91695	-1.03293	-0.498595	serine threonine-proteinphosphatase	1269	97.3	Rhipicephalus pulchellus	GO:0005737:: C:: cytoplasm;; GO:0070062:: C:: extracellular exosome;; GO:0070688:: C:: MLL5-L complex;; GO:0072357:: C:: PTW/PP1 phosphatase complex;; GO:0004722:: F:: protein serine/threonine phosphatase activity;; GO:0019901:: F:: protein kinase binding;; GO:0046872:: F:: metal ion binding;; GO:0050115:: F:: myosin-light-chain-phosphatase activity;; GO:0001889:: P:: liver development;; GO:00059…	ec:3.1.3.41;; ec:3.1.3.16	T cell receptor signaling pathway;; Aminobenzoate degradation
Blood	9726	c245112_g2_i3	4961	3.17584	0.264447	-0.401081	0.400005	serine threonine-proteinkinase wnk1	4961	45.56	Crassostrea gigas (Pacific oyster) (Crassostrea angulata)	NA	NA	NA
Blood	9726	c245112_g2_i1	5390	3.39252	0.196989	0.377368	0.364915	serine threonine-proteinkinase wnk1	5390	45.56	Crassostrea gigas (Pacific oyster) (Crassostrea angulata)	NA	NA	NA
Blood	9726	c245112_g1_i3	3410	3.82578	1.05522	-1.38778	-0.479004	serine threonine-proteinkinase wnk1	3410	87.75	Lottia gigantea (Giant owl limpet)	GO:0005737:: C:: cytoplasm;; GO:0004674:: F:: protein serine/threonine kinase activity;; GO:0005524:: F:: ATP binding;; GO:0008285:: P:: negative regulation of cell proliferation;; GO:0046777:: P:: protein autophosphorylation;; GO:0070373:: P:: negative regulation of ERK1 and ERK2 cascade;; GO:2000021:: P:: regulation of ion homeostasis;; GO:2000651:: P:: positive regulation of sodium ion transme…	NA	NA
Blood	9726	c245112_g2_i2	3327	2.70697	-0.128583	-0.162863	0.713889	serine threonine-proteinkinase wnk1	3327	45.44	Crassostrea gigas (Pacific oyster) (Crassostrea angulata)	NA	NA	NA
Blood	9726	c245112_g2_i8	3180	2.96008	0.0517953	0.0978324	0.518736	serine threonine-proteinkinase wnk1	3180	45.44	Crassostrea gigas (Pacific oyster) (Crassostrea angulata)	NA	NA	NA
Blood	9726	c233257_g1_i2	1789	3.12046	-0.157018	0.442849	0.705767	serine threonine-proteinkinase vrk1	1789	70.65	Lottia gigantea (Giant owl limpet)	GO:0005654:: C:: nucleoplasm;; GO:0005730:: C:: nucleolus;; GO:0005795:: C:: Golgi stack;; GO:0005829:: C:: cytosol;; GO:0005856:: C:: cytoskeleton;; GO:0000166:: F:: nucleotide binding;; GO:0031493:: F:: nucleosomal histone binding;; GO:0035175:: F:: histone kinase activity (H3-S10 specific);; GO:0072354:: F:: histone kinase activity (H3-T3 specific);; GO:0000088:: P:: mitotic prophase;; GO:0000…	NA	NA
Blood	9726	c233257_g1_i4	2023	4.76947	-0.0824051	-0.403444	0.00350358	serine threonine-proteinkinase vrk1	2023	70.65	Lottia gigantea (Giant owl limpet)	GO:0005654:: C:: nucleoplasm;; GO:0005730:: C:: nucleolus;; GO:0005795:: C:: Golgi stack;; GO:0005829:: C:: cytosol;; GO:0005856:: C:: cytoskeleton;; GO:0000166:: F:: nucleotide binding;; GO:0031493:: F:: nucleosomal histone binding;; GO:0035175:: F:: histone kinase activity (H3-S10 specific);; GO:0072354:: F:: histone kinase activity (H3-T3 specific);; GO:0000088:: P:: mitotic prophase;; GO:0000…	NA	NA
Blood	9726	c229515_g1_i6	3285	2.56931	0.483234	-0.629193	-0.048832	serine threonine-proteinkinase tbk1	3285	55.25	Lottia gigantea (Giant owl limpet)	GO:0016301:: F:: kinase activity;; GO:0016310:: P:: phosphorylation	NA	NA
Blood	9726	c246516_g4_i2	1467	4.51915	1.58624	-0.717175	0.474934	serine threonine-proteinkinase tbk1	1467	70.65	Lottia gigantea (Giant owl limpet)	GO:0000166:: F:: nucleotide binding;; GO:0004672:: F:: protein kinase activity;; GO:0006468:: P:: protein phosphorylation	NA	NA
Blood	9726	c229515_g1_i3	1471	4.25881	1.07103	-1.07164	0.0633093	serine threonine-proteinkinase tbk1	1471	69.75	Lottia gigantea (Giant owl limpet)	GO:0000166:: F:: nucleotide binding;; GO:0004672:: F:: protein kinase activity;; GO:0006468:: P:: protein phosphorylation	NA	NA
Blood	9726	c246516_g4_i7	1468	8.62415	1.74122	-1.52881	-0.635666	serine threonine-proteinkinase tbk1	1468	70.55	Lottia gigantea (Giant owl limpet)	GO:0000166:: F:: nucleotide binding;; GO:0004672:: F:: protein kinase activity;; GO:0006468:: P:: protein phosphorylation	NA	NA
Blood	9726	c239732_g1_i13	2100	2.4908	-0.105951	0.197684	0.135144	serine threonine-proteinkinase tao1	2100	82.6	Lottia gigantea (Giant owl limpet)	GO:0005737:: C:: cytoplasm;; GO:0070062:: C:: extracellular exosome;; GO:0004709:: F:: MAP kinase kinase kinase activity;; GO:0005524:: F:: ATP binding;; GO:0000165:: P:: MAPK cascade;; GO:0000186:: P:: activation of MAPKK activity;; GO:0006281:: P:: DNA repair;; GO:0007095:: P:: mitotic G2 DNA damage checkpoint;; GO:0043507:: P:: positive regulation of JUN kinase activity;; GO:0046329:: P:: nega…	NA	NA
Blood	9726	c242607_g2_i1	1751	2.83101	0.063013	-0.677473	-0.017734	serine threonine-proteinkinase ssk22	1751	50	Crassostrea gigas (Pacific oyster) (Crassostrea angulata)	NA	NA	NA
Blood	9726	c250748_g1_i2	7334	4.03217	0.175119	-0.0914766	0.68547	serine threonine-proteinkinase smg1	7334	55.85	Lottia gigantea (Giant owl limpet)	GO:0016772:: F:: transferase activity, transferring phosphorus-containing groups;; GO:0097159:: F:: organic cyclic compound binding;; GO:1901363:: F:: heterocyclic compound binding;; GO:0016310:: P:: phosphorylation	NA	NA
Blood	9726	c238654_g2_i1	2323	3.06397	-0.533586	0.219498	0.718467	serine threonine-proteinkinase smg1	2323	60.65	Crassostrea gigas (Pacific oyster) (Crassostrea angulata)	GO:0000166:: F:: nucleotide binding;; GO:0016772:: F:: transferase activity, transferring phosphorus-containing groups;; GO:0044237:: P:: cellular metabolic process	NA	NA
Blood	9726	c209974_g1_i1	2426	3.28815	0.645648	-0.0702835	-0.348432	serine threonine-proteinkinase sik2	2426	67.7	Crassostrea gigas (Pacific oyster) (Crassostrea angulata)	GO:0004674:: F:: protein serine/threonine kinase activity;; GO:0005524:: F:: ATP binding;; GO:0006468:: P:: protein phosphorylation;; GO:0007165:: P:: signal transduction	NA	NA
Blood	9726	c236005_g1_i1	2127	8.16609	1.30794	-1.01678	0.0030491	serine threonine-proteinkinase sgk3	2127	79.25	Lottia gigantea (Giant owl limpet)	GO:0016023:: C:: cytoplasmic membrane-bounded vesicle;; GO:0004674:: F:: protein serine/threonine kinase activity;; GO:0005524:: F:: ATP binding;; GO:0035091:: F:: phosphatidylinositol binding;; GO:0006468:: P:: protein phosphorylation;; GO:2001240:: P:: negative regulation of extrinsic apoptotic signaling pathway in absence of ligand	NA	NA
Blood	9726	c235844_g2_i2	2456	2.53783	0.919559	-1.06495	-0.274118	serine threonine-proteinkinase sgk3	2456	79.3	Lottia gigantea (Giant owl limpet)	GO:0016023:: C:: cytoplasmic membrane-bounded vesicle;; GO:0004674:: F:: protein serine/threonine kinase activity;; GO:0005524:: F:: ATP binding;; GO:0035091:: F:: phosphatidylinositol binding;; GO:0006468:: P:: protein phosphorylation;; GO:2001240:: P:: negative regulation of extrinsic apoptotic signaling pathway in absence of ligand	NA	NA
Blood	9726	c244169_g2_i1	4058	2.79482	0.58321	-0.698854	-0.433028	serine threonine-proteinkinase prp4 homolog	4058	72.95	Capitella teleta (Polychaete worm)	GO:0005654:: C:: nucleoplasm;; GO:0005681:: C:: spliceosomal complex;; GO:0004674:: F:: protein serine/threonine kinase activity;; GO:0005524:: F:: ATP binding;; GO:0006396:: P:: RNA processing;; GO:0006468:: P:: protein phosphorylation	NA	NA
Blood	9726	c232073_g1_i2	2821	3.80078	1.25551	-1.11237	-1.17565	serine threonine-proteinkinase prp4 homolog	2821	73.05	Capitella teleta (Polychaete worm)	GO:0005654:: C:: nucleoplasm;; GO:0005681:: C:: spliceosomal complex;; GO:0004674:: F:: protein serine/threonine kinase activity;; GO:0005524:: F:: ATP binding;; GO:0006396:: P:: RNA processing;; GO:0006468:: P:: protein phosphorylation	NA	NA
Blood	9726	c249317_g1_i1	2047	-2.67295	-1.51123	0.371933	0.265472	serine threonine-proteinkinase pdik1l	2047	50.25	Lottia gigantea (Giant owl limpet)	GO:0016301:: F:: kinase activity	NA	NA
Blood	9726	c237184_g2_i2	2042	2.65443	0.935115	-0.886138	-0.131936	serine threonine-proteinkinase pak 1	2042	66.65	Crassostrea gigas (Pacific oyster) (Crassostrea angulata)	GO:0005634:: C:: nucleus;; GO:0005737:: C:: cytoplasm;; GO:0042995:: C:: cell projection;; GO:0004674:: F:: protein serine/threonine kinase activity;; GO:0005524:: F:: ATP binding;; GO:0019899:: F:: enzyme binding;; GO:0006468:: P:: protein phosphorylation;; GO:0006915:: P:: apoptotic process;; GO:0006950:: P:: response to stress;; GO:0007049:: P:: cell cycle;; GO:0009653:: P:: anatomical structu…	NA	NA
Blood	9726	c235611_g1_i1	1699	-3.48043	0.789225	-1.1466	-0.591859	serine threonine-proteinkinase nek1	1699	71.75	Lottia gigantea (Giant owl limpet)	GO:0004674:: F:: protein serine/threonine kinase activity;; GO:0005524:: F:: ATP binding;; GO:0046872:: F:: metal ion binding;; GO:0006468:: P:: protein phosphorylation	NA	NA
Blood	9726	c243881_g1_i3	3351	4.11769	0.682258	-0.733444	0.052926	serine threonine-proteinkinase endoribonuclease ire1	3351	77.4	Lottia gigantea (Giant owl limpet)	GO:0005637:: C:: nuclear inner membrane;; GO:0005739:: C:: mitochondrion;; GO:0030176:: C:: integral component of endoplasmic reticulum membrane;; GO:0000287:: F:: magnesium ion binding;; GO:0004521:: F:: endoribonuclease activity;; GO:0004674:: F:: protein serine/threonine kinase activity;; GO:0005524:: F:: ATP binding;; GO:0019899:: F:: enzyme binding;; GO:0042803:: F:: protein homodimerization…	NA	NA
Blood	9726	c245710_g1_i2	3995	3.33113	0.966499	-0.651838	-0.336715	serine threonine-proteinkinase d	3995	72.4	Capitella teleta (Polychaete worm)	GO:0005654:: C:: nucleoplasm;; GO:0005737:: C:: cytoplasm;; GO:0000166:: F:: nucleotide binding;; GO:0004697:: F:: protein kinase C activity;; GO:0005515:: F:: protein binding;; GO:0043167:: F:: ion binding;; GO:0006468:: P:: protein phosphorylation;; GO:0007205:: P:: protein kinase C-activating G-protein coupled receptor signaling pathway	ec:2.7.11.13	Phosphatidylinositol signaling system
Blood	9726	c180343_g1_i1	3129	2.79053	0.363597	-0.492202	0.159206	serine threonine-proteinkinase b-raf	3129	61.85	Lottia gigantea (Giant owl limpet)	GO:0016020:: C:: membrane;; GO:0044444:: C:: cytoplasmic part;; GO:0000166:: F:: nucleotide binding;; GO:0004674:: F:: protein serine/threonine kinase activity;; GO:0005057:: F:: receptor signaling protein activity;; GO:0005509:: F:: calcium ion binding;; GO:0031267:: F:: small GTPase binding;; GO:0042802:: F:: identical protein binding;; GO:0006468:: P:: protein phosphorylation;; GO:0007169:: P:…	NA	NA
Blood	9726	c249711_g1_i3	3877	2.54704	-0.342837	-0.272271	0.709549	serine threonine-proteinkinase 6	3877	86.15	Branchiostoma floridae (Florida lancelet) (Amphioxus)	GO:0000780:: C:: condensed nuclear chromosome, centromeric region;; GO:0005876:: C:: spindle microtubule;; GO:0031616:: C:: spindle pole centrosome;; GO:0032133:: C:: chromosome passenger complex;; GO:0042585:: C:: germinal vesicle;; GO:0043203:: C:: axon hillock;; GO:0045120:: C:: pronucleus;; GO:0048471:: C:: perinuclear region of cytoplasm;; GO:0051233:: C:: spindle midzone;; GO:0072686:: C:: …	NA	NA
Blood	9726	c239965_g2_i2	3071	2.52263	0.880696	-0.785658	-0.217733	serine threonine-proteinkinase 38-like	3071	86.3	Crassostrea gigas (Pacific oyster) (Crassostrea angulata)	GO:0004697:: F:: protein kinase C activity;; GO:0005524:: F:: ATP binding;; GO:0006468:: P:: protein phosphorylation	ec:2.7.11.13	Phosphatidylinositol signaling system
Blood	9726	c239965_g2_i1	3122	3.03639	1.50225	-1.4917	-0.576636	serine threonine-proteinkinase 38-like	3122	86.05	Crassostrea gigas (Pacific oyster) (Crassostrea angulata)	GO:0004697:: F:: protein kinase C activity;; GO:0005524:: F:: ATP binding;; GO:0006468:: P:: protein phosphorylation	ec:2.7.11.13	Phosphatidylinositol signaling system
Blood	9726	c240295_g2_i10	505	-5.47517	-3.23579	1.58892	2.64424	serine threonine-proteinkinase 32b	505	46	Crassostrea gigas (Pacific oyster) (Crassostrea angulata)	NA	NA	NA
Blood	9726	c232873_g3_i7	3835	2.70044	1.64654	-0.575831	0.1204	serine threonine-proteinkinase 32b	3835	69.95	Capitella teleta (Polychaete worm)	GO:0004674:: F:: protein serine/threonine kinase activity;; GO:0005524:: F:: ATP binding;; GO:0006468:: P:: protein phosphorylation	NA	NA
Blood	9726	c224724_g1_i3	1015	-3.60965	-0.607743	1.32229	-0.128477	serine threonine-proteinkinase 32b	1015	46.5	Crassostrea gigas (Pacific oyster) (Crassostrea angulata)	NA	NA	NA
Blood	9726	c231525_g2_i1	4075	2.83459	0.423879	-0.44314	-0.120828	serine threonine-proteinkinase 3	4075	76.3	Crassostrea gigas (Pacific oyster) (Crassostrea angulata)	GO:0005737:: C:: cytoplasm;; GO:0004702:: F:: receptor signaling protein serine/threonine kinase activity;; GO:0005524:: F:: ATP binding;; GO:0006468:: P:: protein phosphorylation;; GO:0007399:: P:: nervous system development;; GO:0023014:: P:: signal transduction by phosphorylation;; GO:0035329:: P:: hippo signaling;; GO:0043009:: P:: chordate embryonic development;; GO:0048568:: P:: embryonic o…	NA	NA
Blood	9726	c241965_g1_i3	2524	4.56557	1.04554	-0.76586	-0.266924	serine threonine-proteinkinase 19	2524	65.85	Lottia gigantea (Giant owl limpet)	GO:0009987:: P:: cellular process	NA	NA
Blood	9726	c235568_g1_i2	1602	3.54888	1.57742	-1.0762	-0.785872	serine threonine-proteinkinase 19	1602	66.8	Capitella teleta (Polychaete worm)	NA	NA	NA
Blood	9726	c206661_g1_i1	3368	2.63288	0.865922	-0.970193	-0.610115	serine threonine-proteinkinase	3368	55.45	Pelodiscus sinensis (Chinese softshell turtle) (Trionyx sinensis)	GO:0000166:: F:: nucleotide binding;; GO:0004672:: F:: protein kinase activity;; GO:0006468:: P:: protein phosphorylation;; GO:0048518:: P:: positive regulation of biological process	NA	NA
Blood	9726	c245112_g1_i4	2759	4.86688	1.33635	-1.61612	-1.01221	serine threonine-protein kinase wnk1	2759	80.2	Lottia gigantea (Giant owl limpet)	GO:0004674:: F:: protein serine/threonine kinase activity;; GO:0005524:: F:: ATP binding;; GO:0006468:: P:: protein phosphorylation	NA	NA
Blood	9726	c245112_g1_i1	2807	3.65571	1.13425	-1.07021	-0.566452	serine threonine-protein kinase wnk1	2807	76.85	Lottia gigantea (Giant owl limpet)	GO:0004674:: F:: protein serine/threonine kinase activity;; GO:0005524:: F:: ATP binding;; GO:0006468:: P:: protein phosphorylation	NA	NA
Blood	9726	c207195_g1_i2	2620	4.64973	0.970718	-0.440616	0.168195	serine threonine-protein kinase qsk	2620	61.1	Crassostrea gigas (Pacific oyster) (Crassostrea angulata)	GO:0005488:: F:: binding;; GO:0016301:: F:: kinase activity;; GO:0007275:: P:: multicellular organismal development;; GO:0009653:: P:: anatomical structure morphogenesis	NA	NA
Blood	9726	c231343_g5_i2	2905	4.99383	1.41147	-1.20512	-0.424197	serine threonine-protein kinase nim1	2905	51.55	Crassostrea gigas (Pacific oyster) (Crassostrea angulata)	GO:0016772:: F:: transferase activity, transferring phosphorus-containing groups	NA	NA
Blood	9726	c239157_g3_i1	4154	3.36426	1.25989	-1.22276	-0.474172	serine threonineprotein kinase akt	4154	74	Rhipicephalus microplus (Cattle tick) (Boophilus microplus)	GO:0005737:: C:: cytoplasm;; GO:0043231:: C:: intracellular membrane-bounded organelle;; GO:0000166:: F:: nucleotide binding;; GO:0004672:: F:: protein kinase activity;; GO:0016310:: P:: phosphorylation	NA	NA
Blood	9726	c239157_g3_i2	2280	3.47074	1.50645	-1.72862	-0.789099	serine threonineprotein kinase akt	2280	74	Rhipicephalus microplus (Cattle tick) (Boophilus microplus)	GO:0005737:: C:: cytoplasm;; GO:0043231:: C:: intracellular membrane-bounded organelle;; GO:0000166:: F:: nucleotide binding;; GO:0004672:: F:: protein kinase activity;; GO:0016310:: P:: phosphorylation	NA	NA
Blood	9726	c250147_g1_i1	3586	2.79343	0.642508	-0.810388	-0.0926413	serine threoninekinase 11-interacting protein	3586	51.7	Crassostrea gigas (Pacific oyster) (Crassostrea angulata)	NA	NA	NA
Blood	9726	c251639_g4_i1	690	-3.32029	-0.2744	3.96612	0.0663012	serine protease serine protease	690	52.45	Anopheles aquasalis (Malaria mosquito)	GO:0003824:: F:: catalytic activity	NA	NA
Blood	9726	c242561_g1_i1	1267	4.64973	-0.00902224	-0.273088	0.0174293	serine carboxypeptidase cpvl	1267	70.65	Strongylocentrotus purpuratus (Purple sea urchin)	GO:0004180:: F:: carboxypeptidase activity	NA	NA
Blood	9726	c230283_g1_i2	5017	2.90275	0.375213	-0.241468	-0.669107	serine argininerepetitive matrix protein 1	5017	82	Lottia gigantea (Giant owl limpet)	GO:0016020:: C:: membrane;; GO:0005272:: F:: sodium channel activity;; GO:0006397:: P:: mRNA processing;; GO:0035725:: P:: sodium ion transmembrane transport	NA	NA
Blood	9726	c230283_g1_i4	5851	2.84147	0.320992	0.0026699	-0.327577	serine argininerepetitive matrix protein 1	5851	82	Lottia gigantea (Giant owl limpet)	GO:0016020:: C:: membrane;; GO:0005272:: F:: sodium channel activity;; GO:0006397:: P:: mRNA processing;; GO:0035725:: P:: sodium ion transmembrane transport	NA	NA
Blood	9726	c207502_g1_i3	3242	5.16981	1.12771	-1.27154	-0.535028	serine 5	3242	53.85	Lottia gigantea (Giant owl limpet)	GO:0008236:: F:: serine-type peptidase activity	NA	NA
Blood	9726	c247478_g6_i3	4751	2.29364	0.818398	-1.19478	-0.056754	septin-7	4751	78.85	Crassostrea gigas (Pacific oyster) (Crassostrea angulata)	GO:0000776:: C:: kinetochore;; GO:0001725:: C:: stress fiber;; GO:0005730:: C:: nucleolus;; GO:0005886:: C:: plasma membrane;; GO:0005929:: C:: cilium;; GO:0015630:: C:: microtubule cytoskeleton;; GO:0031105:: C:: septin complex;; GO:0043209:: C:: myelin sheath;; GO:0043679:: C:: axon terminus;; GO:0045202:: C:: synapse;; GO:0070062:: C:: extracellular exosome;; GO:0005525:: F:: GTP binding;; GO:…	NA	NA
Blood	9726	c247478_g5_i3	4779	2.2685	0.925953	-1.20805	-0.214401	septin-7	4779	79.35	Crassostrea gigas (Pacific oyster) (Crassostrea angulata)	GO:0000776:: C:: kinetochore;; GO:0001725:: C:: stress fiber;; GO:0005730:: C:: nucleolus;; GO:0005886:: C:: plasma membrane;; GO:0005929:: C:: cilium;; GO:0015630:: C:: microtubule cytoskeleton;; GO:0031105:: C:: septin complex;; GO:0043209:: C:: myelin sheath;; GO:0043679:: C:: axon terminus;; GO:0045202:: C:: synapse;; GO:0070062:: C:: extracellular exosome;; GO:0005525:: F:: GTP binding;; GO:…	NA	NA
Blood	9726	c234829_g2_i1	2992	2.61862	0.477644	-0.856636	-0.0959842	sentrin-specificprotease 2	2992	47.38	Crassostrea gigas (Pacific oyster) (Crassostrea angulata)	NA	NA	NA
Blood	9726	c249449_g1_i1	2442	5.48066	1.35966	-0.56653	-0.606606	senp3bprotein	2442	48.65	Crassostrea gigas (Pacific oyster) (Crassostrea angulata)	NA	NA	NA
Blood	9726	c248128_g4_i3	3954	2.45204	-0.387032	-0.117796	0.30218	semaphorinreceptor nov	3954	48.95	Oreochromis niloticus (Nile tilapia) (Tilapia nilotica)	GO:0005622:: C:: intracellular;; GO:0044699:: P:: single-organism process;; GO:0050789:: P:: regulation of biological process	NA	NA
Blood	9726	c232061_g2_i5	4780	6.05256	1.08063	-0.97353	-0.145306	segmentpolarity protein dishevelled-like protein dvl-3	4780	66.05	Lottia gigantea (Giant owl limpet)	GO:0044444:: C:: cytoplasmic part;; GO:0005102:: F:: receptor binding;; GO:0009887:: P:: organ morphogenesis;; GO:0010604:: P:: positive regulation of macromolecule metabolic process;; GO:0030030:: P:: cell projection organization;; GO:0031325:: P:: positive regulation of cellular metabolic process;; GO:0060071:: P:: Wnt signaling pathway, planar cell polarity pathway;; GO:0080090:: P:: regulatio…	NA	NA
Blood	9726	c224555_g13_i4	1644	5.99915	0.967995	-1.00279	-0.264869	secretorycarrier-associated membrane protein 1	1644	59.3	Lottia gigantea (Giant owl limpet)	GO:0030136:: C:: clathrin-coated vesicle;; GO:0030672:: C:: synaptic vesicle membrane;; GO:0042589:: C:: zymogen granule membrane;; GO:0043195:: C:: terminal bouton;; GO:0019904:: F:: protein domain specific binding;; GO:0006887:: P:: exocytosis;; GO:0006897:: P:: endocytosis	NA	NA
Blood	9726	c224555_g13_i1	1511	4.90837	0.842365	-1.01627	-0.402749	secretorycarrier-associated membrane protein 1	1511	64.65	Lottia gigantea (Giant owl limpet)	GO:0005802:: C:: trans-Golgi network;; GO:0016021:: C:: integral component of membrane;; GO:0030672:: C:: synaptic vesicle membrane;; GO:0042589:: C:: zymogen granule membrane;; GO:0055038:: C:: recycling endosome membrane;; GO:0005515:: F:: protein binding;; GO:0006887:: P:: exocytosis;; GO:0006892:: P:: post-Golgi vesicle-mediated transport;; GO:0015031:: P:: protein transport	NA	NA
Blood	9726	c196629_g1_i1	767	3.20134	0.741423	-1.56214	-1.04046	secretory phospholipase a2	767	56.95	Branchiostoma belcheri (Amphioxus)	NA	NA	NA
Blood	9726	c213699_g2_i1	2451	3.79898	1.36923	-1.17601	-1.06774	secretin-like g-protein coupled receptor	2451	40.2	Lottia gigantea (Giant owl limpet)	NA	NA	NA
Blood	9726	c232777_g4_i7	5129	3.66103	0.471084	-0.298282	-0.348028	secretedmodular calcium-binding protein	5129	50.85	Ixodes scapularis (Black-legged tick) (Deer tick)	GO:0044699:: P:: single-organism process;; GO:0050794:: P:: regulation of cellular process	NA	NA
Blood	9726	c242285_g1_i3	5723	2.48449	0.926773	-0.960859	-0.547919	secretedglypican-5	5723	52.8	Lottia gigantea (Giant owl limpet)	GO:0005576:: C:: extracellular region;; GO:0016020:: C:: membrane;; GO:0044464:: C:: cell part;; GO:0030203:: P:: glycosaminoglycan metabolic process;; GO:0044238:: P:: primary metabolic process;; GO:0044710:: P:: single-organism metabolic process;; GO:0044763:: P:: single-organism cellular process	NA	NA
Blood	9726	c168607_g1_i1	789	-4.82487	-1.8208	1.38816	-0.582828	secreted protein	789	62.67	Lottia gigantea (Giant owl limpet)	NA	NA	NA
Blood	9726	c227852_g3_i5	983	-8.06996	0	2.62906	4.06618	secreted protein	983	45.8	Lottia gigantea (Giant owl limpet)	NA	NA	NA
Blood	9726	c227852_g1_i3	1163	-6.86753	0	1.98163	3.52365	secreted protein	1163	44.95	Lottia gigantea (Giant owl limpet)	NA	NA	NA
Blood	9726	c227852_g3_i4	993	-3.52912	0	0.415547	0	secreted protein	993	45.25	Lottia gigantea (Giant owl limpet)	NA	NA	NA
Blood	9726	c233533_g1_i1	1197	6.36922	0.405336	-0.596799	0.346762	secreted protein	1197	57.8	Crassostrea gigas (Pacific oyster) (Crassostrea angulata)	NA	NA	NA
Blood	9726	c227852_g3_i2	903	-8.28602	0	-1.02499	-1.50958	secreted protein	903	45.3	Lottia gigantea (Giant owl limpet)	NA	NA	NA
Blood	9726	c245506_g3_i2	3525	3.31431	0.851904	-0.31416	-0.473383	secreted peptide	3525	53.1	Lottia gigantea (Giant owl limpet)	NA	NA	NA
Blood	9726	c249055_g4_i3	1417	3.53299	1.17765	-1.4023	-0.56792	sec7protein isoform 2	1417	83.1	Aplysia kurodai (Kuroda's sea hare)	GO:0005802:: C:: trans-Golgi network;; GO:0005886:: C:: plasma membrane;; GO:0005086:: F:: ARF guanyl-nucleotide exchange factor activity;; GO:0000187:: P:: activation of MAPK activity;; GO:0001700:: P:: embryonic development via the syncytial blastoderm;; GO:0008586:: P:: imaginal disc-derived wing vein morphogenesis;; GO:0016192:: P:: vesicle-mediated transport;; GO:0030100:: P:: regulation of …	NA	NA
Blood	9726	c249055_g4_i7	2133	5.47842	1.00446	-0.770618	-0.324662	sec7protein isoform 1	2133	89.2	Lottia gigantea (Giant owl limpet)	GO:0005086:: F:: ARF guanyl-nucleotide exchange factor activity;; GO:0032012:: P:: regulation of ARF protein signal transduction;; GO:0043547:: P:: positive regulation of GTPase activity	NA	NA
Blood	9726	c247815_g1_i1	3444	3.43991	0.254573	-0.589531	-0.222642	sec7protein isoform 1	3444	91.4	Lottia gigantea (Giant owl limpet)	GO:0005086:: F:: ARF guanyl-nucleotide exchange factor activity;; GO:0032012:: P:: regulation of ARF protein signal transduction;; GO:0043547:: P:: positive regulation of GTPase activity	NA	NA
Blood	9726	c249055_g4_i9	2313	3.18252	1.22246	-1.23776	0.0664296	sec7protein isoform 1	2313	90.65	Lottia gigantea (Giant owl limpet)	GO:0005086:: F:: ARF guanyl-nucleotide exchange factor activity;; GO:0032012:: P:: regulation of ARF protein signal transduction;; GO:0043547:: P:: positive regulation of GTPase activity	NA	NA
Blood	9726	c249055_g4_i4	2632	4.19472	1.06	-1.24653	-0.471957	sec7protein isoform 1	2632	85.9	Aplysia kurodai (Kuroda's sea hare)	GO:0005086:: F:: ARF guanyl-nucleotide exchange factor activity;; GO:0032012:: P:: regulation of ARF protein signal transduction;; GO:0043547:: P:: positive regulation of GTPase activity	NA	NA
Blood	9726	c210814_g1_i3	3277	4.16614	0.685779	-0.464003	-0.974809	sec62protein	3277	66.9	Lottia gigantea (Giant owl limpet)	GO:0005791:: C:: rough endoplasmic reticulum;; GO:0016020:: C:: membrane;; GO:0015031:: P:: protein transport	NA	NA
Blood	9726	c247270_g1_i1	5485	2.53514	1.23086	-1.38627	-0.526618	sec5	5485	58.65	Lottia gigantea (Giant owl limpet)	NA	NA	NA
Blood	9726	c195259_g1_i1	2149	2.5174	0.932818	-1.27215	-0.588117	sec14-likeprotein 1	2149	79.35	Lottia gigantea (Giant owl limpet)	GO:0005622:: C:: intracellular;; GO:0016021:: C:: integral component of membrane;; GO:0005215:: F:: transporter activity;; GO:0006810:: P:: transport	NA	NA
Blood	9726	c233111_g2_i1	2053	3.15121	1.18969	-0.880324	0.0993778	scavengerreceptor class member 1	2053	56.2	Lottia gigantea (Giant owl limpet)	GO:0016020:: C:: membrane;; GO:0044464:: C:: cell part;; GO:0005488:: F:: binding;; GO:0006869:: P:: lipid transport;; GO:0044763:: P:: single-organism cellular process;; GO:0050789:: P:: regulation of biological process	NA	NA
Blood	9726	c240506_g1_i4	1255	4.21401	-1.70267	0.221398	0.734517	scavengerreceptor class f member 2	1255	48.35	Haliotis diversicolor (Abalone) (Sulculus diversicolor)	NA	NA	NA
Blood	9726	c250017_g1_i5	1614	4.61868	1.76028	-1.22758	-0.94298	scavengerreceptor class f member 2	1614	50.7	Lottia gigantea (Giant owl limpet)	NA	NA	NA
Blood	9726	c243277_g1_i1	2192	5.18937	0.181788	0.0903914	-0.0194192	scavengerreceptor class f member 2	2192	49.6	Crassostrea gigas (Pacific oyster) (Crassostrea angulata)	GO:0003824:: F:: catalytic activity;; GO:0006796:: P:: phosphate-containing compound metabolic process	NA	NA
Blood	9726	c242279_g2_i1	5356	2.59911	1.0861	-0.586106	-0.215413	scaffoldprotein tuba	5356	54.15	Lottia gigantea (Giant owl limpet)	GO:0044424:: C:: intracellular part;; GO:0050789:: P:: regulation of biological process	NA	NA
Blood	9726	c238346_g3_i1	1477	4.30483	1.35918	-1.90407	-0.993079	sarcoplasmicreticulum histidine-rich calcium-binding protein	1477	63.45	Lottia gigantea (Giant owl limpet)	NA	NA	NA
Blood	9726	c245616_g1_i8	3371	3.21638	1.10489	-0.856362	-0.429651	sarcolemmalmembrane-associated protein	3371	63.05	Lottia gigantea (Giant owl limpet)	NA	NA	NA
Blood	9726	c252352_g3_i1	5026	-2.97627	0.15956	0.203351	-0.295981	samand sh3 domain-containing protein 3	5026	54.2	Crassostrea gigas (Pacific oyster) (Crassostrea angulata)	GO:0001819:: P:: positive regulation of cytokine production;; GO:0051251:: P:: positive regulation of lymphocyte activation	NA	NA
Blood	9726	c226155_g2_i1	3200	4.17564	0.379987	-0.440886	-0.400651	salivaryglue protein sgs-4	3200	41.95	Culex quinquefasciatus (Southern house mosquito) (Culex pungens)	GO:0003824:: F:: catalytic activity	NA	NA
Blood	9726	c231803_g3_i6	851	4.0148	0.999749	-1.41846	-1.31152	safb-liketranscription modulator	851	67.95	Lottia gigantea (Giant owl limpet)	GO:0005654:: C:: nucleoplasm;; GO:0003676:: F:: nucleic acid binding	NA	NA
Blood	9726	c244736_g2_i1	804	3.3645	0.409714	-1.15205	-0.914848	s-adenosylmethioninesynthase	804	92.6	Lottia gigantea (Giant owl limpet)	GO:0048269:: C:: methionine adenosyltransferase complex;; GO:0004478:: F:: methionine adenosyltransferase activity;; GO:0005524:: F:: ATP binding;; GO:0046872:: F:: metal ion binding;; GO:0006556:: P:: S-adenosylmethionine biosynthetic process;; GO:0006730:: P:: one-carbon metabolic process	ec:2.5.1.6	Cysteine and methionine metabolism
Blood	9726	c237099_g9_i2	978	4.37557	1.19128	-1.30976	-1.17437	s-adenosylmethioninesynthase	978	79.25	Lottia gigantea (Giant owl limpet)	GO:0005829:: C:: cytosol;; GO:0048269:: C:: methionine adenosyltransferase complex;; GO:0004478:: F:: methionine adenosyltransferase activity;; GO:0005524:: F:: ATP binding;; GO:0046872:: F:: metal ion binding;; GO:0006556:: P:: S-adenosylmethionine biosynthetic process;; GO:0006730:: P:: one-carbon metabolic process	ec:2.5.1.6	Cysteine and methionine metabolism
Blood	9726	c232217_g1_i4	2633	2.95681	0.699259	-1.00464	-0.535393	s-adenosylmethioninesynthase	2633	79.8	Crotalus horridus (Timber rattlesnake)	GO:0005829:: C:: cytosol;; GO:0048269:: C:: methionine adenosyltransferase complex;; GO:0004478:: F:: methionine adenosyltransferase activity;; GO:0005524:: F:: ATP binding;; GO:0046872:: F:: metal ion binding;; GO:0006556:: P:: S-adenosylmethionine biosynthetic process;; GO:0006730:: P:: one-carbon metabolic process	ec:2.5.1.6	Cysteine and methionine metabolism
Blood	9726	c244736_g2_i11	1146	3.41639	0.447751	-1.1306	-0.893155	s-adenosylmethioninesynthase	1146	87.3	Lottia gigantea (Giant owl limpet)	GO:0005829:: C:: cytosol;; GO:0048269:: C:: methionine adenosyltransferase complex;; GO:0004478:: F:: methionine adenosyltransferase activity;; GO:0005524:: F:: ATP binding;; GO:0046872:: F:: metal ion binding;; GO:0006556:: P:: S-adenosylmethionine biosynthetic process;; GO:0006730:: P:: one-carbon metabolic process	ec:2.5.1.6	Cysteine and methionine metabolism
Blood	9726	c244736_g2_i6	1165	3.44404	0.39731	-0.825096	-0.720689	s-adenosylmethioninesynthase	1165	87.25	Lottia gigantea (Giant owl limpet)	GO:0005829:: C:: cytosol;; GO:0048269:: C:: methionine adenosyltransferase complex;; GO:0004478:: F:: methionine adenosyltransferase activity;; GO:0005524:: F:: ATP binding;; GO:0046872:: F:: metal ion binding;; GO:0006556:: P:: S-adenosylmethionine biosynthetic process;; GO:0006730:: P:: one-carbon metabolic process	ec:2.5.1.6	Cysteine and methionine metabolism
[truncated: 9,059 more rows]
