# Supplementary material for: Transcriptome Analysis Revealed Changes of Multiple Genes Involved in Haliotis discus hannai Innate Immunity during Vibrio parahemolyticus Infection
Source: PLoS One. 2016 Apr 18;11(4):e0153474. doi: 10.1371/journal.pone.0153474 (PMC4835058; doi:10.1371/journal.pone.0153474)
Supplement: S3 Table — (XLSX) [file pone.0153474.s004.xlsx]

## Sheet: Full Length Genes
		Coverage						FPKM (Control)				FPKM (Infected)				Blood		Gill		Hepatopancreas		Mantle
Header	No.of. Contigs	Control (HiSeq)	Infected (MiSeq)	Descriptions	Species	Function	PMID	Blood	Gill	Hepatopancreas	Mantle	Blood	Gill	Hepatopancreas	Mantle	logFC	FDR	logFC	FDR	logFC	FDR	logFC	FDR
AJ583429.2	9	94.33	82.45	28S rRNA gene, isolate P240.	Antrodia vaillantii	NA	NA	19.77	1.45	0	0.86	364	1336.05	5824.86	4820.26	3.32328	7.05e-05	9.84503	6.27e-19	-18.3121	6.21e-32	-12.4585	7.32e-27
XM_002604134.1	1	99.2	98.88	hypothetical protein, mRNA.	Branchiostoma floridae	NA	18563158	34.31	1844.5	213.18	401.35	437.32	5400.7	783.35	1428.39	2.49408	0.00282262	1.40432	0.170468	-2.17268	0.010261	-1.76372	0.0693454
X71438.1	4	99.17	99.17	mRNA for chymotrypsin-like protease.	H.rufescens	Protease and Protease Inhibitor	8342947	9.31	54.04	6934.44	87.21	0	5.28	388.93	3841.58	-7.45511	0.00208344	-3.6249	0.0617166	4.09867	1.37e-06	-5.26134	2.03e-09
X75218.1	21	91.48	88.55	mRNA for tropomyosin.	H.rufescens	Signal transduction	NA	539.31	657.51	224.31	932.03	155.74	126.33	30.56	145.83	-2.74955	0.00104066	-2.38217	0.0105318	2.41731	0.00548847	2.6495	0.00246086
JN606061.1	2	99.9	99.9	APGWamide prepropeptide mRNA	Haliotis asinina	NA	NA	0	56.09	1.16	83.98	5.54	50.28	1.29	63.39	5.60707	0.211144	-0.418379	0.907866	-0.293592	1	0.546924	0.792739
EU342382.1	1	74.91	73.42	candidate serotonin receptor mRNA	Haliotis asinina	NA	NA	0	17.48	0.32	7.7	0	20.3	0	14.45	0	0	0.145804	1	0	0	-0.88534	0.673382
EU684321.1	4	96.04	98.54	FMRF1 mRNA	Haliotis asinina	NA	NA	0	5.87	0.73	14.39	23.36	37.59	0	67.69	8.58093	4.76e-05	2.55197	0.0701917	3.61008	1	-2.19016	0.039233
JN606062.1	1	91.08	90.76	myomodulin prepropeptide mRNA	Haliotis asinina	NA	NA	0	91.9	55.34	245.8	0.67	62.95	13.77	127.96	0	0	-0.627284	0.738786	1.63598	0.108191	0.967763	0.433742
GQ259889.1	0	82.08	57.57	nanos-like protein mRNA	Haliotis asinina	NA	NA	0	0	1.51	0	0	0	2.28	0	0	0	0	0	-0.970184	0.81085	0	0
GQ259891.1	7	95.63	97.54	PL10-like protein mRNA	Haliotis asinina	NA	NA	3.49	436	130.7	252.35	106.08	865.08	240.97	315.64	4.00896	5.85e-06	1.01493	0.394347	-1.37331	0.133285	-0.368954	0.8348
EU684323.1	1	94.4	98.4	prohormone convertase 2 (PC2) mRNA	Haliotis asinina	NA	NA	0	86.37	9.84	43.14	0	69.52	5.4	32.99	0	0	-0.308921	0.921405	0.397337	0.851658	0.355371	0.847662
AY916058.1	0	88.51	97.18	ribosomal protein L28 mRNA	Haliotis asinina	Apoptosis and cell cycle	NA	407.45	164.82	173.1	258.96	290.31	358.9	215.21	543.6	-2.8974	0.000932228	0.302075	0.928999	0.194129	0.94346	-0.588133	0.722263
EU827257.1	0	76.53	74.63	tektin A1 mRNA	Haliotis asinina	NA	19583503	0.11	477.66	48.18	76.4	0	1036.34	110.37	132.12	0	0	1.1101	0.313773	-1.64782	0.0683619	-0.81339	0.542918
HQ529596.1	1	84.78	84.58	transcription factor COE (COE) mRNA	Haliotis asinina	NA	21069538	0	6.8	0.26	15.72	0	11.26	0	14.83	0	0	0.781834	0.74986	3.61008	1	0.0159583	1
AY320360.1	21	74.99	80.78	tropomyosin 1 mRNA	Haliotis asinina	NA	NA	528.14	904.75	314.6	1363.73	427.2	934.97	288.53	1140.24	-1.26269	0.142048	0.0449626	1	-0.333359	0.830352	0.231509	0.920031
AY320361.1	23	80.4	82.59	tropomyosin 2 mRNA	Haliotis asinina	Signal transduction	NA	583.04	996.47	341.7	1329.33	465.15	506.73	128.7	711.93	-1.31033	0.12987	-0.996331	0.401972	0.971172	0.330716	0.886449	0.475353
GQ259890.1	1	91.9	94.22	vasa-like protein mRNA	Haliotis asinina	NA	NA	14.75	40.63	14.99	41.42	332.06	189.59	83.73	135.3	3.55269	2.93e-05	2.22963	0.0224075	-2.95075	0.000866776	-1.74156	0.0778129
JN606063.1	1	93.28	96.76	whitnin prepropeptide mRNA	Haliotis asinina	NA	NA	0	262.43	1.4	150.8	0	243.98	0	192.77	0	0	-0.467025	0.822007	3.61008	1	-0.150224	0.973278
AY485640.1	2	91.95	85.43	macrophage expressed protein (mpeg1) mRNA	Haliotis corrugata	Immune regulator	15020241	8.42	613.23	98.7	170.15	12.46	121.78	24.98	47.93	-0.356143	0.746897	-2.31128	0.0136047	1.49769	0.112322	1.78515	0.069568
DQ453746.1	5	100	27.02	vitelline envelope zona pellucida domain 10 (VEZP10) mRNA	Haliotis corrugata	NA	17085584	0	3.52	48.16	0	0	0	3.89	0	0	0	-4.0887	0.822007	3.44205	0.00462815	0	0
DQ453738.1	4	96.93	19.37	vitelline envelope zona pellucida domain 8 (VEZP8) mRNA	Haliotis corrugata	NA	17085584	0.24	0	9.7	0	0	0	1.09	0	0	0	0	0	2.84455	0.132596	0	0
EF103428.1	3	99.81	99.81	40S ribosomal protein S18 mRNA	Haliotis discus discus	Adhesive protein	NA	16705.5	24375.9	15194.6	20066.5	18878.9	28884.1	20869.8	35523.4	-2.21503	0.00674689	-0.565511	0.729464	0.0391646	1	-0.349073	0.837988
EF103363.1	20	99.17	97.87	actin mRNA	Haliotis discus discus	NA	NA	44.51	195.48	53.15	119.34	66.88	139.32	26.15	58.74	-0.361897	0.722059	-0.485921	0.815739	0.558836	0.680862	0.992125	0.428788
EF103418.1	1	100	100	ADP-ribosylation factor 2 mRNA	Haliotis discus discus	Signal transduction	NA	477.69	4245.32	1448.38	2542.68	8634.79	8890.34	3212.25	3658.95	2.63632	0.00159565	0.69925	0.587563	-1.18818	0.207899	-0.318361	0.849574
AB199614.1	2	100	100	AlgHDD mRNA for alginase	Haliotis discus discus	NA	NA	0.33	1.43	4449.38	1.7	0	0	548.03	0	0	0	0	0	2.98853	0.000499353	3.5611	1
EF103359.1	1	99.61	99.8	alginate lyase 1 mRNA	Haliotis discus discus	NA	NA	0.52	0	2407.41	0.66	1.3	3.95	4265.56	2.07	-0.0108193	1	0	0	-1.00907	0.301442	-1.35857	0.792739
EF103360.1	1	100	98.06	alginate lyase 2 mRNA	Haliotis discus discus	NA	NA	0.19	0	2924.87	0.5	0	0	1913.26	0	0	0	0	0	0.305168	0.84944	0	0
FJ435175.1	4	99.84	98.42	allograft inflamatory factor mRNA	Haliotis discus discus	Immune regulator	20435145	193.93	874.63	174.5	805.19	2932.47	2470.18	651.49	2037.31	2.775	0.000945174	1.37343	0.183955	-2.2198	0.00868987	-1.28546	0.232563
EF103352.1	2	96.38	91.88	alpha amylase 1 mRNA	Haliotis discus discus	NA	NA	0	0.65	773.58	1.93	0	2.04	275.31	2.23	0	0	1.4197	0.822007	1.10845	0.255156	-0.184611	1
EF103353.1	2	98.76	98.76	alpha amylase 2 mRNA	Haliotis discus discus	NA	NA	0	1.38	1687.84	0	0	0	1002.69	0	0	0	-4.0887	0.822007	0.296839	0.851658	0	0
FJ864722.1	1	97.86	100	anoxia-induced grl-like protein mRNA	Haliotis discus discus	NA	NA	0	0	1868.91	1.43	0	0	988.69	0	0	0	0	0	1.35796	0.139301	0	0
FJ380206.1	14	99.78	99.64	antistasin-like protein mRNA	Haliotis discus discus	NA	20060477	211.73	30.01	410.77	46.38	384.66	67.56	52.59	404.71	-0.252476	0.80167	1.06164	0.482209	2.62291	0.00276007	-3.0817	0.000447123
EF103372.1	3	99.26	99.85	apoptosis-linked protein mRNA	Haliotis discus discus	Apoptosis and cell cycle	NA	227.95	861.8	290.82	387.67	611.8	1012.64	314.31	415.24	0.508803	0.591771	0.257778	0.928999	-0.601284	0.616806	-0.144302	0.970484
FJ435172.1	1	98.02	97.74	archeron-like protein mRNA	Haliotis discus discus	NA	NA	11.91	373.28	151.58	170.82	518.76	794.27	668.03	547.85	4.15359	3.01e-06	0.874388	0.482652	-2.35525	0.00582961	-1.56888	0.120147
EF103354.1	2	98.46	97.75	arylsulfatase mRNA	Haliotis discus discus	NA	NA	0	0	374.67	1.2	0	0	236.79	0	0	0	0	0	0.288409	0.851658	4.10474	0.792739
EF103389.1	3	98.77	98.78	ATP synthase, H+ transporting, mitochondrial F1 complex	Haliotis discus discus	NA	NA	698.64	1625.88	724.05	806.76	604.42	582.77	282.69	467.78	-1.76461	0.0339735	-1.8562	0.0617166	1.32851	0.15293	0.998505	0.408663
EF103355.1	2	98.76	99.86	beta 1,3-glucan binding protein mRNA	Haliotis discus discus	NA	NA	0.51	280.38	1.08	932.68	2.16	226.86	0.7	511.31	0.950221	0.822927	-0.401531	0.847413	0.25144	1	0.902434	0.468037
JX235972.1	6	98.78	96.76	beta thymosin gene	Haliotis discus discus	NA	23680646	1832.98	338.39	158.5	621.67	487.24	106.04	33.36	182.52	-2.75176	0.000991046	-1.5979	0.11218	1.70149	0.0550537	1.68834	0.0778129
EF103366.1	10	99.58	99.73	calcineurin A mRNA	Haliotis discus discus	NA	NA	26.6	1538.04	364.91	982.97	517.59	2176.01	524.3	971.24	3.27863	8.98e-05	0.467691	0.815739	-0.946532	0.340633	0.0109161	1
EF103365.1	3	99.48	99.48	calcineurin B mRNA	Haliotis discus discus	NA	NA	64.34	2047.37	378.34	1000.31	544.7	2696.08	502.21	1000.79	2.1115	0.0102841	0.385863	0.844843	-0.856802	0.4083	-0.0215215	1
FJ905298.1	12	99.88	99.45	calmodulin 2 mRNA	Haliotis discus discus	Signal transduction	20420919	891.34	23.21	35.4	140.18	13546.6	998.21	578.34	1387.11	2.87857	0.000589883	5.35752	5.32e-09	-4.41869	3.1e-07	-3.2931	0.000134854
EF103391.1	3	99.73	96.01	calmodulin mRNA	Haliotis discus discus	Signal transduction	NA	0.39	681.64	265.42	128.87	0	547.56	283.46	96.6	0	0	-0.796159	0.574345	0.000317737	1	0.689662	0.697212
FJ864720.1	1	98.96	98.44	caspase 3-like protein mRNA	Haliotis discus discus	NA	NA	1.11	377.68	21.9	138.05	5.62	490.08	28	94.38	1.18841	0.450895	0.256195	0.92955	-0.677943	0.628424	0.598801	0.725593
FJ864721.1	10	92.43	97.63	caspase 8-like protein mRNA	Haliotis discus discus	NA	NA	139.03	466.65	66.54	144.11	99.84	158.79	28.37	66.66	-1.52495	0.0756747	-1.61689	0.114131	0.838462	0.469346	1.1245	0.349761
HM582204.1	10	98.85	99.86	caspase-8 mRNA	Haliotis discus discus	NA	21130887	65.27	423.81	93.24	170.39	171.36	391.99	107.04	131.25	0.489233	0.613738	-0.0793484	1	-0.697443	0.535328	0.325698	0.849574
DQ821496.1	7	99.96	100	catalase mRNA	Haliotis discus discus	Redox	18187341	84.4	1561.99	3342.34	581.6	110.55	835.63	1512.54	351.2	-0.514814	0.591771	-0.869827	0.481022	0.646181	0.569716	0.677399	0.640889
DQ530211.1	8	99.89	99.96	catalase mRNA	Haliotis discus discus	Redox	NA	80.08	1245.32	2387.6	500.14	70.57	1512.15	2421.5	424.37	-1.08561	0.229903	0.313259	0.906338	-0.518727	0.685021	0.186309	0.948327
AB162804.1	8	97.37	97.64	celhdd mRNA for cellulase	Haliotis discus discus	NA	NA	0.13	0.58	2443.8	0	0.54	0	429.71	0	0.882524	1	0	0	2.09672	0.0125762	0	0
EF103362.1	2	99.15	99	chaperonin containing tcp1 mRNA	Haliotis discus discus	NA	NA	141.26	1231.75	387.27	460.78	503.05	905.8	345.38	417.9	0.846672	0.358542	-0.464999	0.815739	-0.271323	0.861004	0.127	0.981724
JX912528.1	7	98.5	98.16	chicken type lysozyme 1 precursor, mRNA	Haliotis discus discus	NA	23664908	0.5	1503.02	535.5	10689.4	0	412.19	453.38	9851.67	0	0	-2.55291	0.00738891	0.586617	0.637885	0.5165	0.759027
JX912529.1	2	99.09	98.94	chicken type lysozyme 2 precursor, mRNA	Haliotis discus discus	NA	23664908	2.2	7.64	1752.85	142.71	0	0	367.24	280.79	-4.95799	0.301635	-4.48238	0.822007	2.465	0.00450011	-0.643423	0.701848
DQ530214.1	5	98.71	98.71	Cu/Zn-superoxide dismutase mRNA	Haliotis discus discus	Redox	17574439	469.07	1102.5	1542.68	920.56	929.21	1202.22	1245.11	983.53	-0.338766	0.728727	-0.113468	1	0.120473	0.983804	0.0313756	1
DQ821492.1	5	93.94	89.42	Cu/Zn-superoxide dismutase mRNA	Haliotis discus discus	Redox	NA	165.08	673.21	921.62	549.06	391.96	886.73	841.58	549.04	-0.0707827	0.982083	0.163073	0.970837	-0.0623516	1	0.124271	0.981724
EF103410.1	3	100	100	cyclin B mRNA	Haliotis discus discus	Adhesive protein	NA	10.51	268.79	53.85	81.45	14.48	269.06	51.2	50.2	-0.529858	0.652163	-0.0250109	1	-0.35785	0.828082	0.68697	0.676209
EF103414.1	0	85.22	95.12	cystathionine-beta-synthase mRNA	Haliotis discus discus	NA	NA	0.17	0.71	7.76	1.69	0	2.27	1.37	6.18	0	0	1.4197	0.822007	2.10324	0.285103	-1.78819	0.475353
JQ653304.1	43	96.5	98.56	cystatin B gene	Haliotis discus discus	Protease and Protease Inhibitor	22878425	268.85	417.98	139.5	308.08	95.84	168	42.23	118.22	-2.28427	0.0052851	-1.20903	0.267491	1.14365	0.236189	1.28155	0.232563
DQ530215.1	3	98.35	97.91	cytochrome b5 mRNA	Haliotis discus discus	NA	NA	137.35	2163.82	2199.86	1142.54	861.55	3975.45	3311.91	1349.57	1.41927	0.0973989	0.698424	0.587563	-0.847252	0.41375	-0.151173	0.970484
FJ864724.1	2	95.21	95.21	defensin mRNA	Haliotis discus discus	Antimicrobial	19922800	0	7.95	7139.67	0	0	0	4447.29	0	0	0	0	0	1.37918	0.132596	0	0
EF103386.1	0	100	96.98	dermatopontin mRNA	Haliotis discus discus	NA	NA	4.57	15.47	0	1246.44	4.48	149.61	0	2659.44	-2.09197	0.435949	2.54807	0.0722971	0	0	-0.690995	0.62622
EF103364.1	1	99.69	99.91	dnaJ-class molecular chaperone mRNA	Haliotis discus discus	NA	NA	61.14	349.08	84.38	203.18	267.17	400.95	318.28	333.22	1.16668	0.188362	0.1947	0.940066	-2.36997	0.00548847	-0.73851	0.595472
GU186849.1	6	99.88	99.94	elongation factor tu-like protein (ef-tu) mRNA	Haliotis discus discus	NA	NA	9.17	72.27	32.69	40.36	46.45	134.01	36.89	47.96	1.29415	0.169916	0.82925	0.574345	-0.565667	0.685021	-0.236239	0.930985
EF103350.1	1	98.78	98.63	endo 1,4- beta D-glucanase 1 mRNA	Haliotis discus discus	NA	NA	0.45	21.26	12615.4	11.47	0	8.68	9922.87	4.14	0	0	-1.81637	0.587563	0.568991	0.637421	1.74478	0.70824
FJ380209.1	2	98.58	95.92	endo-beta 1-4 mannanase mRNA	Haliotis discus discus	NA	NA	0.59	0.84	206.02	0.5	0	0	202.94	0	-4.25164	0.652163	0	0	-0.281524	0.859368	0	0
EF103395.1	2	97.98	98.34	ependymin related protein-1 precursor, mRNA	Haliotis discus discus	NA	NA	0.32	2.79	5380.34	0.83	0	5.33	1814.61	0	0	0	0.538248	1	1.51499	0.0927379	0	0
EF103419.1	1	100	100	es1 protein mRNA	Haliotis discus discus	Adhesive protein	NA	22.7	484.29	233.07	235.66	28.01	462.14	123.4	107.52	-1.14918	0.301124	-0.385472	0.865979	0.820662	0.454428	1.30743	0.256275
EF103390.1	1	99.61	96.75	exosome component 5 mRNA	Haliotis discus discus	NA	NA	31.14	134.69	123.9	90.19	31.53	81.98	55.34	97.46	-1.62481	0.0997905	-1.1423	0.430619	1.1954	0.262922	0.132511	1
FJ380204.1	9	99.19	98.92	Fas ligand-like protein mRNA	Haliotis discus discus	NA	19576285	113.11	3832.58	481.75	913.27	404.73	2391.04	449.55	709.09	0.828377	0.37149	-0.718857	0.587563	-0.317892	0.843851	0.362199	0.8348
GQ903764.1	2	99.33	97.6	fasciclin domain-containing protein mRNA	Haliotis discus discus	NA	23562785	0	0	3837.53	0	0	0	3159.52	0	0	0	0	0	0.0756691	1	0	0
DQ821493.1	1	96.86	97.74	ferritin subunit 1 mRNA	Haliotis discus discus	Redox	17442591	5.89	0	1270.13	1.78	2.08	0	1272.75	2.97	-2.99714	0.138339	0	0	-0.00355402	1	-0.475897	1
DQ821494.1	8	99.78	99.33	ferritin subunit 2 mRNA	Haliotis discus discus	Redox	17442591	16037.9	47998.4	122069	36608.8	19117.4	44014.2	95243.6	31582.7	-1.18458	0.177415	-0.432039	0.822007	0.248819	0.876263	0.382825	0.823752
DQ821497.1	3	97.27	97.27	gamma interferon-inducible protein 30 mRNA	Haliotis discus discus	NA	NA	5.78	1.47	596.46	1.74	2.01	0	354.67	0	-2.99714	0.138339	0	0	0.734579	0.51255	3.5611	1
EF103444.1	2	100	100	gelsolin mRNA	Haliotis discus discus	Adhesive protein	NA	130.94	3130.01	928.42	3447.56	4140.69	6375.14	1337.76	2586.95	3.34175	6.51e-05	0.601032	0.703207	-0.497675	0.695243	0.65617	0.667888
EF103397.1	1	95.9	99.34	glutaredoxin 5 mRNA	Haliotis discus discus	Redox	NA	82.26	507.51	194.11	291.8	433.65	1043.94	354.17	599.06	0.726112	0.435949	0.597471	0.715516	-0.817071	0.44732	-0.784949	0.564756
EF103379.1	2	98.85	98.64	glutathione peroxidase mRNA	Haliotis discus discus	Redox	NA	2.66	725.3	2504.96	4680.36	4.23	809.9	1828.98	2784.84	-0.421663	0.948405	0.0667618	1	0.0976011	1	0.781892	0.542918
DQ530212.1	11	99.89	99.79	glutathione-S-transferase isoform 1 mRNA	Haliotis discus discus	Redox	NA	1306.69	7181.53	512.15	3846.95	4218.73	4009.44	886.54	3057.93	0.696545	0.438852	-0.868226	0.481022	-1.22156	0.189198	0.32108	0.849574
DQ530213.1	3	97.16	97.73	glutathione-S-transferase isoform 2 mRNA	Haliotis discus discus	Redox	NA	0.3	64.42	923.31	50.75	0	58.95	225	68.11	0	0	-0.448012	0.882833	1.94461	0.0250174	-0.244819	0.946815
EF103347.1	6	99.15	99.09	glutathione-s-transferase mRNA	Haliotis discus discus	Redox	NA	839.77	2556.38	2280.59	1714.68	1415.76	2156.63	1555.67	953	-0.293908	0.766936	-0.307537	0.906338	0.161426	0.953162	0.860385	0.475962
EF103374.1	4	99.08	98.73	glyceraldehyde 3-phosphate dehydrogenase mRNA	Haliotis discus discus	NA	NA	2749.53	3856.27	1760.01	2475.29	7207.22	2245.22	1316.3	1767.97	0.278098	0.775872	-0.884563	0.471379	0.0764711	1	0.526135	0.74999
FJ435173.1	1	99.36	99.01	glycogen synthase kinase mRNA	Haliotis discus discus	NA	NA	657.04	1253.72	391.21	624.25	1099.37	1796.5	842.74	862.61	-0.368183	0.705329	0.415534	0.822007	-1.45061	0.112322	-0.426452	0.792739
JX912531.1	1	98.99	94.41	goose-type lysozyme mRNA	Haliotis discus discus	NA	23973847	0	0	428.39	0	0	0	299.15	0	0	0	0	0	0.414735	0.773506	0	0
JX512276.1	3	100	100	GTP binding protein Ras (Ras) mRNA	Haliotis discus discus	Apoptosis and cell cycle	NA	19.97	545.41	253.6	354.36	212.54	1051.3	366.34	361.74	2.49611	0.00282262	0.97223	0.416703	-1.02037	0.298367	-0.0752686	1
AB571843.1	5	100	100	hald2 mRNA for paramyosin	Haliotis discus discus	Signal transduction	NA	3.58	1021.45	515.02	5329.83	2.53	715.34	145.45	1221.77	-1.38811	0.22753	-0.474936	0.815739	1.31911	0.151874	2.07053	0.0223356
EF103408.1	2	99.87	100	heat shock factor binding protein 1 mRNA	Haliotis discus discus	Stress protein	NA	538.64	5142.74	1542.1	1797.51	1798.5	6347.42	1999.5	1754.96	0.0886457	0.959014	-0.127324	0.996054	-0.338676	0.828082	0.279881	0.890806
GU186851.1	2	100	99.93	hexamethylene bis-acetamide inducible 1-like protein mRNA	Haliotis discus discus	NA	NA	93.48	1407.33	456.65	1022.04	551.48	2427.71	615.43	1007.39	1.49347	0.0786129	0.71166	0.587563	-0.806443	0.444264	0.0422373	1
FJ380207.1	2	91.72	93.11	histone H2A isoform 1 mRNA	Haliotis discus discus	Antimicrobial	NA	250.66	1297.85	252.9	591.26	476.28	1281.9	276.37	325.25	-0.478451	0.626211	-0.304738	0.907866	-0.260409	0.875839	1.01922	0.402015
FJ380208.1	5	98.41	99.28	histone H2A isoform 2 mRNA	Haliotis discus discus	Antimicrobial	NA	1850.38	5692.91	1077.78	2603.98	3886.75	5640.31	1520.15	2774.58	-0.760443	0.412144	-0.543326	0.74698	-0.341813	0.828082	0.212821	0.930985
EF103384.1	2	100	100	histone H2A mRNA	Haliotis discus discus	Antimicrobial	19706329	400.65	1627.62	316.18	687.6	583.85	1459.48	293.84	418.87	-0.898236	0.324041	-0.466438	0.815739	-0.000948617	1	0.885939	0.475353
EF103400.1	4	98.77	99.15	histone H3 mRNA	Haliotis discus discus	Antimicrobial	NA	4083.46	22025.6	5089.14	11603.3	10711.5	25693.5	5193.16	12226.1	-0.166262	0.891413	-0.155345	0.972046	-0.0560039	1	0.137655	0.973278
EF103383.1	1	97.68	98.53	huntingtin interacting protein K mRNA	Haliotis discus discus	NA	NA	189.87	707.53	218.5	358.37	1125.01	952.6	469.41	635.05	1.01075	0.268396	0.0524584	1	-1.13071	0.249527	-0.612715	0.701848
EF103421.1	2	100	100	hypoxanthine phosphoribosyltransferase 1 mRNA	Haliotis discus discus	NA	NA	16.9	237.49	115.17	157.26	107	514.18	236.43	136.43	1.0446	0.302385	0.703046	0.6332	-1.02464	0.318461	0.437606	0.823752
KF498705.1	7	68.79	71.77	IkB-like protein gene	Haliotis discus discus	NA	NA	0.29	102.52	10.55	39.51	71.72	100.44	30.39	76.57	7.02467	7.06e-11	0.0330361	1	-2.05515	0.0210651	-1.02482	0.402015
EF103403.1	0	99.68	88.64	incilarin A mRNA	Haliotis discus discus	NA	NA	0	0	114.63	0	0	0	6.43	0	0	0	0	0	4.41586	0.000315453	0	0
JX235971.1	7	99.84	99.84	inhibitor of NF-kappaB (IkB) mRNA	Haliotis discus discus	Signal transduction	23499215	587.19	3972.54	857.99	1770.37	1459.02	4488.12	988.06	1681.22	0.419609	0.652163	0.215932	0.940066	-0.709559	0.520717	0.0193423	1
FJ380205.1	7	97.48	99.68	interferon-induced 44-like protein mRNA	Haliotis discus discus	NA	21215803	3.46	228.43	364.91	11.61	1.97	429.55	127.78	25.56	-1.85731	0.24913	0.832446	0.529697	1.14139	0.243814	-1.10946	0.475353
JX912534.1	8	74.12	81.56	invertebrate-type lysozyme gene	Haliotis discus discus	NA	23796790	0.81	74.33	37.47	15.36	0.68	17.09	5.64	5.77	-1.06951	0.44913	-2.02916	0.0493843	2.16889	0.0144091	1.3197	0.278681
JX912530.1	1	97.61	97.8	invertebrate-type lysozyme mRNA	Haliotis discus discus	NA	23796790	0	0	2312.79	0	0	0	1253.17	0	0	0	0	0	1.35968	0.138517	0	0
GU186852.1	2	88.57	95.63	Kazal-type proteinase inhibitor protein mRNA	Haliotis discus discus	NA	NA	0	0	1168.79	0	0	0	565.38	4.96	0	0	0	0	1.40335	0.130735	0	0
EF103382.1	1	98.57	97.61	l-3-hydroxyacyl-coenzyme a dehydrogenase, short chain mRNA	Haliotis discus discus	NA	NA	79.97	419.72	1349.08	310.61	110.13	317.59	1031.29	263.74	-0.712681	0.44275	-0.546356	0.751207	0.0906878	1	0.302627	0.874052
EF103371.1	6	99.66	98.99	legumain mRNA	Haliotis discus discus	Protease and Protease Inhibitor	NA	47.01	1827.28	509.25	1147.7	155.1	1489.83	573.98	865.67	0.77975	0.4094	-0.287308	0.914864	-0.641705	0.571222	0.373653	0.830158
FJ864723.1	4	97.02	99.86	leukocyte cell derived chemotaxin 1-like protein mRNA	Haliotis discus discus	NA	20688173	1.62	17199.6	24.27	8767.62	2.79	24839.3	42.58	12455	-0.95438	1	0.0192597	1	-0.676229	0.666784	-0.21335	0.930985
FJ435171.1	4	97.15	96.91	LIM protein mRNA	Haliotis discus discus	NA	NA	0.39	105.93	119.19	694.42	0.85	86.81	55.99	348.1	-0.0108193	1	-0.419562	0.874645	0.779684	0.497413	1.05556	0.373002
KJ558402.1	2	72.57	71.33	macrophage expressed protein (MPEG1) gene	Haliotis discus discus	Immune regulator	24852343	809.77	3046.23	573.23	1019.43	1357.89	2478.67	549.43	792.65	-0.0960833	0.950578	-0.22266	0.939006	-0.484034	0.697849	0.284083	0.884115
FJ435176.1	4	98.3	99.32	macrophage migration inhibitory factor mRNA	Haliotis discus discus	Immune regulator	NA	4.33	2612.06	2212.93	805.32	6	2468.86	1890.76	588.95	-0.740621	0.705329	-0.252504	0.92955	-0.039086	1	0.53534	0.74611
DQ530210.1	1	97.01	97.41	manganese-superoxide dismutase mRNA	Haliotis discus discus	Redox	17574439	132.83	700.48	624.45	512.48	201.31	645.28	598.91	464.93	-0.732467	0.435949	-0.361443	0.874645	-0.122969	0.983804	0.27022	0.904626
AB534182.1	1	92.94	100	ManHDD mRNA for beta-1,4-mannanase	Haliotis discus discus	NA	NA	0	0	1092.76	0	0	0	559.13	0	0	0	0	0	0.716059	0.520717	0	0
EF103402.1	2	81.68	95.91	microsomal glutathione s-transferase 1 mRNA	Haliotis discus discus	Redox	NA	0.34	256.7	347.45	116.7	2	194.87	194.78	69.41	0.882524	1	-0.78291	0.587563	0.818193	0.451846	0.966284	0.475353
EF103388.1	2	97.67	98.69	mitochondrial ATP synthase delta chain mRNA	Haliotis discus discus	NA	NA	436.6	1942.28	1383.52	1181.7	1065.3	1551.44	1406.97	1389.98	-0.558357	0.552605	-0.861412	0.494322	0.139049	0.966984	0.0746415	1
EF103425.1	2	97.36	98.28	mitochondrial ribosomal protein S24 mRNA	Haliotis discus discus	NA	NA	80.14	365.8	137.61	142.56	315.07	567.69	182.2	240.49	0.307345	0.769833	0.193519	0.955224	-0.357414	0.830352	-0.502834	0.792739
DQ821491.1	1	97.71	71.76	Mn-superoxide dismutase mRNA	Haliotis discus discus	Redox	17020816	11.25	221.02	174.82	146.72	16.92	110.61	102.09	126.31	-0.78011	0.522765	-1.2647	0.302168	0.621042	0.626342	0.361165	0.847303
EF103349.1	1	98.53	98.53	mollusk like growth factor mRNA	Haliotis discus discus	NA	NA	0.14	3.5	233.9	2.08	0.55	3.6	251.29	0.99	0.882524	1	-0.0050786	1	-0.511423	0.685021	1.02519	0.920031
EF103341.1	11	99.64	99.74	mu class glutathione-s-transferase mRNA	Haliotis discus discus	Redox	NA	1291.87	7205.71	511.42	3838.07	4570.96	5308.37	1181.51	3682.86	0.832304	0.365854	-0.46583	0.815739	-1.64067	0.0635155	0.0478894	1
DQ821495.1	7	100	99.52	Mx (Mx) mRNA	Haliotis discus discus	NA	17097889	8.14	4521.18	1074.89	1292.15	101.06	2831.1	672.26	803.4	2.58675	0.00282262	-0.735642	0.587563	0.284482	0.851658	0.697343	0.61942
EF103380.1	1	99.83	96.78	myosin essential light chain mRNA	Haliotis discus discus	Signal transduction	NA	10.09	208.91	58.03	2275.74	42.17	528.17	71.89	2650.55	0.811905	0.44275	1.14573	0.313773	-0.550874	0.685021	-0.122797	0.981724
FJ435174.1	2	97.51	98.31	nuclear factor interleukin 3 regulated-like protein mRNA	Haliotis discus discus	NA	NA	25.24	85.15	22.72	50.58	258.92	95.16	30.42	139.27	2.02313	0.0176298	-0.0830293	1	-0.601261	0.711387	-1.32899	0.24961
EF103393.1	5	100	100	nucleoside diphosphate kinase B mRNA	Haliotis discus discus	Adhesive protein	NA	6651.1	8637.61	4752.38	8292.49	13921.9	13589.4	7861.28	12890.9	-0.576885	0.526803	0.227411	0.938027	-0.695518	0.526246	-0.393884	0.816464
EF103342.1	3	99.14	94.5	omega class glutathione-s-transferase 1 mRNA	Haliotis discus discus	Redox	NA	255.79	121.8	375.94	340.35	947.44	229.01	256.7	167.86	0.771774	0.4094	0.802681	0.574345	0.211465	0.919237	1.06214	0.379671
EF103343.1	1	99.22	99.31	omega class glutathione-s-transferase 2 mRNA	Haliotis discus discus	Redox	NA	15.98	693.04	842.23	381.61	97.27	625.02	634.26	214.99	1.38139	0.133564	-0.323652	0.906338	0.147112	0.963692	0.913771	0.475106
EF103396.1	1	96.12	100	opioid receptor sigma 1 mRNA	Haliotis discus discus	NA	NA	57.85	165.18	74.32	110.44	100.69	152.15	109.59	108.97	-0.788292	0.435949	-0.513211	0.822007	-0.564948	0.685021	0.242998	0.941894
EF103415.1	5	100	100	ornithine decarboxylase 1 mRNA	Haliotis discus discus	Protease and Protease Inhibitor	NA	151.66	4558.6	1996.71	1775.13	649.48	3484.24	1611.83	1044.86	1.11201	0.211144	-0.409812	0.824041	-0.127051	0.978815	0.750999	0.577538
JX827423.1	2	100	100	pattern recognition receptor (TLR) mRNA	Haliotis discus discus	Pattern recognition protein	23669649	48.5	134.03	73.2	279.59	442.74	122.63	42.03	153.7	2.32833	0.0046729	-0.0668521	1	0.270266	0.864412	0.793326	0.542918
KF554145.1	9	79.79	86.99	peptidoglycan recognition protein (PGRP) gene	Haliotis discus discus	Pattern recognition protein	24811007	1704.35	6562.17	2058.29	3356.28	565.35	2564.5	434.37	1433.18	-2.53513	0.00222916	-1.34888	0.193695	1.77598	0.0389208	1.19486	0.277376
EF103401.1	4	97.05	97.05	peptidyl-prolyl cis-trans isomerase mRNA	Haliotis discus discus	NA	NA	3008.56	5153.22	1392.55	3559.11	7109.04	7678.54	2362.56	4014.23	-0.323743	0.742245	0.193851	0.940066	-0.784783	0.45679	0.0418651	1
EF103332.1	2	96.89	99.39	perlucin 1 mRNA	Haliotis discus discus	NA	NA	0	1.98	1699.81	1.18	0	0	1732.6	0	0	0	0	0	0.219599	0.910998	0	0
EF103331.1	5	96.16	96.16	perlustrin mRNA	Haliotis discus discus	NA	NA	0.62	29.62	5.32	29605.9	0	129.49	33.49	10899.3	0	0	1.27587	0.529697	-2.07618	0.258877	1.93522	0.0373095
EF103356.1	9	79.07	98.63	peroxiredoxin 6 mRNA	Haliotis discus discus	Redox	NA	734.29	1312.62	334.16	619.47	848.13	572.51	185.72	254.99	-0.890679	0.324041	-1.29241	0.232005	0.494789	0.697849	1.3153	0.229247
EF103412.1	2	99.89	99.46	phosphoserine aminotransferase 1 isoform 1 mRNA	Haliotis discus discus	NA	NA	18.04	1158.88	199.04	528.5	103.14	1275.86	272.63	427.64	1.50484	0.0867662	0.101323	1	-0.87237	0.400358	0.302055	0.86841
EF103387.1	2	99.21	98.29	proteasome alpha type 2 mRNA	Haliotis discus discus	NA	NA	235.7	1056.58	417.15	485.92	512.61	977.28	374.78	549.66	-0.348672	0.726043	-0.438348	0.822007	0.0672982	1	0.00363371	1
EF103409.1	7	100	100	protein disulfide isomerase mRNA	Haliotis discus discus	Redox	NA	342.08	3833.7	1792.01	3537.66	1915.1	4057.83	1778.88	2834.74	1.51548	0.0723888	0.0710822	1	-0.438018	0.749321	0.298517	0.86841
EF103411.1	3	100	99.34	psmc6 protein mRNA	Haliotis discus discus	NA	NA	37.97	854.96	183.11	364.93	315.81	884.55	254.48	399.57	1.63	0.0623546	-0.250039	0.936843	-0.592861	0.637421	0.0340792	1
EF103340.1	9	99.57	98.45	putative alpha class glutathione-s-transferase mRNA	Haliotis discus discus	Redox	NA	79.38	137.42	258.69	116.19	33.56	88.97	95.16	55.37	-2.29671	0.00697961	-0.694768	0.65321	1.05894	0.285103	1.08539	0.397828
EF103348.1	2	100	100	putative glutathione-s-transferase mRNA	Haliotis discus discus	Redox	NA	1.05	57.76	508.79	43.31	2.13	18.1	362.23	3.03	-0.558402	1	-2.06051	0.210368	0.500797	0.697849	3.9869	0.0206235
EF103406.1	1	95.98	95.41	putative mitochondrial ATP synthase F chain mRNA	Haliotis discus discus	NA	NA	1071.24	3993.74	2160.84	2636.56	1185.68	2953.67	1285.36	2488.12	-2.2933	0.00568304	-1.26956	0.238763	1.27561	0.168511	0.574661	0.715046
EF103399.1	6	99.32	97.7	putative mitochondrial ATP synthase mRNA	Haliotis discus discus	NA	NA	1571.66	3436.79	2030.18	2198.82	2428.97	2872.98	2104.01	2297.37	-1.07899	0.22753	-0.720918	0.587563	0.0219431	1	0.200968	0.941894
EF103333.1	8	99.04	98.77	putative perlucin 2 mRNA	Haliotis discus discus	NA	NA	0	0	8741.34	0.99	2.55	20.89	11556.1	0	0	0	5.61086	0.433295	-0.312302	0.843851	0	0
EF103334.1	1	95.07	98.67	putative perlucin 3 mRNA	Haliotis discus discus	NA	NA	0	608.61	14.37	225.84	0	2371.79	13.98	1103.4	0	0	1.13447	0.313773	0.546557	0.963692	-1.80113	0.069568
EF103335.1	5	94.64	96.1	putative perlucin 4 mRNA	Haliotis discus discus	NA	NA	0	0	1709.05	0	0	0	3336.32	0	0	0	0	0	-0.657148	0.564498	0	0
EF103336.1	7	98.98	98.98	putative perlucin 5 mRNA	Haliotis discus discus	NA	NA	0.54	2326.94	1.73	338.8	0	5586.87	14.1	1233.72	-3.70406	1	1.00261	0.397107	-3.11759	0.0281317	-1.72313	0.0727579
EF103337.1	2	98.4	99.52	putative perlucin 6 mRNA	Haliotis discus discus	NA	NA	0.48	0	1961.73	7.36	0	0	2537.89	4.52	0	0	0	0	-0.0836376	1	1.02519	0.920031
EF103338.1	1	98.77	98.77	putative perlucin 7 mRNA	Haliotis discus discus	NA	NA	0	2.32	215.4	0.69	0	0	475.2	28.2	0	0	-3.54552	1	-1.3051	0.161725	-4.97552	0.00441509
EF103339.1	1	97.95	85.65	putative perlucin 8 mRNA	Haliotis discus discus	NA	NA	0	0	36.25	0	0	0	20.35	0	0	0	0	0	0.4892	0.7795	0	0
EF103422.1	1	100	100	RAB protein mRNA	Haliotis discus discus	Apoptosis and cell cycle	NA	10.72	390.95	129.13	173.38	233	1471.51	352.27	271.94	2.80248	0.00222916	1.49086	0.154067	-1.42306	0.129233	-0.409781	0.829114
EF103361.1	2	98.82	99.16	raminin receptor mRNA	Haliotis discus discus	NA	NA	10905	19040.2	15574.9	23656.8	20995	26485.1	24767.2	29660	-0.261711	0.788488	0.31146	0.906338	-0.942744	0.340633	-0.246432	0.917226
EF103373.1	4	96.77	98.71	Ran-1-prov protein mRNA	Haliotis discus discus	NA	NA	508.23	2189.69	588.29	1028.56	2572.87	2885.34	848.78	1328.15	1.26798	0.140226	0.319865	0.906338	-0.901172	0.373245	-0.345237	0.839845
EF103367.1	3	99.6	99.55	Ras-related protein Rab-1A mRNA	Haliotis discus discus	Apoptosis and cell cycle	NA	869.33	3699.74	1266.59	1976.27	2952.64	4718.64	1628.63	1884.82	0.811246	0.378259	0.351148	0.874645	-0.823878	0.431913	0.0398687	1
EF103358.1	15	99.32	99.47	regucalcin mRNA	Haliotis discus discus	NA	NA	3.77	21.03	948.67	95.65	2.48	5.28	478.62	32.77	-1.72089	0.297047	-2.08656	0.274735	0.669511	0.555766	1.5974	0.153074
GQ903763.1	1	100	100	Rel/NF-kB mRNA	Haliotis discus discus	Immune regulator	20153832	5.5	504.04	102.98	212.31	49.81	439.14	85.5	133.92	2.16139	0.0144017	-0.238045	0.938027	-0.148074	0.966984	0.662413	0.674298
EF103429.1	4	100	100	ribosomal protein l mRNA	Haliotis discus discus	Adhesive protein	NA	11285.6	19208.7	12462	16982	17782.7	26306.8	20555.8	24547.5	-0.878775	0.330503	0.089378	1	-0.764375	0.470782	-0.326572	0.847303
EF103442.1	4	98.69	98.04	ribosomal protein l10 mRNA	Haliotis discus discus	Adhesive protein	20580829	18863.2	26645	17640.3	25417.9	28382.2	25517.3	26153.7	33281.1	-1.06545	0.229903	-0.495678	0.785815	-0.529336	0.678923	-0.142109	0.970484
EF103427.1	6	97.73	98.86	ribosomal protein l17 mRNA	Haliotis discus discus	Adhesive protein	18226547	17130.3	20248.1	11782	17674.9	22353	28438.8	18446.4	32256.2	-1.41721	0.0968176	-0.0237892	1	-0.51181	0.685021	-0.57305	0.712171
EF103426.1	6	98.38	98.68	ribosomal protein l18 mRNA	Haliotis discus discus	Adhesive protein	NA	20189	22040.3	13062.7	19696.5	21476.3	22343.6	17937.8	27501.3	-1.77349	0.0339735	-0.526912	0.751207	-0.283206	0.851658	-0.167264	0.961357
EF103424.1	6	98.18	98.73	ribosomal protein S14 mRNA	Haliotis discus discus	Adhesive protein	NA	18648.2	24791.7	14808.6	21404.4	15433.8	30661.2	17978.3	36099.3	-2.60107	0.00177512	-0.472801	0.815739	0.179159	0.940821	-0.299105	0.86841
EU247757.1	10	100	100	ribosomal protein S9 mRNA	Haliotis discus discus	Adhesive protein	18450490	17886.4	21021.5	12521.5	18515.5	23105.8	19383.1	14840	23097.7	-1.55733	0.064505	-0.69712	0.587563	-0.0304227	1	0.0151143	1
EF103357.1	1	98.72	96.71	selanocystein lyase mRNA	Haliotis discus discus	NA	NA	13.67	61.4	27.25	53.27	20.15	42.64	23.07	25.68	-0.527505	0.643334	-0.613643	0.751207	-0.118894	0.999659	1.08108	0.423497
GU186853.1	2	98.77	100	serine protease inhibitor protein mRNA	Haliotis discus discus	Protease and Protease Inhibitor	NA	3.45	142.93	1291.27	4326.11	0	128.99	399.38	1728.21	-6.41326	0.0339735	-0.367227	0.906338	1.48248	0.107124	1.43873	0.156518
EF103404.1	1	95.51	97.06	sialic acid binding lectin mRNA	Haliotis discus discus	NA	NA	0	0	730.5	0	0	0	1188.3	0	0	0	0	0	-0.308001	0.851658	0	0
EF103345.1	4	99.25	99.25	sigma class glutathione-s-transferase 2 mRNA	Haliotis discus discus	NA	NA	3.92	1357.81	1233.82	414.64	5.72	1121.68	875.64	234	-0.590893	0.724693	-0.399101	0.83351	0.174082	0.94346	0.878292	0.475353
EF103346.1	1	98.55	95.65	sigma class glutathione-s-transferase 3 mRNA	Haliotis discus discus	Redox	NA	1.49	27.03	380.09	51.98	0	19.09	126.85	58.99	-4.95799	0.301635	-0.802977	0.822007	1.47746	0.114578	-0.0104121	1
EF103344.1	2	100	100	sigma class glutathione-s-transferase mRNA	Haliotis discus discus	Redox	NA	0	0	1035.42	0	0	0	566.32	0	0	0	0	0	0.82163	0.439197	0	0
EF103407.1	1	94.96	96.83	signal recognition particle 14kDa mRNA	Haliotis discus discus	NA	NA	53.12	541.74	177.07	325.7	442.33	1122.37	291.17	497.34	0.665366	0.507502	0.240322	0.939006	-0.220259	0.938289	-0.135671	0.98363
EF103398.1	2	99.86	99.85	signal sequence receptor beta-like protein mRNA	Haliotis discus discus	NA	NA	1454.88	4216.52	3614.22	4086.01	5137.15	9323.36	8504.68	8440.98	-0.0195991	1	0.610291	0.691857	-1.07485	0.266045	-0.739628	0.589643
EF103405.1	2	97.34	96.74	small nuclear ribonucleoprotein D2-like protein mRNA	Haliotis discus discus	NA	NA	295.42	1130.6	210.55	470.93	677.68	730.58	181.15	367.72	-0.343272	0.728727	-0.997648	0.412391	0.178873	0.954729	0.563969	0.739535
AB600274.1	1	99.85	99.71	SPARC mRNA for secreted protein	Haliotis discus discus	NA	NA	1.06	731.39	299.42	2426.68	2.28	894.98	175.74	1297.83	-0.0114049	1	0.183449	0.955224	0.430027	0.760724	0.945776	0.433742
GU186848.1	6	97.98	97.98	stem/progenitor cells protein mRNA	Haliotis discus discus	NA	NA	151.59	218.23	102.78	160.35	208	289.79	88.96	178.72	-0.633067	0.492224	0.319316	0.906338	-0.150758	0.963692	-0.125278	0.981724
EU977134.1	2	100	99.76	suppressor of cytokine signaling 2 (SOCS-2) mRNA	Haliotis discus discus	Signal transduction	19340953	203.58	8533.93	362.36	1631.37	2149.15	4712.76	537.22	1648.11	2.36317	0.00397494	-0.91188	0.444294	-0.966344	0.330716	-0.00628296	1
EF103375.1	2	99.3	99.84	temptin mRNA	Haliotis discus discus	NA	NA	0.13	0.55	106.05	0	0	0	112.19	0	0	0	0	0	-0.503091	0.695243	0	0
EF103378.1	1	99.4	99.23	thioredoxin 2 mRNA	Haliotis discus discus	Cellular defense effector	NA	91.24	247.93	123.61	127.86	155.96	261.68	89.34	124.54	-0.446197	0.652163	-0.0950146	1	0.204296	0.938289	0.122993	0.993677
EF103376.1	1	99.69	99.55	thioredoxin peroxidase 1 mRNA	Haliotis discus discus	Cellular defense effector	18226547	153.36	683.34	251.94	402.21	307.44	606.74	244.62	278.65	-0.14634	0.906291	-0.299838	0.914829	-0.272485	0.863501	0.58569	0.712171
EF103377.1	2	99.14	98.27	thioredoxin peroxidase 2 mRNA	Haliotis discus discus	Redox	18226547	259.67	1417.55	562.87	742.73	773.46	1636.98	812.32	1093.2	0.271438	0.783426	-0.0172895	1	-0.733395	0.510849	-0.439271	0.792739
AB444939.1	21	94.76	99.75	Tm-Haldd mRNA for tropomyosin	Haliotis discus discus	Signal transduction	NA	153.67	1845.24	1024.36	6928.8	233.08	2362.43	703.26	3873.74	-0.588808	0.526803	0.202441	0.940066	0.256791	0.873286	0.911816	0.451278
JQ710444.1	2	100	100	TRAF and TNF receptor-associated protein mRNA	Haliotis discus discus	Signal transduction	24955922	14.39	301.23	311.36	172.83	41.54	171.12	124.28	65.99	0.250675	0.823777	-1.02418	0.416944	1.1022	0.266949	1.4956	0.173568
GU186850.1	1	99.53	99.39	transcription factor AP-1 mRNA	Haliotis discus discus	NA	NA	1059.96	3917.01	370.4	1314.69	2018.98	3408.93	560.6	1465.59	-0.165364	0.891413	-0.29359	0.913722	-0.953024	0.340496	-0.123357	0.981724
EF103417.1	1	100	100	transcription factor IIB mRNA	Haliotis discus discus	Protease and Protease Inhibitor	NA	9.21	1564.71	195.59	339.32	77.58	3244.64	287.9	369.39	1.22307	0.268396	0.514587	0.770972	-0.394118	0.806848	0.186238	0.957163
EF103381.1	5	99.49	99.13	transgelin mRNA	Haliotis discus discus	Adhesive protein	NA	4311.75	4384.22	1766.75	3188.72	10655.7	8048.87	1771.75	3173.03	0.181775	0.875311	0.764878	0.574345	-0.338338	0.828082	0.0525394	1
EF103392.1	2	99.87	96.48	troponin mRNA	Haliotis discus discus	NA	NA	4270.96	247.51	183.55	603.33	12550.1	402.03	203.83	928.01	-0.158938	0.896476	0.23328	0.940066	-0.0731126	1	-0.354584	0.837988
EU863217.1	3	96.77	96.88	tumor necrosis factor alpha mRNA	Haliotis discus discus	NA	18984056	894.28	1546.11	162.32	749.66	380.43	981.6	95.35	543.63	-2.63735	0.00169293	-0.942206	0.433295	0.634544	0.626342	0.620775	0.697212
EF103394.1	2	99.75	97.7	ubiquitin-like protein mRNA	Haliotis discus discus	Others	NA	79.14	345.19	123.86	165.04	221.72	850.98	247.14	258.79	-0.132474	0.933704	0.888279	0.482209	-0.981136	0.340633	-0.414171	0.81678
EF103370.1	7	99.41	97.74	vitalline coat protein C mRNA	Haliotis discus discus	NA	NA	4.22	23.59	1596.32	30.18	0	0	635.46	6.5	-6.92275	0.00756294	-7.12715	0.0509178	1.0526	0.282207	2.27597	0.115441
EF103368.1	3	100	97.23	vitelline coat protein A mRNA	Haliotis discus discus	NA	NA	1.06	6.38	307.36	12.45	0	0	142.02	0	-4.95799	0.301635	-5.2618	0.433295	0.838848	0.431913	6.96851	0.069568
EF103369.1	6	98.95	94.76	vitelline coat protein B mRNA	Haliotis discus discus	NA	NA	0.45	4.78	333.82	7.39	0	0	77.12	1.73	-3.70406	1	-4.79134	0.587563	1.85802	0.0371478	2.11722	0.475353
GU186847.1	3	98.23	94.25	von Willebrand factor type A domain containing protein (vWA) mRNA	Haliotis discus discus	NA	NA	0.17	196.6	35.28	47.27	0	14.48	3.65	1.31	0	0	-3.85478	0.000292105	2.91303	0.00854742	5.12682	0.000278101
EF103385.1	1	97.94	97.21	X-box binding protein mRNA	Haliotis discus discus	NA	NA	0	4.28	47.96	27.1	5.73	49.55	15.42	83.73	5.20186	0.301635	3.08731	0.0794273	1.59279	0.16874	-1.41463	0.274683
EF565223.1	2	97.91	98.61	acetylcholine binding protein 1 mRNA	Haliotis discus hannai	NA	19139957	0	73.67	21.54	509.25	14.24	307.81	21.8	771.97	7.04754	0.0102841	1.8178	0.0821798	-0.20076	1	-0.470913	0.792739
EF583843.1	3	100	98.57	acetylcholine binding protein 2 mRNA	Haliotis discus hannai	NA	19139957	0	0	1600.33	6.85	0	0	400.81	4.3	0	0	0	0	1.82915	0.0351188	0.789402	0.961357
AY380809.1	18	99.87	99.87	actin mRNA	Haliotis discus hannai	NA	NA	22688.7	28913.8	7159.1	20099	71811.5	33421.8	8154.45	23700.5	0.585334	0.522765	0.127591	0.996054	-0.556411	0.648769	-0.212093	0.930985
DQ845484.1	4	100	100	allograft inflammatory factor mRNA	Haliotis discus hannai	Adhesive protein	NA	190.74	2470.18	643.71	2372.46	3203.95	2494.61	681.58	2789.59	1.47228	0.088741	-0.914718	0.462744	0.546102	0.683107	0.336194	0.847303
JX569796.1	1	98.43	98.52	cathepsin L mRNA	Haliotis discus hannai	Protease and Protease Inhibitor	NA	30.38	4274.92	9247.05	1245.06	59.86	4877.31	5219.33	1464.64	-0.25144	0.83541	0.0107531	1	0.56852	0.637421	-0.145007	0.970484
KC456160.1	8	98.89	98.69	cellulase mRNA	Haliotis discus hannai	NA	NA	0.13	2.15	7053.22	1.92	0	0	3933.53	0.91	0	0	-4.48238	0.822007	0.417254	0.760724	1.02519	0.920031
JN899240.1	1	99.18	98.93	chaperonin containing T-complex polypeptide subunit zeta mRNA	Haliotis discus hannai	NA	NA	189.58	1456.38	781.95	627.39	454.77	1002.06	451.47	531.81	0.271451	0.783426	-0.564429	0.729464	0.359816	0.81085	0.226842	0.923201
HM068601.1	20	91.76	95.67	c-type lysozyme gene	Haliotis discus hannai	NA	20951809	0.29	14.32	3.48	65.74	3.82	29.48	6.22	43.85	2.7958	0.0253889	1.10186	0.397107	-1.36212	0.22865	0.513272	0.780796
HM068600.1	6	94.37	97.61	c-type lysozyme mRNA	Haliotis discus hannai	NA	20951809	0	704.11	251.64	4832.15	0	343.92	256.98	5033.28	0	0	-1.7448	0.0993032	0.346629	0.830793	0.354975	0.837474
JF795484.1	7	99.15	99.24	cysteine proteases inhibitor mRNA	Haliotis discus hannai	Protease and Protease Inhibitor	25463299	5.43	18.04	13906.3	87.63	0	18.48	2403.6	38.99	-7.05917	0.00584077	-0.18365	1	2.32324	0.00582961	1.28132	0.314675
DQ520898.1	10	100	100	defensin precursor, mRNA	Haliotis discus hannai	Antimicrobial	NA	2.81	19.07	59035.9	11.23	18.85	40.19	40879.5	53.81	-0.0108193	1	-0.0049291	1	1.22287	0.188156	-1.45741	0.792739
GQ470626.1	9	98.11	98.1	delta-5 fatty acid desaturase 1 (FAD1) mRNA	Haliotis discus hannai	NA	NA	7.5	516.95	220.35	165.42	64.13	473.74	243.72	108.65	2.01482	0.0257585	-0.207675	0.940066	-0.513494	0.685021	0.632022	0.700849
GQ466197.1	10	97.9	98.1	delta-5 fatty acid desaturase 2 (FAD1) mRNA	Haliotis discus hannai	NA	NA	1.92	658.19	501.45	267.2	84.56	701.73	552.59	198.03	4.36171	6.97e-06	0.0097265	1	-0.507242	0.685021	0.458554	0.792739
DQ845482.1	8	100	100	ferritin mRNA	Haliotis discus hannai	Redox	NA	7254.23	18260.8	48685.4	14983.1	2893.22	5527.63	10740.5	7163.96	-3.78045	6.97e-06	-2.56561	0.00501946	2.71544	0.00139889	1.56055	0.115441
GU479917.1	6	99.35	99.79	ferritin mRNA	Haliotis discus hannai	Redox	20647051	451.75	33170.1	197773	30998.8	443.62	22056.3	148484	23317.1	-1.44739	0.0924689	-0.885792	0.46969	0.292833	0.851658	0.574432	0.712171
EF392832.1	9	99.65	99.9	galectin 4-like protein transcript variant mRNA	Haliotis discus hannai	Adhesive protein	NA	273.05	3580.6	3046.25	997.06	1071.38	2385.41	2093.3	663.21	1.06948	0.229903	-0.55228	0.736543	0.0423129	1	0.5372	0.739924
AB820091.1	2	99.71	99.64	HdAgl1 mRNA for alpha-glucosidase	Haliotis discus hannai	NA	23774639	0	0	1163.63	0.21	0	0	611.99	0	0	0	0	0	0.434374	0.749321	0	0
AB234872.1	3	99.27	97.58	hdalex-1 mRNA for alginate lyase	Haliotis discus hannai	NA	NA	0.28	1.2	3042.05	2.14	1.44	0	3175.35	2.25	0.882524	1	0	0	-0.208484	0.918553	0.0677357	1
AB110094.1	2	98.24	97.25	HdAly mRNA for alginate lyase	Haliotis discus hannai	NA	14667705	0	1.26	7054.14	0.75	0	0	6933.91	9.62	0	0	0	0	-0.0910298	1	-3.2911	0.232563
AB748934.1	2	99.33	98.91	HdAmy58 mRNA for alpha-amylase	Haliotis discus hannai	NA	23142215	0	0	824.12	3.36	0	0	478.35	2.15	0	0	0	0	0.394806	0.783354	0.640309	1
AB748935.1	2	98.96	99.36	HdAmy82 mRNA for alpha-amylase	Haliotis discus hannai	NA	23142215	0	2.29	1678.64	0.82	0.41	0	988.73	0	0	0	-4.79134	0.587563	0.307973	0.84801	4.10474	0.792739
AB125892.1	24	85.25	82.3	Hdcel gene for cellulase	Haliotis discus hannai	NA	NA	103.89	409.99	211.04	224.5	37.39	171.43	38.36	95.92	-2.26034	0.00584077	-1.14494	0.302168	1.8716	0.029105	1.12172	0.314675
AB222081.1	1	99.51	100	HdMan1 mRNA for beta-1,4-mannanase	Haliotis discus hannai	NA	16621092	0	0	978.73	0.52	0	0	838.24	0	0	0	0	0	-0.0653985	1	0	0
DQ324856.1	5	69.4	74.72	heat shock protein 70 mRNA	Haliotis discus hannai	Stress protein	16901719	421.67	5123.38	1188.28	1703.89	2850.73	4499.68	2494.57	2705.56	1.83701	0.026882	-0.165256	0.965478	-1.55569	0.0817982	-0.710214	0.613354
GU014545.1	8	99.14	99.02	heat shock protein 90 mRNA	Haliotis discus hannai	Stress protein	21044885	366.17	5657.72	1068.33	1981.94	2537.11	6053.23	3505.32	3784.46	1.87459	0.0241634	0.120933	1	-2.20157	0.00868987	-0.97726	0.408663
KC171017.1	6	99.24	99.39	isolate HC-0722-410 cathepsin B mRNA	Haliotis discus hannai	Protease and Protease Inhibitor	23473863	174.17	5488.88	5583.09	2057.91	238.11	2554.53	4423.43	1238.75	-0.697179	0.442235	-1.231	0.254318	0.0199236	1	0.788111	0.542918
GQ368253.1	1	98.07	94.52	L-gulono-gamma-lactone oxidase (GLO) mRNA	Haliotis discus hannai	NA	NA	2.27	45.32	66.98	39.25	2.5	56.84	70.44	24.46	-0.904604	0.633099	0.257167	0.940066	-0.454893	0.749321	0.698421	0.708053
AB488493.1	1	94.32	91.02	mRNA for b-1,3-glucanase	Haliotis discus hannai	NA	19446649	0	0	302.67	0	0	0	95.3	0	0	0	0	0	1.39692	0.135784	0	0
KJ865914.1	1	100	100	putative C-type lectin mRNA	Haliotis discus hannai	Adhesive protein; Signal transduction	25301718	0	2.62	1711.65	0	0	13.8	1561.44	6.18	0	0	1.4197	0.822007	0.640945	0.576881	0	0
GU014544.1	4	99.37	99.33	selenium-binding protein mRNA	Haliotis discus hannai	Redox	20211737	50.83	676.95	890.66	789.84	70.39	567.89	467.69	341.19	-0.505377	0.609799	-0.268232	0.928999	0.485149	0.697849	1.19242	0.278681
GU254066.1	2	99.37	98.13	selenium-dependent glutathione peroxidase mRNA	Haliotis discus hannai	Redox	20348022	0.27	0	2388	2.8	1.4	0	1824.14	2.21	0.882524	1	0	0	0.232061	0.895146	0.461656	1
JF813788.1	3	73.37	73.1	serpin-like protein mRNA	Haliotis discus hannai	NA	NA	5.44	645.23	157.34	449.35	336.04	984.15	186.24	324.67	4.83905	2.24e-07	0.511199	0.772064	-0.593106	0.629864	0.505151	0.780796
EF472916.1	6	100	100	small heat shock protein 26 mRNA	Haliotis discus hannai	Stress protein	NA	3.82	52.59	10.4	41.04	2.09	5.93	355.92	59.63	-2.37671	0.343451	-3.46956	0.0821798	-5.07697	1.17e-07	-0.310184	0.917226
M98875.1	2	99.85	100	sperm lysin mRNA	Haliotis discus hannai	Pattern recognition protein	7700151	0	126.16	986.06	259.11	0	323.12	5391.86	5965.49	0	0	0.7651	0.618911	-2.22416	0.00854742	-4.18387	8.41e-07
AB085184.1	0	99.93	74.47	tadh mRNA for tauropine dehydrogenase	Haliotis discus hannai	NA	15565272	0	0.74	2.92	2.19	0	7.1	0.72	0	0	0	2.94679	0.433295	1.61496	0.760724	4.80776	0.613354
AB360714.1	9	99.74	99.65	Vg mRNA for vitellogenin	Haliotis discus hannai	NA	18258472	0.92	8.67	164.43	8.42	0	0.34	93.45	0.58	-7.59635	0.00498229	-4.48613	0.00501946	0.238439	0.890902	3.73152	0.00246086
DQ453747.1	5	100	100	vitelline envelope zona pellucida domain 10 (VEZP10) mRNA	Haliotis discus hannai	NA	17085584	7.62	64.51	5166.92	78.03	0	0	173.56	10.98	-7.40477	0.00208344	-8.20261	0.00229674	4.73647	4.89e-08	2.95627	0.011639
DQ453711.1	2	100	100	vitelline envelope zona pellucida domain 2 (VEZP2) mRNA	Haliotis discus hannai	NA	17085584	9.22	69.18	3790.98	72.08	0	4.03	629.66	0	-7.725	0.00282262	-4.26774	0.00907793	2.41339	0.00462815	9.17734	1.9e-05
DQ453715.1	1	100	100	vitelline envelope zona pellucida domain 3 (VEZP3) mRNA	Haliotis discus hannai	NA	17085584	1.76	12.57	941.12	14.94	0	0	124.62	1.48	-5.78521	0.0973989	-6.34114	0.0913488	2.611	0.00254687	3.31215	0.124046
DQ453719.1	6	100	100	vitelline envelope zona pellucida domain 4 (VEZP4) mRNA	Haliotis discus hannai	NA	17085584	14.59	128.05	9616.15	144.51	1.38	0	1656.12	21.76	-4.65496	0.00130888	-9.20016	3.67e-05	2.37492	0.00516518	2.86444	0.00609028
DQ453723.1	6	100	99.16	vitelline envelope zona pellucida domain 5 (VEZP5) mRNA	Haliotis discus hannai	NA	17085584	1.46	12.59	663.4	9.35	0	0	217.36	3.85	-5.21327	0.301635	-6.02366	0.170468	1.39492	0.131335	1.3656	0.720106
DQ453731.1	4	100	100	vitelline envelope zona pellucida domain 6 (VEZP6) mRNA	Haliotis discus hannai	NA	17085584	1.03	8.91	528.34	6.61	0	0	62.76	2.06	-4.64762	0.435949	-5.44974	0.313773	2.88614	0.00110691	1.74478	0.70824
DQ453735.1	3	100	100	vitelline envelope zona pellucida domain 7 (VEZP7) mRNA	Haliotis discus hannai	NA	17085584	2.53	15.88	1230.2	19.37	0	0	186.72	1.48	-6.30765	0.0339735	-6.67843	0.114131	2.41336	0.00482199	3.68862	0.0462858
DQ453739.1	4	100	100	vitelline envelope zona pellucida domain 8 (VEZP8) mRNA	Haliotis discus hannai	NA	17085584	32.83	29.16	1892.86	60.63	6.52	3.97	381.49	14.57	-3.645	0.000665152	-3.04338	0.179678	2.12861	0.0121784	2.17712	0.0727579
DQ453743.1	5	100	100	vitelline envelope zona pellucida domain 9 (VEZP9) mRNA	Haliotis discus hannai	NA	17085584	2.18	24.14	1152.54	25.92	0	0	428.71	1.37	-6.19369	0.0481639	-7.37924	0.026495	1.09688	0.258877	4.2085	0.00975362
GQ851926.1	2	100	94.42	vitelline envelope zona pellucida domain protein 14 (VEZP14) mRNA	Haliotis discus hannai	NA	19767347	1.08	13.92	461.08	12.57	0	0	58.4	0.87	-5.78521	0.0973989	-7.18121	0.0509178	2.5466	0.00331111	3.76043	0.039233
DQ453727.1	2	100	100	zona pellucida domain A mRNA	Haliotis discus hannai	NA	17085584	4.83	18.49	1392.28	26.08	0	0	246.13	0	-6.77207	0.0132966	-6.43314	0.183955	2.33286	0.0061733	7.68832	0.00975362
AB092978.1	8	99.68	99.42	hdcel-1 mRNA for cellulase	Haliotis discus	NA	12581217	0.25	0.54	3473.01	0.96	0.5	0	834.44	0	-0.0108193	1	0	0	1.63182	0.0635155	4.10474	0.792739
KC752595.1	1	85.57	86.25	isolate 11D sperm protein 6kDa mRNA	Haliotis discus	NA	23585193	0	176.43	1264.15	409.79	48.31	2181.09	20766.3	27232.7	4.63637	0.435949	2.50253	0.0224255	-3.34088	9.65e-05	-5.24816	2.03e-09
KC752617.1	1	99.76	100	isolate comp1804 sperm protein mRNA	Haliotis discus	NA	23585193	0	30.25	35.42	4.47	0	0	58.19	97.17	0	0	-5.44974	0.313773	-0.0685388	1	-3.71648	0.0576811
KC752614.1	0	90.72	100	isolate comp694 sperm protein mRNA	Haliotis discus	NA	23585193	0	4.13	5.11	0	0	0	12.43	40.7	0	0	-3.54552	1	-0.970184	0.81085	-7.12661	0.0269342
AB518862.1	0	98.41	17.07	Mb mRNA for myoglobin	Haliotis discus	NA	NA	0	0	0.34	0.41	0	0	0.67	0	0	0	0	0	-1.18003	1	0	0
AB017601.1	3	100	100	mRNA for collagen pro alpha-chain	Haliotis discus	NA	10215888	6.27	215.5	4619.35	19301.1	3.05	315.78	2016.11	4265.71	-1.86771	0.0493175	0.631829	0.66587	0.644335	0.569716	2.09492	0.0206235
AB017600.1	9	100	100	mRNA for collagen pro alpha-chain	Haliotis discus	NA	10215888	7.38	293.93	6875.37	28577.2	4.02	336.79	1779.62	4917.31	-1.70867	0.0723042	0.274489	0.923057	1.40089	0.122011	2.45773	0.0050815
KF881014.1	1	93.72	98.04	14-3-3 zeta mRNA	Haliotis diversicolor	NA	NA	254.39	1605.42	424.77	822.27	747.25	1814.2	392.55	664.45	0.658822	0.463241	0.214756	0.940066	-0.390413	0.785839	0.253263	0.915507
KF499085.1	3	91.88	96.57	akirin 2 mRNA	Haliotis diversicolor	NA	25158315	23.63	230.75	112.02	173.62	85.55	135.19	66.75	115.98	0.747519	0.435949	-0.872068	0.525945	0.400865	0.795023	0.620552	0.70824
KC256820.1	5	85.98	85.98	aryl hydrocarbon receptor nuclear translocator (ARNT) mRNA	Haliotis diversicolor	NA	24211325	4.97	533.71	127.26	250.67	58.98	607.43	107.62	211.34	2.56826	0.00383108	0.157464	0.972046	-0.18607	0.938289	0.237351	0.920031
EF551333.1	9	91.1	86.12	calmodulin (CaM) mRNA, CaM-HDr3CJ31 allele	Haliotis diversicolor	Signal transduction	18538840	395.3	17219.7	4358.71	6080.02	1868.71	20926.1	7318.59	7425.54	0.724696	0.435949	-0.0722008	1	-0.802699	0.444264	-0.0900475	1
EF542809.1	0	72.44	68.7	calponin (Calp) mRNA, Calp-HDr2CJ39 allele	Haliotis diversicolor	NA	18538840	0	11.49	2.68	44.59	0.66	12.8	3.22	65.28	0	0	0.0764049	1	-0.627717	0.855108	-0.525146	0.792739
EU244359.1	7	100	100	clone HDr4CJ239 mitochondrial ATP synthase subunit 9 precursor-like protein mRNA, complete cds; nuclear gene for mitochondrial product.	Haliotis diversicolor	NA	18538840	1083.58	5402.13	3109.86	2950.73	2240.88	3451.72	2403.49	2156.02	-0.696612	0.439853	-1.12944	0.311547	0.470037	0.711387	0.729301	0.598486
EU244369.1	2	67.24	81.91	clone HDr4CJ300 ubiquitin-conjugating enzyme mRNA	Haliotis diversicolor	Others	18538840	12.2	244.5	79.22	97.3	37.14	200.27	56.24	43.86	0.20513	0.897689	-0.571621	0.751207	0.358222	0.843851	1.3023	0.300548
EU244378.1	6	95.33	97.86	clone HDr4CJ354 ribosomal protein S8 mRNA	Haliotis diversicolor	ribosomal protein l18	18538840	16219.1	23609.1	15457.7	22055.8	29675.2	38994.4	30605.9	40777.1	-0.81756	0.373755	0.271425	0.923057	-0.923889	0.352267	-0.628336	0.681225
EU244395.1	1	100	100	clone HDr4CJ469 unknown protein 30 mRNA	Haliotis diversicolor	NA	18538840	0	0	0	0	0	0	12.47	0	0	0	0	0	-4.85465	0.520717	0	0
EU244338.1	1	76.31	79.49	clone HDr4CJ77 stanniocalcin-like protein mRNA	Haliotis diversicolor	NA	18538840	55.99	39.58	18.82	83.15	903.04	187.52	43.5	348.66	2.39527	0.00413332	1.82604	0.114131	-1.19103	0.330716	-1.83278	0.069568
EF587282.2	0	81.49	87.28	cytochrome P450 (CYP7A1) mRNA	Haliotis diversicolor	NA	18538840	0.49	14.73	7.99	4.38	18.94	27.71	9.82	8.63	4.32004	6.51e-05	0.939219	0.560854	-0.791173	0.555766	-1.02108	0.551289
JX966249.1	2	99.27	92.77	defender against apopototic cell death 1 (DAD1) mRNA	Haliotis diversicolor	Apoptosis and cell cycle	NA	283.77	898.98	266.39	718.4	1955.97	2044.28	752.79	1552.37	0.460816	0.643334	0.40764	0.83351	-1.04155	0.298485	-0.65769	0.673722
JF501216.1	1	88.65	92.95	ecdysone-induced protein 78c mRNA	Haliotis diversicolor	NA	NA	0	10.51	4.28	11.76	0.59	36.56	5.22	7.39	0	0	1.72913	0.206101	-0.672829	0.807224	0.674719	0.792739
EF553516.1	9	93.66	99.24	elongation factor 1 alpha (EF1a) mRNA	Haliotis diversicolor	NA	18538840	7848.2	13763.1	10938.1	14962.6	7176.4	5945	6069.28	11132.9	-1.16482	0.18488	-1.26562	0.232005	0.450621	0.733639	0.434515	0.792739
JQ906780.1	0	94.2	96.9	epidermal growth factor receptor (EGFR) mRNA	Haliotis diversicolor	NA	NA	0.09	53.01	24	39.4	0	303.3	66.08	74.85	0	0	2.53631	0.00725636	-1.94496	0.0272091	-0.967874	0.439923
HM107004.1	1	66.6	72.37	GABA(A) receptor-associated protein mRNA	Haliotis diversicolor	NA	NA	63.94	1615.11	590	879.62	715.12	4103.73	1425.18	1449.15	2.11887	0.0107832	1.0831	0.335426	-1.4335	0.114578	-0.578434	0.712171
FJ812177.1	1	80.62	84.07	heat shock inducible protein 70 mRNA	Haliotis diversicolor	Stress protein	NA	16.85	48.57	19.83	38.25	35.02	76.11	742.09	156.96	0.110855	0.948405	0.652863	0.70869	-5.69056	2.84e-10	-2.06761	0.0272206
JQ906781.1	1	69.88	69.19	hypothetical proteins mRNA	Haliotis diversicolor	NA	NA	34.54	2.89	12.58	1.72	10.32	0	2.68	0.98	-2.75838	0.00260134	-4.79134	0.587563	1.80573	0.200923	0.770764	1
KC149963.1	1	88.92	91.42	hypoxia inducible factor-1alpha mRNA	Haliotis diversicolor	NA	24211325	21.53	1545.26	207.13	501.38	168.6	1212.18	99.92	280.99	2.06213	0.0129599	-0.318883	0.906338	0.555273	0.657227	0.785852	0.542918
JF501214.1	0	70.31	58.44	insulin-like growth factor binding protein 7 (IGFBP-7) mRNA	Haliotis diversicolor	NA	22584203	5.29	50.36	55.74	202.49	42.93	146.16	89.54	167.87	2.00171	0.0287297	1.49435	0.170925	-1.09763	0.267083	0.269377	0.909738
HM584816.1	0	76.98	78.23	interleukin-1 receptor-associated kinase 1-binding protein 1 mRNA	Haliotis diversicolor	NA	NA	3.71	91.47	22.1	18.96	13.26	88.97	24.97	33.23	0.535868	0.724693	-0.260954	0.940066	-0.382782	0.851658	-0.690132	0.739535
FJ809756.1	2	83.89	73.43	ornithine decarboxylase antizyme (ODCAZ) mRNA	Haliotis diversicolor	Protease and Protease Inhibitor	22689369	350.72	3017.75	2136.72	1843.4	2951.87	6813.44	4292.22	4270.89	1.96721	0.016718	1.07464	0.337049	-1.3535	0.135784	-1.1741	0.285356
JN314433.1	0	70.19	63.2	perlucin 4 mRNA	Haliotis diversicolor	Adhesive protein	NA	0	0	21.2	0	0	0	7.21	0	0	0	0	0	1.89357	0.397666	0	0
KC337074.1	0	75.39	74.81	purple acid phosphatase mRNA	Haliotis diversicolor	NA	NA	8.1	25.85	123.96	17.48	11.3	11.88	47.88	12.73	-0.708259	0.564903	-1.26512	0.587563	1.08838	0.295138	0.527873	0.841966
JN997412.1	3	57.25	75.9	putative 40S ribosomal protein S18 (RPS18) mRNA	Haliotis diversicolor	Apoptosis and cell cycle	22689369	238.13	491.85	359.12	424.88	372.36	800.63	636.48	420.05	-1.76426	0.0429734	-0.116762	1	-0.316912	0.851658	0.497227	0.792739
JN997411.1	7	87.42	88.18	putative 60S ribosomal protein L3 (RPL3) mRNA	Haliotis diversicolor	Apoptosis and cell cycle	22689369	5426.09	8098.01	5622.67	8068.44	8890.25	9904.54	8196.76	12772.6	-0.389473	0.681948	0.192958	0.940066	-0.89404	0.375235	-0.626416	0.681225
JN997415.1	5	100	99.93	putative procollagen type VI alpha 4 (COL6A4) mRNA	Haliotis diversicolor	NA	NA	40728.3	9832.63	2737.97	12015.4	37471.3	4471.41	1232.59	4962.56	-1.1765	0.179271	-1.20482	0.267491	0.767493	0.470596	1.29256	0.229247
JN997413.1	1	91.75	91.62	putative tubulin beta chain (TUBB) mRNA	Haliotis diversicolor	NA	22689369	40.5	2184.33	284.43	478.38	367.84	8279.57	1058.74	2362.59	2.10081	0.0110491	1.83782	0.0572393	-2.2611	0.00755329	-2.27625	0.0105997
JN997407.1	4	99.93	99.93	putative Y-Box binding protein 1 (YB1) mRNA	Haliotis diversicolor	Adhesive protein	22689369	1345.32	3645.68	1828.51	3774.86	2324.09	4839.78	1487.83	3729.75	-0.316558	0.746897	0.308924	0.906338	-0.0502078	1	0.0550944	1
HQ699520.1	1	76	76	17 beta-hydroxysteroid dehydrogenase type 11 mRNA	Haliotis diversicolor supertexta	NA	22028799	14.28	83.57	77.72	29.91	16.72	27.66	55.97	34.82	-1.03146	0.369143	-1.78731	0.170468	0.240088	0.918156	-0.116597	1
FJ755187.1	0	72.93	73.88	beta-1-3 glucan recognition protein mRNA	Haliotis diversicolor supertexta	NA	NA	0.51	0.72	66.8	0.43	0	0	51.57	0	-4.25164	0.652163	0	0	0.0203269	1	0	0
EU071823.1	2	99.66	100	CCAAT enhancer binding protein mRNA	Haliotis diversicolor supertexta	NA	NA	980.72	1838.66	161.1	775.92	3508.65	1866.8	395.17	1483.36	0.630079	0.489	-0.144095	0.982866	-1.56604	0.0832969	-0.854107	0.481909
EU101717.1	2	96.3	99.78	CCR4-NOT transcription complex mRNA	Haliotis diversicolor supertexta	NA	NA	1.2	375.37	101.16	169.11	39.01	913.65	193.29	249.95	3.51953	0.00288369	0.969216	0.430619	-1.03485	0.318461	-0.389505	0.8348
FJ594997.1	8	99.55	99.09	ferritin mRNA	Haliotis diversicolor supertexta	Redox	NA	10592.5	20117.1	53092.6	16186.9	20623.2	23730.7	69005	18734.1	-0.504457	0.592722	-0.0852257	1	-0.468126	0.711387	-0.0308452	1
EU101720.1	0	68.33	71.34	G patch domain and KOW motifs-containing protein mRNA	Haliotis diversicolor supertexta	NA	NA	0.73	6.46	4.78	5.73	17.5	18.27	6.11	32.19	1.82565	0.766936	0.538248	1	0.25144	1	-1.8648	0.475353
JN874925.1	1	70.41	83.39	GABAA receptor-associated protein (GABARAP) mRNA	Haliotis diversicolor supertexta	NA	22771962	35.26	697.01	249.87	371.34	185.06	795.73	369.77	363.96	1.0205	0.281605	-0.0751151	1	-0.721772	0.520717	0.173241	0.961357
GQ867591.1	1	80.92	67.48	prohormone convertase 1 mRNA	Haliotis diversicolor supertexta	NA	20044021	0	78.52	358.17	46.95	0	78.36	469.26	64.64	0	0	-0.00523181	1	-0.847884	0.413887	-0.487557	0.792739
EU071825.1	3	76.93	77.66	splicing factor arginine/serine-rich 4 mRNA	Haliotis diversicolor supertexta	NA	NA	229.12	1382.14	374.32	673.39	471.05	689.53	120.62	398.23	-0.152594	0.901831	-1.15857	0.302168	1.34936	0.149751	0.831634	0.512835
EU071821.1	2	97.32	95.08	transcription factor AP-4 mRNA	Haliotis diversicolor supertexta	NA	NA	2.83	207.28	62.12	97.76	29.59	203.99	30.07	57.52	1.97053	0.103797	-0.305729	0.928999	0.907783	0.444264	0.918257	0.530735
EU071817.1	1	86.46	99.11	ubiquitin conjugating enzyme mRNA	Haliotis diversicolor supertexta	Others	23542885	85.16	726.46	170.3	264.89	308.56	478.26	121.28	176.17	0.525321	0.591771	-0.845376	0.516567	0.305638	0.851658	0.717482	0.61942
HM581662.1	0	72.71	62.15	TNF receptor-associated factor 6 mRNA	Haliotis diversicolor	Signal transduction	NA	0	5.99	0	3.56	4.16	23.63	1.84	8.91	4.63637	0.435949	1.53612	0.70869	0	0	-1.06349	0.792739
HM107003.1	8	92.79	94.4	voltage-dependent anion channel 2-like protein mRNA	Haliotis diversicolor	NA	NA	768.21	4488.99	1825.97	2940.58	3383.27	5866.14	2953.75	3844.67	0.985008	0.277685	0.255013	0.928999	-1.00594	0.30245	-0.328681	0.847303
KC752604.1	1	89.3	85.74	isolate comp6 sperm protein mRNA	Haliotis fulgens	NA	23585193	0	6.31	131.01	49.93	0	19.81	304.18	514.1	0	0	0.95189	1	-0.908716	0.400358	-2.97961	0.00142293
KJ558360.1	1	100	100	abhydrolase domain-containing protein 13 mRNA	Haliotis gigantea	NA	NA	1.26	82.07	10.26	28.94	15.31	150.63	22.92	35.49	2.37143	0.0627428	0.714627	0.6332	-1.43037	0.233744	-0.216795	0.970484
JQ353708.1	2	99.9	99.9	alginate lyase mRNA	Haliotis gigantea	NA	NA	1.11	0	6338.5	1.42	0	0	1460.21	2.25	-4.64762	0.435949	0	0	1.97128	0.0202277	-0.475897	1
JQ353711.1	2	98.43	97.16	alpha amylase mRNA	Haliotis gigantea	NA	NA	0.15	0.63	773.54	3.35	0	0	155.67	2.15	0	0	0	0	1.92189	0.0257019	0.640309	1
JQ353709.1	1	97.3	94.15	b-1,3-glucanase mRNA	Haliotis gigantea	NA	NA	0	0.69	610.96	0	0.68	0	624.04	0	0	0	0	0	-0.396293	0.783354	0	0
JQ353710.1	8	98.27	99.05	cellulase mRNA	Haliotis gigantea	NA	NA	0.25	1.07	3480.11	0.32	0	0	1658.98	0.9	-3.70406	1	-3.54552	1	0.642313	0.570747	-1.35857	0.792739
KJ558364.1	2	99.88	95.38	chymotrypsin-like elastase family member 1 mRNA	Haliotis gigantea	Protease and Protease Inhibitor	NA	2.18	14.78	1417.07	19.14	0	0	42.35	567.31	-5.43009	0.211144	-5.90014	0.170468	4.98299	3.32e-08	-4.69211	3.14e-07
AB500103.2	11	98.8	98.73	hgca1 mRNA for carbonic anhydrase	Haliotis gigantea	NA	NA	0	0.75	1.48	1149.92	0	2.4	5.09	524.13	0	0	1.4197	0.822007	-2.07618	0.258877	1.17406	0.285403
AB500104.1	1	98.89	98.89	hgca2 mRNA for carbonic anhydrase	Haliotis gigantea	NA	NA	6.11	0	0	716.33	2.02	0	0	94.46	-2.76841	0.0487964	0	0	0	0	3.00692	0.000678876
L26283.1	2	99.69	100	sperm lysin mRNA	Haliotis gigantea	Pattern recognition protein	NA	0	118.65	982.37	258.5	3.43	429.31	5581.95	5965.43	0	0	1.26112	0.313773	-2.27754	0.00715407	-4.18626	8.41e-07
D26104.1	2	99.05	99.05	mRNA for arginine kinase	Haliotis madaka	NA	8145248	9.56	1081.78	604.85	1690.96	11.52	307.68	234.68	668.64	-0.793156	0.489	-1.88721	0.0541358	0.988403	0.319261	1.35909	0.196929
KF661329.1	2	97.39	99.85	activin receptor type II mRNA	Haliotis rufescens	NA	NA	0.23	151.44	75.97	68.12	17.32	390.53	120.46	75.22	5.12421	6.51e-05	1.34807	0.207939	-1.10514	0.258877	-0.159182	0.970484
AF225915.1	1	99.85	98.46	aragonite protein AP24 precursor, mRNA	Haliotis rufescens	NA	NA	0	10.54	7.39	1046.36	2.77	11.67	7.1	325.71	5.20186	0.301635	-0.0051568	1	-0.227426	1	1.75497	0.069568
AF225916.1	3	89.65	95.75	aragonite protein AP7 precursor, mRNA	Haliotis rufescens	NA	NA	0	2.54	0	514.28	0	0	4.38	256.12	0	0	0	0	0	0	1.47303	0.177703
KJ183034.1	13	100	99.96	galectin mRNA	Haliotis rufescens	Adhesive protein	24952088	209.06	1907.31	1917.89	765.57	493.32	1148.8	859.15	296.72	0.305619	0.758798	-0.717969	0.587563	0.682439	0.538363	1.32997	0.214373
AF275310.1	8	99.32	98.89	Hox5 mRNA	Haliotis rufescens	NA	11252558	0	70.5	6.68	58.73	0	98.43	4.79	43.22	0	0	0.542493	0.755225	-0.0484455	1	0.372524	0.837474
KF357965.1	7	74.46	76.75	inhibitor of nuclear factor-kappaB protein (IkB) mRNA	Haliotis rufescens	NA	24398261	22.35	159.68	31.34	70.25	17.67	38.71	6.21	25.46	-1.23301	0.179271	-2.00358	0.0502013	1.82744	0.0635155	1.40868	0.207403
KF357963.1	1	87.96	89.32	interleukin 17 (IL17) mRNA	Haliotis rufescens	NA	24398261	0	1113.93	50.94	206.19	0	1157.33	70.03	174.22	0	0	-0.33328	0.906338	-0.472188	0.773506	0.462384	0.792739
KF357964.1	1	95.89	95.37	interleukin-1 receptor-associated kinase 4 (IRAK-4) mRNA	Haliotis rufescens	NA	24398261	1.93	114.6	38.34	58	84.14	271.47	80.63	165.02	4.44166	3.01e-06	1.21924	0.280504	-1.50502	0.108324	-1.51963	0.140744
KC752605.1	1	84.9	95.3	isolate comp81 sperm protein mRNA	Haliotis rufescens	NA	23585193	1.7	24.94	47.15	32.22	0	17.19	12.51	124.35	-4.95799	0.301635	-0.908758	0.867239	1.88719	0.114046	-1.72473	0.12313
AF023459.1	11	79.4	78.76	lustrin A mRNA	Haliotis rufescens	NA	9405458	0.15	6.29	4.84	2833.39	0	11.71	1.84	542.35	-4.25164	0.652163	0.965133	0.565088	0.848246	0.565537	2.30731	0.00975362
AY485641.1	4	87.7	85.52	macrophage expressed protein mRNA	Haliotis rufescens	Immune regulator	15020241	15.71	1394.42	241.47	1663.52	42.33	483.11	83.14	289.6	0.532031	0.591771	-1.49198	0.146087	1.03527	0.293853	2.46863	0.0050815
KM066013.1	2	92.51	92.56	matrix metalloproteinase-1 mRNA	Haliotis rufescens	Protease and Protease Inhibitor	25463284	0.62	15.81	0.87	7.57	38.99	18.35	3.93	11.68	4.99447	1.28e-06	0.216111	1	-2.58636	0.0882039	-0.651616	0.780796
KJ572874.1	1	96.92	93.61	myostatin-like protein mRNA	Haliotis rufescens	NA	NA	0	7.06	4.43	32.73	0	18.4	2.97	10.22	0	0	1.36231	0.424743	0.122279	1	1.65208	0.173757
DQ453748.1	5	100	22.46	vitelline envelope zona pellucida domain 10 (VEZP10) mRNA	Haliotis rufescens	NA	17085584	0	0	26.69	0.7	0	0	0	0	0	0	0	0	8.01596	0.00213727	0	0
DQ453712.1	2	97.58	75.33	vitelline envelope zona pellucida domain 2 (VEZP2) mRNA	Haliotis rufescens	NA	17085584	2.9	24.95	875.23	22.23	0	0	94.02	2.11	-6.06995	0.0691024	-6.88801	0.0913488	3.04111	0.000499353	3.44885	0.087591
DQ453716.1	1	93.66	37.79	vitelline envelope zona pellucida domain 3 (VEZP3) mRNA	Haliotis rufescens	NA	17085584	0.22	1.87	24.05	1.11	0	0	1.92	0	0	0	-3.54552	1	3.33754	0.0121788	3.5611	1
DQ453720.1	5	91.36	39.1	vitelline envelope zona pellucida domain 4 (VEZP4) mRNA	Haliotis rufescens	NA	17085584	0	0	8.64	0	0	0	0	0	0	0	0	0	6.41076	0.0417558	0	0
DQ453732.1	4	95.59	39.46	vitelline envelope zona pellucida domain 6 (VEZP6) mRNA	Haliotis rufescens	NA	17085584	0	1.13	141.98	0.67	0	0	6.15	0	0	0	0	0	4.33016	2.72e-05	0	0
DQ453736.1	3	87.31	49.69	vitelline envelope zona pellucida domain 7 (VEZP7) mRNA	Haliotis rufescens	NA	17085584	0	0	25.23	1.99	0	0	5	0	0	0	0	0	2.01578	0.114578	4.49866	0.792739
DQ453744.1	5	84.38	60.2	vitelline envelope zona pellucida domain 9 (VEZP9) mRNA	Haliotis rufescens	NA	17085584	0.36	9.25	390.39	3.67	0	0	54.35	0	-3.70406	1	-6.02366	0.170468	2.51039	0.00425071	5.46639	0.31534
GQ851903.1	7	100	100	vitelline envelope zona pellucida domain protein 12 (VEZP12) mRNA	Haliotis rufescens	NA	19767347	2.66	24.6	1543.72	17.23	0	0	518.16	4.7	-6.30765	0.0339735	-7.23332	0.0430365	1.28658	0.162757	1.9237	0.297922
GQ851904.1	7	100	100	vitelline envelope zona pellucida domain protein 13 (VEZP13) mRNA	Haliotis rufescens	NA	19767347	11.26	28.12	1213.23	32.37	4.62	2.92	203.18	4.7	-2.45153	0.0339735	-3.341	0.11218	2.28939	0.00715407	2.82973	0.0363307
GQ851906.1	3	76.51	83.14	vitelline envelope zona pellucida domain protein 15 (VEZP15) mRNA	Haliotis rufescens	NA	19767347	1.84	12.43	794.33	8.73	0	0	236.33	0	-5.43009	0.211144	-5.90014	0.170468	1.57028	0.0827886	6.15422	0.120147
GQ851907.1	5	100	100	vitelline envelope zona pellucida domain protein 16 (VEZP16) mRNA	Haliotis rufescens	NA	19767347	2.38	24.79	1400.19	22.97	0	0	141.09	1.27	-6.41326	0.0339735	-7.51174	0.0175305	2.96044	0.000561884	4.12933	0.0125501
GQ851908.1	2	100	100	vitelline envelope zona pellucida domain protein 17 (VEZP17) mRNA	Haliotis rufescens	NA	19767347	0	11.15	587.08	6.62	0	0	93.63	0	0	0	-5.61599	0.232005	2.51943	0.00425071	5.63268	0.232563
GQ851909.1	2	100	100	vitelline envelope zona pellucida domain protein 18 (VEZP18) mRNA	Haliotis rufescens	NA	19767347	1.7	14.69	947.66	16.72	0	0	213	0	-5.21327	0.301635	-6.02366	0.170468	2.01823	0.0189642	6.96851	0.069568
GQ851910.1	5	100	100	vitelline envelope zona pellucida domain protein 19 (VEZP19) mRNA	Haliotis rufescens	NA	19767347	9.28	90.99	6123.49	112.05	0	0	1064.16	0	-7.76545	0.00282262	-8.77719	0.000245173	2.33705	0.00575419	9.84434	6e-07
GQ851911.1	2	100	100	vitelline envelope zona pellucida domain protein 20 (VEZP20) mRNA	Haliotis rufescens	NA	19767347	3.06	45.01	1794.37	22.17	0	0	342.14	4.06	-6.19369	0.0481639	-7.78048	0.008086	2.1977	0.00931586	2.53631	0.124454
GQ851912.1	6	100	100	vitelline envelope zona pellucida domain protein 21 (VEZP21) mRNA	Haliotis rufescens	NA	19767347	5.92	42.1	2068.38	69.81	0	6.67	638.6	3.55	-7.29851	0.00282262	-2.8083	0.101639	1.45016	0.112322	4.35012	0.000613834
GQ851913.1	7	100	100	vitelline envelope zona pellucida domain protein 22 (VEZP22) mRNA	Haliotis rufescens	NA	19767347	50.46	109.84	876.3	37.48	56.82	33.52	359.49	28.42	-1.19167	0.2106	-1.96648	0.114131	1.12464	0.249324	0.539264	0.793639
GQ851914.1	3	100	100	vitelline envelope zona pellucida domain protein 23 (VEZP23) mRNA	Haliotis rufescens	NA	19767347	8.78	80.37	5536.24	92.66	0	0	1331.15	19.94	-7.59635	0.00498229	-8.50778	0.000720904	1.90172	0.0260673	2.35319	0.039233
GQ851915.1	5	100	100	vitelline envelope zona pellucida domain protein 24 (VEZP24) mRNA	Haliotis rufescens	NA	19767347	1.23	19.95	1048.35	20.53	0	0	476.03	0	-4.64762	0.435949	-6.34114	0.0913488	1.05438	0.284695	7.14406	0.0441702
GQ851916.1	7	100.01	50.53	vitelline envelope zona pellucida domain protein 25 (VEZP25) mRNA	Haliotis rufescens	NA	19767347	0.23	9.85	487.61	4.1	0	0	55.45	0	0	0	-5.76505	0.232005	2.89215	0.0010781	5.2784	0.439923
GQ851917.1	1	100	100	vitelline envelope zona pellucida domain protein 26 (VEZP26) mRNA	Haliotis rufescens	NA	19767347	5.3	67.52	2905.33	69.46	0.63	6.11	469.5	4.46	-4.03176	0.00756294	-3.50852	0.00738891	2.24748	0.00778337	3.95719	0.000290904
GQ851918.1	3	91.76	40	vitelline envelope zona pellucida domain protein 27 (VEZP27) mRNA	Haliotis rufescens	NA	19767347	0	1.02	47.15	3.04	0	0	2.16	0	0	0	0	0	4.17408	0.000857465	4.80776	0.613354
GQ851919.1	2	100	100	vitelline envelope zona pellucida domain protein 28 (VEZP28) mRNA	Haliotis rufescens	NA	19767347	0.7	5.58	256.02	4.87	0	0	38.29	0.61	-5.61855	0.140226	-6.34114	0.0913488	2.25271	0.00854742	2.8679	0.255473
GQ851920.1	4	100	100	vitelline envelope zona pellucida domain protein 29 (VEZP29) mRNA	Haliotis rufescens	NA	19767347	6.61	60.01	4766.43	67.54	4.75	0	1199.21	7.72	-1.74556	0.194349	-8.25397	0.00202613	1.77781	0.0389208	3.22121	0.00616011
GQ851921.1	7	100	100	vitelline envelope zona pellucida domain protein 30 (VEZP30) mRNA	Haliotis rufescens	NA	19767347	9.29	65.12	5131.99	71.26	0	0	759.71	4.26	-7.725	0.00282262	-8.25397	0.00202613	2.58331	0.00254687	4.1578	0.00140117
DQ453728.1	2	99.99	80.77	zona pellucida domain A mRNA	Haliotis rufescens	NA	17085584	0.27	3.47	122.31	4.8	0	0	32.99	0	0	0	-4.0887	0.822007	1.72117	0.0785388	5.2784	0.439923
GQ851922.1	2	100	94.88	zona pellucida domain protein B (ZPB) mRNA	Haliotis rufescens	NA	19767347	0.79	13.54	757.63	10.06	0	0	55.3	2.1	-4.25164	0.652163	-6.02366	0.170468	3.59515	4.31e-05	2.32097	0.408663
GQ851923.1	9	100	100	zona pellucida domain protein C (ZPC) mRNA	Haliotis rufescens	NA	19767347	2.3	14.81	1560.25	19.95	0	0	253.33	10.75	-5.93459	0.0973989	-6.34114	0.0913488	2.38075	0.00538015	0.98188	0.70824
GQ851924.1	9	99.41	90.86	zona pellucida domain protein D (ZPD) mRNA	Haliotis rufescens	NA	19767347	4.5	33.14	2036.56	38.84	0	0	426.35	3.3	-6.99257	0.00756294	-7.59376	0.0139886	1.98543	0.0199365	3.59451	0.0113443
JQ353705.1	0	69.38	79.18	cellulase mRNA	Haliotis tuberculata	NA	NA	0	0	214.42	0	0	0	111.84	0	0	0	0	0	0.514645	0.685021	0	0
FN566842.1	9	97.93	96.69	mRNA for elongation factor 1 alpha (ef1a gene).	Haliotis tuberculata	NA	NA	9553.07	22934.9	17840.7	25102.2	29667.2	47452.8	44953.8	50373.8	0.596589	0.512764	0.992723	0.397107	-1.73053	0.0447523	-0.995772	0.402015
AM396936.1	4	94.94	96.99	mRNA for p73-like protein (p73 gene).	Haliotis tuberculata	NA	NA	0.43	319.98	74.33	96.35	7.46	340.14	53.29	65.08	3.10617	0.0109711	0.0830557	1	0.0248112	1	0.540849	0.759027
NR_122003.1	4	75.47	44.8	DY53 23S ribosomal RNA gene, complete sequence.	Hymenobacter swuensis strain	NA	NA	0.24	0	0	9.27	0.29	0	2.96	19.98	-0.558402	1	0	0	-7.13613	0.0121788	-1.15611	0.402015
AF082177.1	4	100	100	18S ribosomal RNA gene, complete sequence.	Nordotis discus	Adhesive protein	NA	474.7	182.71	1397.18	202.51	14987.6	18378.4	70513.9	50971.9	3.97353	3.01e-06	6.61579	4.43e-13	-6.07779	1.51e-11	-7.97963	3.6e-17
XM_005091821.1	3	80.96	83.58	tubulin alpha-3 chain-like (LOC101845985), mRNA.	Aplysia californica	NA	NA	851.03	6505.87	1014.13	1685.67	1259.31	7535.35	1061.45	4026.71	-0.666566	0.458005	0.0313883	1	-0.321102	0.841432	-1.1662	0.285403
