# Supplementary material for: Transcriptome Analysis Revealed Changes of Multiple Genes Involved in Haliotis discus hannai Innate Immunity during Vibrio parahemolyticus Infection
Source: PLoS One. 2016 Apr 18;11(4):e0153474. doi: 10.1371/journal.pone.0153474 (PMC4835058; doi:10.1371/journal.pone.0153474)
Supplement: S4 Table — (XLSX) [file pone.0153474.s005.xlsx]

## Sheet: Sheet1
Gene name	Transcript ID	FP	RP	Product Size (bp)
Glutathione-s-transferase	c232353_g1_i5	TCTTCAGAATCCACGGGCAT	GCGGAGATTGTGACGGAAAA	245
Chitinase 3	c242717_g1_i8	GAGATTCGAACCCACCATGC	GTTCCCTCACGAGACTCCAA	231
Peptide glycan recognition protein (PGRP)	c218839_g2_i2	ATGGACATAATTCGGCGCAG	CTCTGAGGGTGTAGCTGGAC	222
Macrophage mannose receptor 1 (MMR1)	c243912_g4_i1	GTACGCCTGGTTGTCGAATC	CTACATCTGCCAGTTCCCCA	235
Peroxiredoxin 6	c244178_g2_i6	GGTCAAAGGATGTGATGGCC	GGTCAAAGGATGTGATGGCC	212
